# Supplementary material for: SeSAM: software for automatic construction of order-robust linkage maps
Source: BMC Bioinformatics. 2022 Nov 19;23:499. doi: 10.1186/s12859-022-05045-7 (PMC9675223; doi:10.1186/s12859-022-05045-7)
Supplement: Supplementary file 3 — Additional file 3: Data and scripts used to carry out the benchmarking of SeSAM based on simulated data sets and to produce Figures 2, 3, 4, 5, and Supplementary Tables S2 and S3. [file 12859_2022_5045_MOESM3_ESM.txt]

###   ADDITIONAL FILE 3 : Data and scripts used to generate the
###   results shown in figures 2, 3, 4, and 5 (benchmarks of
###   the SeSAM software) presented in the manuscript
#
#~ The text file below is subdivided in five sections:
#
#~ Section 1: script "Launch_Benchmarks_SeSAM.R"
#
#~ Section 2: script "Generate_graphics_benchmarks.R"
#
#~ Section 3: benchmark results corresponding to Figures 2 and 3
#
#~ Section 4: benchmark results corresponding to Figure 4
#
#~ Section 5: benchmark results corresponding to Figure 5


#####################################################################
####  BEGIN Section 1: script "Launch_Benchmarks_SeSAM.R"
#####################################################################

#!/usr/bin/env Rscript
 
#####################################################################
#
#  This benchmarking script simulates a series of mapping data sets
#  with different numbers of markers and individuals, different 
#  population types, chromosome genetic lengths, and rates of
#  genotyping errors.
#
#  Each data set is then used for an automatic total map construction
#  with SeSAM, in order to record computation times and assess the
#  quality of the maps produced by comparing them with the map used
#  to simulate the segregation data.
#
#  The list of runs to be carried out must be initially provided in
#  the file "Benchmark_Results_xxx.txt"
#  
#  Once the benchmarking process has started, the results of each 
#  new run will be stored in the file "Benchmark_Results_xxx.txt". 
#
#  If the benchmarking is interrupted, it can restart from that file
#  and it will then skip all runs already finished.
#
#####################################################################


#  Change this path to folder in which to run the benchmarks
#  This folder must contain the file "Empty_Benchmark_Table.txt"
#  or the file "Benchmark_Results.txt".

baseDir <- "."

print("")
print("================= STARTING BENCHMARKING =====================")
print("")
# if (file.exists(paste0(baseDir, "/Benchmark_Results.txt"))) file.copy(from=paste0(baseDir, "/Benchmark_Results.txt"), overwrite=T, to=paste0(baseDir, "/OLD_Benchmark_Results.txt"))
#    file.copy(from=paste0(baseDir, "/Empty_Benchmark_Table.txt"), overwrite=T, to=paste0(baseDir, "/Benchmark_Results.txt"))


###  Chose one of the following lines according to which batch of benchmarks to do
benchmarkBatches <- c(
		paste0(baseDir, "/Benchmark_Results_Fig2_Fig3.txt"),
		paste0(baseDir, "/Benchmark_Results_Fig4.txt"),
		paste0(baseDir, "/Benchmark_Results_Fig5.txt")
)


library(SeSAM)
#library(devtools); document("/LOC/DATA/CARTO/SeSAM_project/sesam")
  #SeSAM_debugMode(TRUE)
  #options(error=recover)
  
#####################################################################
		  MIN_MULTIPOINT_LOD <- 5
		  GAMMA <- 1
#####################################################################

iBatch <- 1
for (iBatch in 1:3) {

	pops <- read.table(benchmarkBatches[iBatch], stringsAsFactors=FALSE)


	iRun <- 1
	for( iRun in (1L:nrow(pops))[!pops$done] ){

		if( !file.exists( dirOut <- paste0(baseDir, "/", pops$id[iRun]) ) ){
			dir.create(dirOut)
		}
		
		print("")
		print("")
		print("")
		print("####################################################################################")
		print(paste0("Simulating data for ",pops$id[iRun]))
		print("####################################################################################")
		print(pops$rndSeed[iRun])
		print("####################################################################################")
	 
		sim <- simulatePop(
			dirOut=dirOut,
			nbChr=2L,
			nbMrk=pops[iRun, c("nbMrk.c1", "nbMrk.c2")],
			mapLength=pops[iRun, c("length.c1", "length.c2")],
			nbIndiv=pops$nbIndiv[iRun],
			typePop=pops$typePop[iRun],
			popName=pops$id[iRun],
			mrkDist="regular",
			missingDataPercent = pops$perMD[iRun],
			genotypingErrorPercent = pops$perGE[iRun],
			writose=TRUE,
			verbose=TRUE,
			graphose=FALSE,
	  #      segData_format=c("raw","gen","loc"),
			nb_cpu = 8L,
	  #      missingDataGammaShape = c(mrk=GAMMA, ind=GAMMA),
			genotypingErrorGammaShape = c(mrk=GAMMA, ind=GAMMA),

			seedRNG=pops$rndSeed[iRun]
		)
		writeMap(sim$phyMap, paste0(dirOut, "/", pops$id[iRun], "_phyMap.txt"))
		writeMap(sim$genMap, paste0(dirOut, "/", pops$id[iRun], "_simMap.txt"))
		writeRaw(sim$segData, paste0(dirOut, "/", pops$id[iRun], "_segData.raw"), verbose=TRUE)

		runOut <- paste0(dirOut, "/", pops$id[iRun], "_SeSAM_run")

		startTime <- Sys.time()
		mrkInfo <- autoMap(
			mapName=pops$id[iRun],
			dirIn=dirOut,
			dirOut=runOut,
			typePop=pops$typePop[iRun],
			nb_rep=10L,
			nb_cpu=8L,
			genotypingErrorDetection=pops$GEdetect[iRun],
			maxMissingdata=max(c(50, pops$perMD[iRun]+10)),
			graphose=FALSE,
			writose=TRUE,
			minMultipointLod=MIN_MULTIPOINT_LOD
		)
		print("")
		print(paste("---------------", dirOut, "OK ---------------"))

		pops$time[iRun] <- difftime( Sys.time(), startTime, unit="secs")[[1L]]

		genMap_fra <- extractGenMap(mrkInfo[inFramework(mrkInfo$status),])
		genMap_fra$mrkName <- getRefName(mrkInfo, genMap_fra$mrkName) #### pansement pour éviter d'avoir la phase dans le nom des mrks
		print(paste0( "Colinearity framework: ", pops$colin_fra[iRun] <- colinearity(genMap_fra, sim$genMap) ))

		genMap <- extractGenMap(mrkInfo[inMap(mrkInfo$status),])
		genMap$mrkName <- getRefName(mrkInfo, genMap$mrkName) #### pansement pour éviter d'avoir la phase dans le nom des mrks
		print(paste0( "Colinearity total: ", pops$colin_tot[iRun] <- colinearity(genMap, sim$genMap) ))

		summary_fra <- mapSummary(genMap_fra)
		summary_map <- mapSummary(genMap)
		summary_sim <- mapSummary(sim$genMap)
		print(paste0( "Length rate framework: ", pops$lengthRatio_fra[iRun] <- sum(summary_fra$length) / sum(summary_sim$length)))
		print(paste0( "Length rate total: ", pops$lengthRatio_tot[iRun] <- sum(summary_map$length) / sum(summary_sim$length)))
		print(paste0( "Inclusion rate framework: ", pops$inclRate_fra[iRun] <- sum(summary_fra$nbMrk) / sum(summary_sim$nbMrk) ))
		print(paste0("Inclusion rate total: ", pops$inclRate_tot[iRun] <- sum(summary_map$nbMrk) / sum(summary_sim$nbMrk) ))
		pops$done[iRun] <- TRUE

		write.table(pops, benchmarkBatches[iBatch], quote=FALSE, sep="\t")
	}
	print("")
	print("================= BENCHMARKING FINISHED ! =====================")
	print("")

}

#####################################################################
####  END Section 1: script "Launch_Benchmarks_SeSAM.R"
#####################################################################


#####################################################################
####  BEGIN Section 2: script "Generate_graphics_benchmarks.R"
#####################################################################


### functions ###

# 95% confidence interval
getCi <- function(x){ 1.96*sd(x)/sqrt(length(x)) }

# fit ax+b
linear_fit <- function(par, x) { return( par[1]*x + par[2]) }

# fit ax²+bx+c
quadratic_fit <- function(par, x) { return( par[1]*x^2+par[2]*x+par[3]) }

# fit a.x^d+bx+c
sqrt_fit <- function(par, x) { return( par[1]*x^(1/2)+x*par[2]+par[3]) }

resid <- function(par, x, y){ return( sum((y-fit(par,x))^2)) }


#-------------------------------------------------------------------------------
#                  FIG 2  - time = f(mrk_nb) - POP: F2 CP                      

baseDir <- getwd()
datBrut <- read.table(paste0(baseDir, "/Benchmark_Results_Fig2_Fig3.txt"), stringsAsFactors=FALSE, header=TRUE)
datBrut <- datBrut[datBrut$done == TRUE,]

print("")
print("")

condMrkF2 = datBrut$typePop == "F2" & datBrut$nbIndiv == 100 & (datBrut$nbMrk.c1 + datBrut$nbMrk.c2) %in% c(30,300,600,1200,1800,2400,3000,5000,10000,20000) &
            datBrut$perGE == 0 & datBrut$GEdetect == FALSE
datMrkF2 <- datBrut[condMrkF2 , ]
condMrkCP = datBrut$typePop == "CP" & datBrut$nbIndiv == 100 & (datBrut$nbMrk.c1 + datBrut$nbMrk.c2) %in% c(30,300,600,1200,1800,2400,3000,5000,10000,20000) &
            datBrut$perGE == 0 & datBrut$GEdetect == FALSE
datMrkCP <- datBrut[condMrkCP , ]

pdf(paste0(baseDir, "/Figure_2.pdf"), 5, 5)

x <- datMrkF2$nbMrk.c1 + datMrkF2$nbMrk.c2
y <- datMrkF2$time/60

plot(x, y, xlim=c(0,max(x)), ylim=c(0,max(c(datMrkF2$time,datMrkCP$time)/60, na.rm=T))
		, col=1, pch=1, type="p", xlab="Total number of markers", ylab="Time (minutes)")

fit <- linear_fit
initPar <- c(1, 1)#, 1)
res <- optim(initPar, resid, x=x, y=y, method="L-BFGS-B")
xPlot <- (1:1000)/1000*max(x)
points(xPlot, fit(res$par,xPlot), type="l", col=1)
print("Figure 2  F2")
print(paste0(round(res$par[1],3),",",round(res$par[2],3)))
print("")

x <- datMrkCP$nbMrk.c1 + datMrkCP$nbMrk.c2
y <- datMrkCP$time/60

points(x, y, col=2, pch=2, type="p")

fit <- linear_fit
initPar <- c(1, 1)#, 1)
res <- optim(initPar, resid, x=x, y=y, method="L-BFGS-B")
xPlot <- (1:1000)/1000*max(x)
points(xPlot, fit(res$par,xPlot), type="l", col=2)

legend("topleft", c("F2","CP"), col=c(1,2), pch=c(1,2), bty="n", cex=0.8)

print("Figure 2  CP")
print(paste0("",round(res$par[1],3),",",round(res$par[2],3)))
print("")

dev.off()


#-----------------------------------------------------------------------
#                  FIG 3  - time = f(indiv_nb) - POP: F2 CP                    

baseDir <- getwd()
datBrut <- read.table(paste0(baseDir, "/Benchmark_Results_Fig2_Fig3.txt"), stringsAsFactors=FALSE, header=TRUE)
datBrut <- datBrut[datBrut$done == TRUE,]

print("")
condIndF2 = datBrut$typePop == "F2" & datBrut$nbIndiv %in% c(50,100,150,200,250,300,500,1000) & (datBrut$nbMrk.c1 + datBrut$nbMrk.c2) == 300 &
            datBrut$perGE == 0 & datBrut$GEdetect == FALSE
datIndF2 <- datBrut[condIndF2 , ]
condIndCP = datBrut$typePop == "CP" & datBrut$nbIndiv %in% c(50,100,150,200,250,300,500,1000) & (datBrut$nbMrk.c1 + datBrut$nbMrk.c2) == 300 &
            datBrut$perGE == 0 & datBrut$GEdetect == FALSE
datIndCP <- datBrut[condIndCP , ]

pdf(paste0(baseDir, "/Figure_3.pdf"), 5, 5)

x <- datIndF2$nbIndiv
y <- datIndF2$time/60

plot(x, y, col=1, pch=1, xlim=c(0,max(x)), ylim=c(0,max(c(datIndF2$time,datIndCP$time)/60, na.rm=T))
		, type="p", xlab="Number of individuals", ylab="Time (minutes)")

initPar <- c(1, 1, 1)
fit <- quadratic_fit
res <- optim(initPar, resid, x=x, y=y, method="L-BFGS-B")
xPlot <- (1:1000)/1000*max(x)
points(xPlot, fit(res$par,xPlot), type="l", col=1)
print("Figure 3  F2   y=a*x^2+b*x+c")
print(paste0("",round(res$par[1],3),",",round(res$par[2],3),",",round(res$par[3],3)))
print("")

x <- datIndCP$nbIndiv
y <- datIndCP$time/60

points(x, y, col=2, pch=2, type="p")

initPar <- c(1, 1, 1)
fit <- quadratic_fit
res <- optim(initPar, resid, x=x, y=y, method="L-BFGS-B")
xPlot <- (1:1000)/1000*max(x)
points(xPlot, fit(res$par,xPlot), type="l", col=2)
print("Figure 3  CP   y=a*x^2+b*x+c")
print(paste0("",round(res$par[1],3),",",round(res$par[2],3),",",round(res$par[3],3)))
print("")

legend("topleft", c("F2","CP"), col=c(1,2), pch=c(1,2), bty="n", cex=0.8)

dev.off()


#--------------------------------------------------------------------------
#           FIG 4  - time = f(pop type) - POP: BC F2 F3 F7 I4F7 CP         

baseDir <- getwd()
datBrut <- read.table(paste0(baseDir, "/Benchmark_Results_Fig4.txt"), stringsAsFactors=FALSE, header=TRUE)
datBrut <- datBrut[datBrut$done == TRUE,]

print("")
print("Figure 4 ")
print("")

pops = c("BC","F2","F3","F7","I4F7","CP")

condPops = datBrut$typePop %in% pops & datBrut$nbIndiv == 200 & (datBrut$nbMrk.c1 + datBrut$nbMrk.c2) == 300 & datBrut$perGE == 0 & datBrut$GEdetect == FALSE
datPops <- datBrut[condPops,]

pdf(paste0(baseDir, "/Figure_4.pdf"), 5, 5)

iBC <- which(datPops$typePop == "BC")
iF2 <- which(datPops$typePop == "F2")
iF3 <- which(datPops$typePop == "F3")
iF7 <- which(datPops$typePop == "F7")
iI4F7 <- which(datPops$typePop == "I4F7")
iCP <- which(datPops$typePop == "CP")

timeBCm <- mean(datPops[iBC, ]$time)/60
timeBCci <- 1.96*sd(datPops[iBC, ]$time)/sqrt(length(iBC))/60

timeF2m <- mean(datPops[iF2, ]$time)/60
timeF2ci <- 1.96*sd(datPops[iF2, ]$time)/sqrt(length(iF2))/60

timeF3m <- mean(datPops[iF3, ]$time)/60
timeF3ci <- 1.96*sd(datPops[iF3, ]$time)/sqrt(length(iF3))/60

timeF7m <- mean(datPops[iF7, ]$time)/60
timeF7ci <- 1.96*sd(datPops[iF7, ]$time)/sqrt(length(iF7))/60

timeiI4F7m <- mean(datPops[iI4F7, ]$time)/60
timeiI4F7ci <- 1.96*sd(datPops[iI4F7, ]$time)/sqrt(length(iI4F7))/60

timeCPm <- mean(datPops[iCP, ]$time)/60
timeCPci <- 1.96*sd(datPops[iCP, ]$time)/sqrt(length(iCP))/60

mat <- t(c(timeBCm, timeF2m, timeF3m, timeF7m, timeiI4F7m, timeCPm))

colnames(mat) <- pops

ciInf <- c(timeBCm-timeBCci, timeF2m-timeF2ci, timeF3m-timeF3ci, timeF7m-timeF7ci, timeiI4F7m-timeiI4F7ci, timeCPm-timeCPci)
ciSup <- c(timeBCm+timeBCci, timeF2m+timeF2ci, timeF3m+timeF3ci, timeF7m+timeF7ci, timeiI4F7m+timeiI4F7ci, timeCPm+timeCPci)

xMids <-barplot(mat, ylab="Time (minutes)", xlab="Population type", col="white", ylim=c(0,max(ciSup)))
arrows(x0=xMids, y0=ciInf, x1=xMids, y1=ciSup, angle=90, code=3, length=0.04)


dev.off()


#-----------------------------------------------------------------------------
#             FIG 5 A B   - GE - POP F2  CP - 5 REPS (seeds 111 to 115)     #
# graphique x :%GE [0.1, 1, 2, 5, 6, 8, 10, 20]; y: length ratio framework
# pop F2 BC (300mk) and CP (900mk)

baseDir <- getwd()
datBrut <- read.table(paste0(baseDir, "/Benchmark_Results_Fig5.txt"), stringsAsFactors=FALSE, header=TRUE)
datBrut <- datBrut[datBrut$done == TRUE,]

seeds = 111:115
perGE = c(0.1, 1, 2, 5, 6, 8, 10, 15, 20)

### PLOT ###
pdf(paste0(baseDir, "/Figure_5.pdf"), 12,6)   #  Fig5A=F2, Fig5B=CP

par(mfrow=c(1,2))


if (1) {   ### if TRUE, Fig5A will be F2
	#                            ##### POP F2 #####                                #
	print("")
	print("Figure 5A pop F2")
	print("")

	# data without GE correction
	condGeF2 = datBrut$typePop == "F2" & datBrut$nbIndiv == 200 & (datBrut$nbMrk.c1 + datBrut$nbMrk.c2) == 300 &
			  datBrut$perGE %in% perGE & datBrut$GEdetect == FALSE & datBrut$rndSeed %in% seeds
	datGeF2 = datBrut[condGeF2, ]

	# data with GE correction
	condGeCorrF2 = datBrut$typePop == "F2" & datBrut$nbIndiv == 200 & (datBrut$nbMrk.c1 + datBrut$nbMrk.c2) == 300 &
				   datBrut$perGE %in% perGE & datBrut$GEdetect == TRUE & datBrut$rndSeed %in% seeds
	datGeCorrF2 = datBrut[condGeCorrF2, ]

	### length ratio framework mean and CI without GE correction ###
	# mean 
	meanLratioFra = aggregate(datGeF2$lengthRatio_fra ~ datGeF2$perGE, FUN=mean)[,2]
	# CI
	ciLratioFra = aggregate(datGeF2$lengthRatio_fra ~ datGeF2$perGE, FUN=getCi)[,2]
	# inf CI
	ciInfLrFra = meanLratioFra - ciLratioFra
	# sup CI
	ciSupLrFra = meanLratioFra + ciLratioFra

	### length ratio framework mean and CI with GE correction ###
	# mean 
	meanLratioFraCorr = aggregate(datGeCorrF2$lengthRatio_fra ~ datGeCorrF2$perGE, FUN=mean)[,2]
	# CI
	ciLratioFraCorr = aggregate(datGeCorrF2$lengthRatio_fra ~ datGeCorrF2$perGE, FUN=getCi)[,2]
	# inf CI
	ciInfLrFraCorr = meanLratioFraCorr - ciLratioFraCorr
	# sup CI
	ciSupLrFraCorr = meanLratioFraCorr + ciLratioFraCorr

	### no GE correction
	x <- perGE
	y <- meanLratioFra

	plot(x, y, xlim=c(0,max(x)), ylim=c(0, max(c(ciSupLrFra,ciSupLrFraCorr), na.rm=T))
		 , col=1, pch=1, type="p", xlab="% of genotyping errors", ylab="Length ratio framework", main = "F2 Population")
	arrows(x0=x, y0=ciInfLrFra, x1=x, y1=ciSupLrFra, angle=90, code=3, length=0.04)
	abline(h=1, lty=2)

	if(1){
	  fit <- sqrt_fit
	  initPar <- c(1, 1, 1, 1)
	  res <- optim(initPar, resid, x=x, y=y, method="L-BFGS-B")
	  xPlot <- (1:1000)/1000*max(x)
	  points(xPlot, fit(res$par,xPlot), type="l", col=1)
	  print("Fig 5  No GE correction   y=a*sqrt(x)+b*x+c")
	  print(paste0("",round(res$par[1],3),",",round(res$par[2],3),",",round(res$par[3],3)))
	  print("")
	}

	### GE correction
	x <- perGE
	y <- meanLratioFraCorr

	points(x, y, col=2, pch=2, type="p")
	arrows(x0=x, y0=ciInfLrFraCorr, x1=x, y1=ciSupLrFraCorr, col=2, angle=90, code=3, length=0.04)
	legend("topleft", c("No GE correction","GE correction"), col=c(1,2), pch=c(1,2), bty="n", cex=0.8)

	if(1){
	  fit <- sqrt_fit
	  initPar <- c(1, 1, 1, 1)
	  res <- optim(initPar, resid, x=x, y=y, method="L-BFGS-B")
	  xPlot <- (1:1000)/1000*max(x)
	  points(xPlot, fit(res$par,xPlot), type="l", col=2)
	  print("Fig 5A   GE correction   y=a*sqrt(x)+b*x+c")
	  print(paste0("",round(res$par[1],3),",",round(res$par[2],3),",",round(res$par[3],3)))
	  print("")
	}

	if(0){
		fit <- linear_fit
		initPar <- c(1, 1)#, 1)
		res <- optim(initPar, resid, x=x, y=y, method="L-BFGS-B")
		xPlot <- (1:1000)/1000*max(x)
		points(xPlot, fit(res$par,xPlot), type="l", col=2)
		print("Fig 5  GE correction linear")
		print(paste0("",round(res$par[1],3),",",round(res$par[2],3)))
		print("")
	}
}


if (FALSE) {   ### if TRUE, Fig5A will be BC

	#                            ##### POP BC #####                                #
	print("")
	print("Figure 5A pop BC")
	print("")

	# data without GE correction
	condGeBC = datBrut$typePop == "BC" & datBrut$nbIndiv == 200 & (datBrut$nbMrk.c1 + datBrut$nbMrk.c2) == 300 &
			   datBrut$perGE %in% perGE & datBrut$GEdetect == FALSE & datBrut$rndSeed %in% seeds
	datGeBC = datBrut[condGeBC, ]

	# data with GE correction
	condGeCorrBC = datBrut$typePop == "BC" & datBrut$nbIndiv == 200 & (datBrut$nbMrk.c1 + datBrut$nbMrk.c2) == 300 &
				   datBrut$perGE %in% perGE & datBrut$GEdetect == TRUE & datBrut$rndSeed %in% seeds
	datGeCorrBC = datBrut[condGeCorrBC, ]

	### length ratio framework mean and CI without GE correction ###
	# mean 
	meanLratioFra = aggregate(datGeBC$lengthRatio_fra ~ datGeBC$perGE, FUN=mean)[,2]
	# CI
	ciLratioFra = aggregate(datGeBC$lengthRatio_fra ~ datGeBC$perGE, FUN=getCi)[,2]
	# inf CI
	ciInfLrFra = meanLratioFra - ciLratioFra
	# sup CI
	ciSupLrFra = meanLratioFra + ciLratioFra

	### length ratio framework mean and CI with GE correction ###
	# mean 
	meanLratioFraCorr = aggregate(datGeCorrBC$lengthRatio_fra ~ datGeCorrBC$perGE, FUN=mean)[,2]
	# CI
	ciLratioFraCorr = aggregate(datGeCorrBC$lengthRatio_fra ~ datGeCorrBC$perGE, FUN=getCi)[,2]
	# inf CI
	ciInfLrFraCorr = meanLratioFraCorr - ciLratioFraCorr
	# sup CI
	ciSupLrFraCorr = meanLratioFraCorr + ciLratioFraCorr


	### no GE correction
	x <- perGE
	y <- meanLratioFra

	plot(x, y, xlim=c(0,max(x)), ylim=c(0, max(c(ciSupLrFra,ciSupLrFraCorr), na.rm=T))
		 , col=1, pch=1, type="p", xlab="% of genotyping errors", ylab="Length ratio framework", main = "BC Population")
	arrows(x0=x, y0=ciInfLrFra, x1=x, y1=ciSupLrFra, angle=90, code=3, length=0.04)
	abline(h=1, lty=2)

	if(1){
	  initPar <- c(1, 1, 1)
	  fit <- sqrt_fit
	  res <- optim(initPar, resid, x=x, y=y, method="L-BFGS-B")
	  xPlot <- (1:1000)/1000*max(x)
	  points(xPlot, fit(res$par,xPlot), type="l", col=1)
	  print("Fig 5A   No GE correction   y=a*sqrt(x)+b*x+c")
	  print(paste0("",round(res$par[1],3),",",round(res$par[2],3),",",round(res$par[3],3)))
	  print("")
	}

	### GE correction
	x <- perGE
	y <- meanLratioFraCorr

	points(x, y, col=2, pch=2, type="p")
	arrows(x0=x, y0=ciInfLrFraCorr, x1=x, y1=ciSupLrFraCorr, col=2, angle=90, code=3, length=0.04)
	legend("topleft", c("No GE correction","GE correction"), col=c(1,2), pch=c(1,2), bty="n", cex=0.8)

	if(1){
	  fit <- sqrt_fit
	  initPar <- c(1, 1, 1, 1)
	  res <- optim(initPar, resid, x=x, y=y, method="L-BFGS-B")
	  xPlot <- (1:1000)/1000*max(x)
	  points(xPlot, fit(res$par,xPlot), type="l", col=2)
	  print("Fig 5A   GE correction   y=a*sqrt(x)+b*x+c")
	  print(paste0("",round(res$par[1],3),",",round(res$par[2],3),",",round(res$par[3],3)))
	  print("")
	}

	if (0) {
	  fit <- linear_fit
	  initPar <- c(1, 1)#, 1)
	  res <- optim(initPar, resid, x=x, y=y, method="L-BFGS-B")
	  xPlot <- (1:1000)/1000*max(x)
	  points(xPlot, fit(res$par,xPlot), type="l", col=2)
	  print("Fig 5A   GE correction linear")
	  print(paste0("",round(res$par[1],3),",",round(res$par[2],3)))
	  print("")
	}
}


#                            ##### POP CP #####                                #
print("")
print("Figure 5B pop CP")
print("")

seeds = 111:115

# data without GE correction
condGeCP = datBrut$typePop == "CP" & datBrut$nbIndiv == 200 & (datBrut$nbMrk.c1 + datBrut$nbMrk.c2) == 900 &
           datBrut$perGE %in% perGE & datBrut$GEdetect == FALSE & datBrut$rndSeed %in% seeds
datGeCP = datBrut[condGeCP , ]

# data with GE correction
condGeCorrCP = datBrut$typePop == "CP" & datBrut$nbIndiv == 200 & (datBrut$nbMrk.c1 + datBrut$nbMrk.c2) == 900 &
               datBrut$perGE %in% perGE & datBrut$GEdetect == TRUE & datBrut$rndSeed %in% seeds
datGeCorrCP = datBrut[condGeCorrCP , ]

### length ratio framework mean and CI without GE correction ###
# mean 
meanLratioFra = aggregate(datGeCP$lengthRatio_fra ~ datGeCP$perGE, FUN=mean)[,2]
# CI
ciLratioFra = aggregate(datGeCP$lengthRatio_fra ~ datGeCP$perGE, FUN=getCi)[,2]
# inf CI
ciInfLrFra = meanLratioFra - ciLratioFra
# sup CI
ciSupLrFra = meanLratioFra + ciLratioFra

### length ratio framework mean and CI with GE correction ###
# mean 
meanLratioFraCorr = aggregate(datGeCorrCP$lengthRatio_fra ~ datGeCorrCP$perGE, FUN=mean)[,2]
# CI
ciLratioFraCorr = aggregate(datGeCorrCP$lengthRatio_fra ~ datGeCorrCP$perGE, FUN=getCi)[,2]
# inf CI
ciInfLrFraCorr = meanLratioFraCorr - ciLratioFraCorr
# sup CI
ciSupLrFraCorr = meanLratioFraCorr + ciLratioFraCorr


### no GE correction
x <- perGE
y <- meanLratioFra

plot(x, y, xlim=c(0,max(x)), ylim=c(0, max(c(ciSupLrFra,ciSupLrFraCorr), na.rm=T))
     , col=1, pch=1, type="p", xlab="% of genotyping errors", ylab="Length ratio framework", main = "CP Population")
arrows(x0=x, y0=ciInfLrFra, x1=x, y1=ciSupLrFra, angle=90, code=3, length=0.04)
abline(h=1, lty=2)

if(1){
  fit <- sqrt_fit
  initPar <- c(1, 1, 1, 1)
  res <- optim(initPar, resid, x=x, y=y, method="L-BFGS-B")
  xPlot <- (1:1000)/1000*max(x)
  points(xPlot, fit(res$par,xPlot), type="l", col=1)
  print("Fig 5B   No GE correction   y=a*sqrt(x)+b*x+c")
  print(paste0("",round(res$par[1],3),",",round(res$par[2],3),",",round(res$par[3],3)))
  print("")
}

### GE correction
x <- perGE
y <- meanLratioFraCorr

points(x, y, col=2, pch=2, type="p")
arrows(x0=x, y0=ciInfLrFraCorr, x1=x, y1=ciSupLrFraCorr, col=2, angle=90, code=3, length=0.04)
legend("topleft", c("No GE correction","GE correction"), col=c(1,2), pch=c(1,2), bty="n", cex=0.8)

if(1){
  fit <- sqrt_fit
  initPar <- c(1, 1, 1, 1)
  res <- optim(initPar, resid, x=x, y=y, method="L-BFGS-B")
  xPlot <- (1:1000)/1000*max(x)
  points(xPlot, fit(res$par,xPlot), type="l", col=2)
  print("Fig 5B   GE correction   y=a*sqrt(x)+b*x+c")
  print(paste0("",round(res$par[1],3),",",round(res$par[2],3),",",round(res$par[3],3)))
  print("")
}

if (0) {
	fit <- linear_fit
	initPar <- c(1, 1)#, 1)
	res <- optim(initPar, resid, x=x, y=y, method="L-BFGS-B")
	xPlot <- (1:1000)/1000*max(x)
	points(xPlot, fit(res$par,xPlot), type="l", col=2)
	print("Fig 5B  GE correction linear")
	print(paste0("",round(res$par[1],3),",",round(res$par[2],3)))
	print("")
}

dev.off()

#####################################################################
####  END Section 2: script "Generate_graphics_benchmarks.R"
#####################################################################


#####################################################################
####  BEGIN Section 3: benchmark results corresponding to Fig 2 and 3
#####################################################################
	rndSeed	id	nbIndiv	length.c1	length.c2	nbMrk.c1	nbMrk.c2	typePop	perMD	perGE	GEdetect	done	time	colin_fra	colin_tot	lengthRatio_fra	lengthRatio_tot	inclRate_fra	inclRate_tot
1	111	sim_1_F2_I-50_L-100-200_M-100-200	50	100	200	100	200	F2	0	0	FALSE	FALSE	NA	NA	NA	NA	NA	NA	NA
2	111	sim_2_F2_I-100_L-100-200_M-10-20	100	100	200	10	20	F2	0	0	FALSE	FALSE	NA	NA	NA	NA	NA	NA	NA
3	111	sim_3_F2_I-100_L-100-200_M-100-200	100	100	200	100	200	F2	0	0	FALSE	FALSE	NA	NA	NA	NA	NA	NA	NA
4	111	sim_4_F2_I-100_L-100-200_M-200-400	100	100	200	200	400	F2	0	0	FALSE	FALSE	NA	NA	NA	NA	NA	NA	NA
5	111	sim_5_F2_I-100_L-100-200_M-400-800	100	100	200	400	800	F2	0	0	FALSE	FALSE	NA	NA	NA	NA	NA	NA	NA
6	111	sim_6_F2_I-100_L-100-200_M-600-1200	100	100	200	600	1200	F2	0	0	FALSE	FALSE	NA	NA	NA	NA	NA	NA	NA
7	111	sim_7_F2_I-100_L-100-200_M-800-1600	100	100	200	800	1600	F2	0	0	FALSE	FALSE	NA	NA	NA	NA	NA	NA	NA
8	111	sim_8_F2_I-100_L-100-200_M-1000-2000	100	100	200	1000	2000	F2	0	0	FALSE	FALSE	NA	NA	NA	NA	NA	NA	NA
9	111	sim_9_F2_I-150_L-100-200_M-100-200	150	100	200	100	200	F2	0	0	FALSE	FALSE	NA	NA	NA	NA	NA	NA	NA
10	111	sim_10_F2_I-200_L-100-200_M-100-200	200	100	200	100	200	F2	0	0	FALSE	FALSE	NA	NA	NA	NA	NA	NA	NA
11	111	sim_11_F2_I-250_L-100-200_M-100-200	250	100	200	100	200	F2	0	0	FALSE	FALSE	NA	NA	NA	NA	NA	NA	NA
12	111	sim_12_F2_I-300_L-100-200_M-100-200	300	100	200	100	200	F2	0	0	FALSE	FALSE	NA	NA	NA	NA	NA	NA	NA
17	111	sim_17_CP_I-50_L-100-200_M-100-200	50	100	200	100	200	CP	0	0	FALSE	FALSE	NA	NA	NA	NA	NA	NA	NA
18	111	sim_18_CP_I-100_L-100-200_M-10-20	100	100	200	10	20	CP	0	0	FALSE	FALSE	NA	NA	NA	NA	NA	NA	NA
19	111	sim_19_CP_I-100_L-100-200_M-100-200	100	100	200	100	200	CP	0	0	FALSE	FALSE	NA	NA	NA	NA	NA	NA	NA
20	111	sim_20_CP_I-100_L-100-200_M-200-400	100	100	200	200	400	CP	0	0	FALSE	FALSE	NA	NA	NA	NA	NA	NA	NA
21	111	sim_21_CP_I-100_L-100-200_M-400-800	100	100	200	400	800	CP	0	0	FALSE	FALSE	NA	NA	NA	NA	NA	NA	NA
22	111	sim_22_CP_I-100_L-100-200_M-600-1200	100	100	200	600	1200	CP	0	0	FALSE	FALSE	NA	NA	NA	NA	NA	NA	NA
23	111	sim_23_CP_I-100_L-100-200_M-800-1600	100	100	200	800	1600	CP	0	0	FALSE	FALSE	NA	NA	NA	NA	NA	NA	NA
24	111	sim_24_CP_I-100_L-100-200_M-1000-2000	100	100	200	1000	2000	CP	0	0	FALSE	FALSE	NA	NA	NA	NA	NA	NA	NA
25	111	sim_25_CP_I-150_L-100-200_M-100-200	150	100	200	100	200	CP	0	0	FALSE	FALSE	NA	NA	NA	NA	NA	NA	NA
26	111	sim_26_CP_I-200_L-100-200_M-100-200	200	100	200	100	200	CP	0	0	FALSE	FALSE	NA	NA	NA	NA	NA	NA	NA
27	111	sim_27_CP_I-250_L-100-200_M-100-200	250	100	200	100	200	CP	0	0	FALSE	FALSE	NA	NA	NA	NA	NA	NA	NA
28	111	sim_28_CP_I-300_L-100-200_M-100-200	300	100	200	100	200	CP	0	0	FALSE	FALSE	NA	NA	NA	NA	NA	NA	NA
29	111	sim_29_F2_I-500_L-100-200_M-100-200	500	100	200	100	200	F2	0	0	FALSE	FALSE	NA	NA	NA	NA	NA	NA	NA
30	111	sim_30_CP_I-500_L-100-200_M-100-200	500	100	200	100	200	CP	0	0	FALSE	FALSE	NA	NA	NA	NA	NA	NA	NA
31	111	sim_31_F2_I-100_L-100-200_M-1667-3333	100	100	200	1667	3333	F2	0	0	FALSE	FALSE	NA	NA	NA	NA	NA	NA	NA
32	111	sim_32_CP_I-100_L-100-200_M-1667-3333	100	100	200	1667	3333	CP	0	0	FALSE	FALSE	NA	NA	NA	NA	NA	NA	NA
#####################################################################
####  END Section 3: benchmark results corresponding to Fig 2 and 3
#####################################################################


#####################################################################
####  BEGIN Section 4: benchmark results corresponding to Fig 4
#####################################################################
rndSeed	id	nbIndiv	length.c1	length.c2	nbMrk.c1	nbMrk.c2	typePop	perMD	perGE	GEdetect	done	time	colin_fra	colin_tot	lengthRatio_fra	lengthRatio_tot	inclRate_fra	inclRate_tot	
1	111	sim_10_seed_111_F2_I-200_L-100-200_M-100-200	200	100	200	100	200	F2	0	0	FALSE	FALSE	NA	NA	NA	NA	NA	NA	NA
2	111	sim_13_seed_111_BC_I-200_L-100-200_M-100-200	200	100	200	100	200	BC	0	0	FALSE	FALSE	NA	NA	NA	NA	NA	NA	NA
3	111	sim_14_seed_111_F3_I-200_L-100-200_M-100-200	200	100	200	100	200	F3	0	0	FALSE	FALSE	NA	NA	NA	NA	NA	NA	NA
4	111	sim_15_seed_111_F7_I-200_L-100-200_M-100-200	200	100	200	100	200	F7	0	0	FALSE	FALSE	NA	NA	NA	NA	NA	NA	NA
5	111	sim_16_seed_111_I4F7_I-200_L-100-200_M-100-200	200	100	200	100	200	I4F7	0	0	FALSE	FALSE	NA	NA	NA	NA	NA	NA	NA
6	111	sim_26_seed_111_CP_I-200_L-100-200_M-100-200	200	100	200	100	200	CP	0	0	FALSE	FALSE	NA	NA	NA	NA	NA	NA	NA
7	222	sim_10_seed_222_F2_I-200_L-100-200_M-100-200	200	100	200	100	200	F2	0	0	FALSE	FALSE	NA	NA	NA	NA	NA	NA	NA
8	222	sim_13_seed_222_BC_I-200_L-100-200_M-100-200	200	100	200	100	200	BC	0	0	FALSE	FALSE	NA	NA	NA	NA	NA	NA	NA
9	222	sim_14_seed_222_F3_I-200_L-100-200_M-100-200	200	100	200	100	200	F3	0	0	FALSE	FALSE	NA	NA	NA	NA	NA	NA	NA
10	222	sim_15_seed_222_F7_I-200_L-100-200_M-100-200	200	100	200	100	200	F7	0	0	FALSE	FALSE	NA	NA	NA	NA	NA	NA	NA
11	222	sim_16_seed_222_I4F7_I-200_L-100-200_M-100-200	200	100	200	100	200	I4F7	0	0	FALSE	FALSE	NA	NA	NA	NA	NA	NA	NA
12	222	sim_26_seed_222_CP_I-200_L-100-200_M-100-200	200	100	200	100	200	CP	0	0	FALSE	FALSE	NA	NA	NA	NA	NA	NA	NA
13	333	sim_10_seed_333_F2_I-200_L-100-200_M-100-200	200	100	200	100	200	F2	0	0	FALSE	FALSE	NA	NA	NA	NA	NA	NA	NA
14	333	sim_13_seed_333_BC_I-200_L-100-200_M-100-200	200	100	200	100	200	BC	0	0	FALSE	FALSE	NA	NA	NA	NA	NA	NA	NA
15	333	sim_14_seed_333_F3_I-200_L-100-200_M-100-200	200	100	200	100	200	F3	0	0	FALSE	FALSE	NA	NA	NA	NA	NA	NA	NA
16	333	sim_15_seed_333_F7_I-200_L-100-200_M-100-200	200	100	200	100	200	F7	0	0	FALSE	FALSE	NA	NA	NA	NA	NA	NA	NA
17	333	sim_16_seed_333_I4F7_I-200_L-100-200_M-100-200	200	100	200	100	200	I4F7	0	0	FALSE	FALSE	NA	NA	NA	NA	NA	NA	NA
18	333	sim_26_seed_333_CP_I-200_L-100-200_M-100-200	200	100	200	100	200	CP	0	0	FALSE	FALSE	NA	NA	NA	NA	NA	NA	NA
19	444	sim_10_seed_444_F2_I-200_L-100-200_M-100-200	200	100	200	100	200	F2	0	0	FALSE	FALSE	NA	NA	NA	NA	NA	NA	NA
20	444	sim_13_seed_444_BC_I-200_L-100-200_M-100-200	200	100	200	100	200	BC	0	0	FALSE	FALSE	NA	NA	NA	NA	NA	NA	NA
21	444	sim_14_seed_444_F3_I-200_L-100-200_M-100-200	200	100	200	100	200	F3	0	0	FALSE	FALSE	NA	NA	NA	NA	NA	NA	NA
22	444	sim_15_seed_444_F7_I-200_L-100-200_M-100-200	200	100	200	100	200	F7	0	0	FALSE	FALSE	NA	NA	NA	NA	NA	NA	NA
23	444	sim_16_seed_444_I4F7_I-200_L-100-200_M-100-200	200	100	200	100	200	I4F7	0	0	FALSE	FALSE	NA	NA	NA	NA	NA	NA	NA
24	444	sim_26_seed_444_CP_I-200_L-100-200_M-100-200	200	100	200	100	200	CP	0	0	FALSE	FALSE	NA	NA	NA	NA	NA	NA	NA
25	555	sim_10_seed_555_F2_I-200_L-100-200_M-100-200	200	100	200	100	200	F2	0	0	FALSE	FALSE	NA	NA	NA	NA	NA	NA	NA
26	555	sim_13_seed_555_BC_I-200_L-100-200_M-100-200	200	100	200	100	200	BC	0	0	FALSE	FALSE	NA	NA	NA	NA	NA	NA	NA
27	555	sim_14_seed_555_F3_I-200_L-100-200_M-100-200	200	100	200	100	200	F3	0	0	FALSE	FALSE	NA	NA	NA	NA	NA	NA	NA
28	555	sim_15_seed_555_F7_I-200_L-100-200_M-100-200	200	100	200	100	200	F7	0	0	FALSE	FALSE	NA	NA	NA	NA	NA	NA	NA
29	555	sim_16_seed_555_I4F7_I-200_L-100-200_M-100-200	200	100	200	100	200	I4F7	0	0	FALSE	FALSE	NA	NA	NA	NA	NA	NA	NA
30	555	sim_26_seed_555_CP_I-200_L-100-200_M-100-200	200	100	200	100	200	CP	0	0	FALSE	FALSE	NA	NA	NA	NA	NA	NA	NA
31	666	sim_10_seed_666_F2_I-200_L-100-200_M-100-200	200	100	200	100	200	F2	0	0	FALSE	FALSE	NA	NA	NA	NA	NA	NA	NA
32	666	sim_13_seed_666_BC_I-200_L-100-200_M-100-200	200	100	200	100	200	BC	0	0	FALSE	FALSE	NA	NA	NA	NA	NA	NA	NA
33	666	sim_14_seed_666_F3_I-200_L-100-200_M-100-200	200	100	200	100	200	F3	0	0	FALSE	FALSE	NA	NA	NA	NA	NA	NA	NA
34	666	sim_15_seed_666_F7_I-200_L-100-200_M-100-200	200	100	200	100	200	F7	0	0	FALSE	FALSE	NA	NA	NA	NA	NA	NA	NA
35	666	sim_16_seed_666_I4F7_I-200_L-100-200_M-100-200	200	100	200	100	200	I4F7	0	0	FALSE	FALSE	NA	NA	NA	NA	NA	NA	NA
36	666	sim_26_seed_666_CP_I-200_L-100-200_M-100-200	200	100	200	100	200	CP	0	0	FALSE	FALSE	NA	NA	NA	NA	NA	NA	NA
37	777	sim_10_seed_777_F2_I-200_L-100-200_M-100-200	200	100	200	100	200	F2	0	0	FALSE	FALSE	NA	NA	NA	NA	NA	NA	NA
38	777	sim_13_seed_777_BC_I-200_L-100-200_M-100-200	200	100	200	100	200	BC	0	0	FALSE	FALSE	NA	NA	NA	NA	NA	NA	NA
39	777	sim_14_seed_777_F3_I-200_L-100-200_M-100-200	200	100	200	100	200	F3	0	0	FALSE	FALSE	NA	NA	NA	NA	NA	NA	NA
40	777	sim_15_seed_777_F7_I-200_L-100-200_M-100-200	200	100	200	100	200	F7	0	0	FALSE	FALSE	NA	NA	NA	NA	NA	NA	NA
41	777	sim_16_seed_777_I4F7_I-200_L-100-200_M-100-200	200	100	200	100	200	I4F7	0	0	FALSE	FALSE	NA	NA	NA	NA	NA	NA	NA
42	777	sim_26_seed_777_CP_I-200_L-100-200_M-100-200	200	100	200	100	200	CP	0	0	FALSE	FALSE	NA	NA	NA	NA	NA	NA	NA
43	888	sim_10_seed_888_F2_I-200_L-100-200_M-100-200	200	100	200	100	200	F2	0	0	FALSE	FALSE	NA	NA	NA	NA	NA	NA	NA
44	888	sim_13_seed_888_BC_I-200_L-100-200_M-100-200	200	100	200	100	200	BC	0	0	FALSE	FALSE	NA	NA	NA	NA	NA	NA	NA
45	888	sim_14_seed_888_F3_I-200_L-100-200_M-100-200	200	100	200	100	200	F3	0	0	FALSE	FALSE	NA	NA	NA	NA	NA	NA	NA
46	888	sim_15_seed_888_F7_I-200_L-100-200_M-100-200	200	100	200	100	200	F7	0	0	FALSE	FALSE	NA	NA	NA	NA	NA	NA	NA
47	888	sim_16_seed_888_I4F7_I-200_L-100-200_M-100-200	200	100	200	100	200	I4F7	0	0	FALSE	FALSE	NA	NA	NA	NA	NA	NA	NA
48	888	sim_26_seed_888_CP_I-200_L-100-200_M-100-200	200	100	200	100	200	CP	0	0	FALSE	FALSE	NA	NA	NA	NA	NA	NA	NA
49	999	sim_10_seed_999_F2_I-200_L-100-200_M-100-200	200	100	200	100	200	F2	0	0	FALSE	FALSE	NA	NA	NA	NA	NA	NA	NA
50	999	sim_13_seed_999_BC_I-200_L-100-200_M-100-200	200	100	200	100	200	BC	0	0	FALSE	FALSE	NA	NA	NA	NA	NA	NA	NA
51	999	sim_14_seed_999_F3_I-200_L-100-200_M-100-200	200	100	200	100	200	F3	0	0	FALSE	FALSE	NA	NA	NA	NA	NA	NA	NA
52	999	sim_15_seed_999_F7_I-200_L-100-200_M-100-200	200	100	200	100	200	F7	0	0	FALSE	FALSE	NA	NA	NA	NA	NA	NA	NA
53	999	sim_16_seed_999_I4F7_I-200_L-100-200_M-100-200	200	100	200	100	200	I4F7	0	0	FALSE	FALSE	NA	NA	NA	NA	NA	NA	NA
54	999	sim_26_seed_999_CP_I-200_L-100-200_M-100-200	200	100	200	100	200	CP	0	0	FALSE	FALSE	NA	NA	NA	NA	NA	NA	NA
#####################################################################
####  END Section 4: benchmark results corresponding to Fig 4
#####################################################################


#####################################################################
####  BEGIN Section 5: benchmark results corresponding to Fig 5
#####################################################################
	rndSeed	id	nbIndiv	length.c1	length.c2	nbMrk.c1	nbMrk.c2	typePop	perMD	perGE	GEdetect	done	time	colin_fra	colin_tot	lengthRatio_fra	lengthRatio_tot	inclRate_fra	inclRate_tot
1	111	sim_1_seed_111_F2_I-200_L-100-200_MD-0_GE-0_GEdetect-0	200	100	200	100	200	F2	0	0	FALSE	FALSE	NA	NA	NA	NA	NA	NA	NA
2	111	sim_2_seed_111_F2_I-200_L-100-200_MD-0_GE-0_GEdetect-1	200	100	200	100	200	F2	0	0	TRUE	FALSE	NA	NA	NA	NA	NA	NA	NA
3	111	sim_3_seed_111_F2_I-200_L-100-200_MD-0_GE-0.1_GEdetect-0	200	100	200	100	200	F2	0	0.1	FALSE	FALSE	NA	NA	NA	NA	NA	NA	NA
4	111	sim_4_seed_111_F2_I-200_L-100-200_MD-0_GE-0.1_GEdetect-1	200	100	200	100	200	F2	0	0.1	TRUE	FALSE	NA	NA	NA	NA	NA	NA	NA
5	111	sim_5_seed_111_F2_I-200_L-100-200_MD-0_GE-1_GEdetect-0	200	100	200	100	200	F2	0	1	FALSE	FALSE	NA	NA	NA	NA	NA	NA	NA
6	111	sim_6_seed_111_F2_I-200_L-100-200_MD-0_GE-1_GEdetect-1	200	100	200	100	200	F2	0	1	TRUE	FALSE	NA	NA	NA	NA	NA	NA	NA
7	111	sim_7_seed_111_F2_I-200_L-100-200_MD-0_GE-2_GEdetect-0	200	100	200	100	200	F2	0	2	FALSE	FALSE	NA	NA	NA	NA	NA	NA	NA
8	111	sim_8_seed_111_F2_I-200_L-100-200_MD-0_GE-2_GEdetect-1	200	100	200	100	200	F2	0	2	TRUE	FALSE	NA	NA	NA	NA	NA	NA	NA
9	111	sim_9_seed_111_F2_I-200_L-100-200_MD-0_GE-5_GEdetect-0	200	100	200	100	200	F2	0	5	FALSE	FALSE	NA	NA	NA	NA	NA	NA	NA
10	111	sim_10_seed_111_F2_I-200_L-100-200_MD-0_GE-5_GEdetect-1	200	100	200	100	200	F2	0	5	TRUE	FALSE	NA	NA	NA	NA	NA	NA	NA
11	111	sim_11_seed_111_F2_I-200_L-100-200_MD-0_GE-6_GEdetect-0	200	100	200	100	200	F2	0	6	FALSE	FALSE	NA	NA	NA	NA	NA	NA	NA
12	111	sim_12_seed_111_F2_I-200_L-100-200_MD-0_GE-6_GEdetect-1	200	100	200	100	200	F2	0	6	TRUE	FALSE	NA	NA	NA	NA	NA	NA	NA
13	111	sim_13_seed_111_F2_I-200_L-100-200_MD-0_GE-8_GEdetect-0	200	100	200	100	200	F2	0	8	FALSE	FALSE	NA	NA	NA	NA	NA	NA	NA
14	111	sim_14_seed_111_F2_I-200_L-100-200_MD-0_GE-8_GEdetect-1	200	100	200	100	200	F2	0	8	TRUE	FALSE	NA	NA	NA	NA	NA	NA	NA
15	111	sim_15_seed_111_F2_I-200_L-100-200_MD-0_GE-10_GEdetect-0	200	100	200	100	200	F2	0	10	FALSE	FALSE	NA	NA	NA	NA	NA	NA	NA
16	111	sim_16_seed_111_F2_I-200_L-100-200_MD-0_GE-10_GEdetect-1	200	100	200	100	200	F2	0	10	TRUE	FALSE	NA	NA	NA	NA	NA	NA	NA
17-01	111	sim_17_seed_111_F2_I-200_L-100-200_MD-0_GE-15_GEdetect-0	200	100	200	100	200	F2	0	15	FALSE	FALSE	NA	NA	NA	NA	NA	NA	NA
18-01	111	sim_18_seed_111_F2_I-200_L-100-200_MD-0_GE-15_GEdetect-1	200	100	200	100	200	F2	0	15	TRUE	FALSE	NA	NA	NA	NA	NA	NA	NA
17	111	sim_17_seed_111_F2_I-200_L-100-200_MD-0_GE-20_GEdetect-0	200	100	200	100	200	F2	0	20	FALSE	FALSE	NA	NA	NA	NA	NA	NA	NA
18	111	sim_18_seed_111_F2_I-200_L-100-200_MD-0_GE-20_GEdetect-1	200	100	200	100	200	F2	0	20	TRUE	FALSE	NA	NA	NA	NA	NA	NA	NA
19	112	sim_19_seed_112_F2_I-200_L-100-200_MD-0_GE-0_GEdetect-0	200	100	200	100	200	F2	0	0	FALSE	FALSE	NA	NA	NA	NA	NA	NA	NA
20	112	sim_20_seed_112_F2_I-200_L-100-200_MD-0_GE-0_GEdetect-1	200	100	200	100	200	F2	0	0	TRUE	FALSE	NA	NA	NA	NA	NA	NA	NA
21	112	sim_21_seed_112_F2_I-200_L-100-200_MD-0_GE-0.1_GEdetect-0	200	100	200	100	200	F2	0	0.1	FALSE	FALSE	NA	NA	NA	NA	NA	NA	NA
22	112	sim_22_seed_112_F2_I-200_L-100-200_MD-0_GE-0.1_GEdetect-1	200	100	200	100	200	F2	0	0.1	TRUE	FALSE	NA	NA	NA	NA	NA	NA	NA
23	112	sim_23_seed_112_F2_I-200_L-100-200_MD-0_GE-1_GEdetect-0	200	100	200	100	200	F2	0	1	FALSE	FALSE	NA	NA	NA	NA	NA	NA	NA
24	112	sim_24_seed_112_F2_I-200_L-100-200_MD-0_GE-1_GEdetect-1	200	100	200	100	200	F2	0	1	TRUE	FALSE	NA	NA	NA	NA	NA	NA	NA
25	112	sim_25_seed_112_F2_I-200_L-100-200_MD-0_GE-2_GEdetect-0	200	100	200	100	200	F2	0	2	FALSE	FALSE	NA	NA	NA	NA	NA	NA	NA
26	112	sim_26_seed_112_F2_I-200_L-100-200_MD-0_GE-2_GEdetect-1	200	100	200	100	200	F2	0	2	TRUE	FALSE	NA	NA	NA	NA	NA	NA	NA
27	112	sim_27_seed_112_F2_I-200_L-100-200_MD-0_GE-5_GEdetect-0	200	100	200	100	200	F2	0	5	FALSE	FALSE	NA	NA	NA	NA	NA	NA	NA
28	112	sim_28_seed_112_F2_I-200_L-100-200_MD-0_GE-5_GEdetect-1	200	100	200	100	200	F2	0	5	TRUE	FALSE	NA	NA	NA	NA	NA	NA	NA
29	112	sim_29_seed_112_F2_I-200_L-100-200_MD-0_GE-6_GEdetect-0	200	100	200	100	200	F2	0	6	FALSE	FALSE	NA	NA	NA	NA	NA	NA	NA
30	112	sim_30_seed_112_F2_I-200_L-100-200_MD-0_GE-6_GEdetect-1	200	100	200	100	200	F2	0	6	TRUE	FALSE	NA	NA	NA	NA	NA	NA	NA
31	112	sim_31_seed_112_F2_I-200_L-100-200_MD-0_GE-8_GEdetect-0	200	100	200	100	200	F2	0	8	FALSE	FALSE	NA	NA	NA	NA	NA	NA	NA
32	112	sim_32_seed_112_F2_I-200_L-100-200_MD-0_GE-8_GEdetect-1	200	100	200	100	200	F2	0	8	TRUE	FALSE	NA	NA	NA	NA	NA	NA	NA
33	112	sim_33_seed_112_F2_I-200_L-100-200_MD-0_GE-10_GEdetect-0	200	100	200	100	200	F2	0	10	FALSE	FALSE	NA	NA	NA	NA	NA	NA	NA
34	112	sim_34_seed_112_F2_I-200_L-100-200_MD-0_GE-10_GEdetect-1	200	100	200	100	200	F2	0	10	TRUE	FALSE	NA	NA	NA	NA	NA	NA	NA
35-01	112	sim_35_seed_112_F2_I-200_L-100-200_MD-0_GE-15_GEdetect-0	200	100	200	100	200	F2	0	15	FALSE	FALSE	NA	NA	NA	NA	NA	NA	NA
36-01	112	sim_36_seed_112_F2_I-200_L-100-200_MD-0_GE-15_GEdetect-1	200	100	200	100	200	F2	0	15	TRUE	FALSE	NA	NA	NA	NA	NA	NA	NA
35	112	sim_35_seed_112_F2_I-200_L-100-200_MD-0_GE-20_GEdetect-0	200	100	200	100	200	F2	0	20	FALSE	FALSE	NA	NA	NA	NA	NA	NA	NA
36	112	sim_36_seed_112_F2_I-200_L-100-200_MD-0_GE-20_GEdetect-1	200	100	200	100	200	F2	0	20	TRUE	FALSE	NA	NA	NA	NA	NA	NA	NA
37	113	sim_37_seed_113_F2_I-200_L-100-200_MD-0_GE-0_GEdetect-0	200	100	200	100	200	F2	0	0	FALSE	FALSE	NA	NA	NA	NA	NA	NA	NA
38	113	sim_38_seed_113_F2_I-200_L-100-200_MD-0_GE-0_GEdetect-1	200	100	200	100	200	F2	0	0	TRUE	FALSE	NA	NA	NA	NA	NA	NA	NA
39	113	sim_39_seed_113_F2_I-200_L-100-200_MD-0_GE-0.1_GEdetect-0	200	100	200	100	200	F2	0	0.1	FALSE	FALSE	NA	NA	NA	NA	NA	NA	NA
40	113	sim_40_seed_113_F2_I-200_L-100-200_MD-0_GE-0.1_GEdetect-1	200	100	200	100	200	F2	0	0.1	TRUE	FALSE	NA	NA	NA	NA	NA	NA	NA
41	113	sim_41_seed_113_F2_I-200_L-100-200_MD-0_GE-1_GEdetect-0	200	100	200	100	200	F2	0	1	FALSE	FALSE	NA	NA	NA	NA	NA	NA	NA
42	113	sim_42_seed_113_F2_I-200_L-100-200_MD-0_GE-1_GEdetect-1	200	100	200	100	200	F2	0	1	TRUE	FALSE	NA	NA	NA	NA	NA	NA	NA
43	113	sim_43_seed_113_F2_I-200_L-100-200_MD-0_GE-2_GEdetect-0	200	100	200	100	200	F2	0	2	FALSE	FALSE	NA	NA	NA	NA	NA	NA	NA
44	113	sim_44_seed_113_F2_I-200_L-100-200_MD-0_GE-2_GEdetect-1	200	100	200	100	200	F2	0	2	TRUE	FALSE	NA	NA	NA	NA	NA	NA	NA
45	113	sim_45_seed_113_F2_I-200_L-100-200_MD-0_GE-5_GEdetect-0	200	100	200	100	200	F2	0	5	FALSE	FALSE	NA	NA	NA	NA	NA	NA	NA
46	113	sim_46_seed_113_F2_I-200_L-100-200_MD-0_GE-5_GEdetect-1	200	100	200	100	200	F2	0	5	TRUE	FALSE	NA	NA	NA	NA	NA	NA	NA
47	113	sim_47_seed_113_F2_I-200_L-100-200_MD-0_GE-6_GEdetect-0	200	100	200	100	200	F2	0	6	FALSE	FALSE	NA	NA	NA	NA	NA	NA	NA
48	113	sim_48_seed_113_F2_I-200_L-100-200_MD-0_GE-6_GEdetect-1	200	100	200	100	200	F2	0	6	TRUE	FALSE	NA	NA	NA	NA	NA	NA	NA
49	113	sim_49_seed_113_F2_I-200_L-100-200_MD-0_GE-8_GEdetect-0	200	100	200	100	200	F2	0	8	FALSE	FALSE	NA	NA	NA	NA	NA	NA	NA
50	113	sim_50_seed_113_F2_I-200_L-100-200_MD-0_GE-8_GEdetect-1	200	100	200	100	200	F2	0	8	TRUE	FALSE	NA	NA	NA	NA	NA	NA	NA
51	113	sim_51_seed_113_F2_I-200_L-100-200_MD-0_GE-10_GEdetect-0	200	100	200	100	200	F2	0	10	FALSE	FALSE	NA	NA	NA	NA	NA	NA	NA
52	113	sim_52_seed_113_F2_I-200_L-100-200_MD-0_GE-10_GEdetect-1	200	100	200	100	200	F2	0	10	TRUE	FALSE	NA	NA	NA	NA	NA	NA	NA
53-01	113	sim_53_seed_113_F2_I-200_L-100-200_MD-0_GE-15_GEdetect-0	200	100	200	100	200	F2	0	15	FALSE	FALSE	NA	NA	NA	NA	NA	NA	NA
54-01	113	sim_54_seed_113_F2_I-200_L-100-200_MD-0_GE-15_GEdetect-1	200	100	200	100	200	F2	0	15	TRUE	FALSE	NA	NA	NA	NA	NA	NA	NA
53	113	sim_53_seed_113_F2_I-200_L-100-200_MD-0_GE-20_GEdetect-0	200	100	200	100	200	F2	0	20	FALSE	FALSE	NA	NA	NA	NA	NA	NA	NA
54	113	sim_54_seed_113_F2_I-200_L-100-200_MD-0_GE-20_GEdetect-1	200	100	200	100	200	F2	0	20	TRUE	FALSE	NA	NA	NA	NA	NA	NA	NA
55	114	sim_55_seed_114_F2_I-200_L-100-200_MD-0_GE-0_GEdetect-0	200	100	200	100	200	F2	0	0	FALSE	FALSE	NA	NA	NA	NA	NA	NA	NA
56	114	sim_56_seed_114_F2_I-200_L-100-200_MD-0_GE-0_GEdetect-1	200	100	200	100	200	F2	0	0	TRUE	FALSE	NA	NA	NA	NA	NA	NA	NA
57	114	sim_57_seed_114_F2_I-200_L-100-200_MD-0_GE-0.1_GEdetect-0	200	100	200	100	200	F2	0	0.1	FALSE	FALSE	NA	NA	NA	NA	NA	NA	NA
58	114	sim_58_seed_114_F2_I-200_L-100-200_MD-0_GE-0.1_GEdetect-1	200	100	200	100	200	F2	0	0.1	TRUE	FALSE	NA	NA	NA	NA	NA	NA	NA
59	114	sim_59_seed_114_F2_I-200_L-100-200_MD-0_GE-1_GEdetect-0	200	100	200	100	200	F2	0	1	FALSE	FALSE	NA	NA	NA	NA	NA	NA	NA
60	114	sim_60_seed_114_F2_I-200_L-100-200_MD-0_GE-1_GEdetect-1	200	100	200	100	200	F2	0	1	TRUE	FALSE	NA	NA	NA	NA	NA	NA	NA
61	114	sim_61_seed_114_F2_I-200_L-100-200_MD-0_GE-2_GEdetect-0	200	100	200	100	200	F2	0	2	FALSE	FALSE	NA	NA	NA	NA	NA	NA	NA
62	114	sim_62_seed_114_F2_I-200_L-100-200_MD-0_GE-2_GEdetect-1	200	100	200	100	200	F2	0	2	TRUE	FALSE	NA	NA	NA	NA	NA	NA	NA
63	114	sim_63_seed_114_F2_I-200_L-100-200_MD-0_GE-5_GEdetect-0	200	100	200	100	200	F2	0	5	FALSE	FALSE	NA	NA	NA	NA	NA	NA	NA
64	114	sim_64_seed_114_F2_I-200_L-100-200_MD-0_GE-5_GEdetect-1	200	100	200	100	200	F2	0	5	TRUE	FALSE	NA	NA	NA	NA	NA	NA	NA
65	114	sim_65_seed_114_F2_I-200_L-100-200_MD-0_GE-6_GEdetect-0	200	100	200	100	200	F2	0	6	FALSE	FALSE	NA	NA	NA	NA	NA	NA	NA
66	114	sim_66_seed_114_F2_I-200_L-100-200_MD-0_GE-6_GEdetect-1	200	100	200	100	200	F2	0	6	TRUE	FALSE	NA	NA	NA	NA	NA	NA	NA
67	114	sim_67_seed_114_F2_I-200_L-100-200_MD-0_GE-8_GEdetect-0	200	100	200	100	200	F2	0	8	FALSE	FALSE	NA	NA	NA	NA	NA	NA	NA
68	114	sim_68_seed_114_F2_I-200_L-100-200_MD-0_GE-8_GEdetect-1	200	100	200	100	200	F2	0	8	TRUE	FALSE	NA	NA	NA	NA	NA	NA	NA
69	114	sim_69_seed_114_F2_I-200_L-100-200_MD-0_GE-10_GEdetect-0	200	100	200	100	200	F2	0	10	FALSE	FALSE	NA	NA	NA	NA	NA	NA	NA
70	114	sim_70_seed_114_F2_I-200_L-100-200_MD-0_GE-10_GEdetect-1	200	100	200	100	200	F2	0	10	TRUE	FALSE	NA	NA	NA	NA	NA	NA	NA
71-01	114	sim_71_seed_114_F2_I-200_L-100-200_MD-0_GE-15_GEdetect-0	200	100	200	100	200	F2	0	15	FALSE	FALSE	NA	NA	NA	NA	NA	NA	NA
72-01	114	sim_72_seed_114_F2_I-200_L-100-200_MD-0_GE-15_GEdetect-1	200	100	200	100	200	F2	0	15	TRUE	FALSE	NA	NA	NA	NA	NA	NA	NA
71	114	sim_71_seed_114_F2_I-200_L-100-200_MD-0_GE-20_GEdetect-0	200	100	200	100	200	F2	0	20	FALSE	FALSE	NA	NA	NA	NA	NA	NA	NA
72	114	sim_72_seed_114_F2_I-200_L-100-200_MD-0_GE-20_GEdetect-1	200	100	200	100	200	F2	0	20	TRUE	FALSE	NA	NA	NA	NA	NA	NA	NA
73	115	sim_73_seed_115_F2_I-200_L-100-200_MD-0_GE-0_GEdetect-0	200	100	200	100	200	F2	0	0	FALSE	FALSE	NA	NA	NA	NA	NA	NA	NA
74	115	sim_74_seed_115_F2_I-200_L-100-200_MD-0_GE-0_GEdetect-1	200	100	200	100	200	F2	0	0	TRUE	FALSE	NA	NA	NA	NA	NA	NA	NA
75	115	sim_75_seed_115_F2_I-200_L-100-200_MD-0_GE-0.1_GEdetect-0	200	100	200	100	200	F2	0	0.1	FALSE	FALSE	NA	NA	NA	NA	NA	NA	NA
76	115	sim_76_seed_115_F2_I-200_L-100-200_MD-0_GE-0.1_GEdetect-1	200	100	200	100	200	F2	0	0.1	TRUE	FALSE	NA	NA	NA	NA	NA	NA	NA
77	115	sim_77_seed_115_F2_I-200_L-100-200_MD-0_GE-1_GEdetect-0	200	100	200	100	200	F2	0	1	FALSE	FALSE	NA	NA	NA	NA	NA	NA	NA
78	115	sim_78_seed_115_F2_I-200_L-100-200_MD-0_GE-1_GEdetect-1	200	100	200	100	200	F2	0	1	TRUE	FALSE	NA	NA	NA	NA	NA	NA	NA
79	115	sim_79_seed_115_F2_I-200_L-100-200_MD-0_GE-2_GEdetect-0	200	100	200	100	200	F2	0	2	FALSE	FALSE	NA	NA	NA	NA	NA	NA	NA
80	115	sim_80_seed_115_F2_I-200_L-100-200_MD-0_GE-2_GEdetect-1	200	100	200	100	200	F2	0	2	TRUE	FALSE	NA	NA	NA	NA	NA	NA	NA
81	115	sim_81_seed_115_F2_I-200_L-100-200_MD-0_GE-5_GEdetect-0	200	100	200	100	200	F2	0	5	FALSE	FALSE	NA	NA	NA	NA	NA	NA	NA
82	115	sim_82_seed_115_F2_I-200_L-100-200_MD-0_GE-5_GEdetect-1	200	100	200	100	200	F2	0	5	TRUE	FALSE	NA	NA	NA	NA	NA	NA	NA
83	115	sim_83_seed_115_F2_I-200_L-100-200_MD-0_GE-6_GEdetect-0	200	100	200	100	200	F2	0	6	FALSE	FALSE	NA	NA	NA	NA	NA	NA	NA
84	115	sim_84_seed_115_F2_I-200_L-100-200_MD-0_GE-6_GEdetect-1	200	100	200	100	200	F2	0	6	TRUE	FALSE	NA	NA	NA	NA	NA	NA	NA
85	115	sim_85_seed_115_F2_I-200_L-100-200_MD-0_GE-8_GEdetect-0	200	100	200	100	200	F2	0	8	FALSE	FALSE	NA	NA	NA	NA	NA	NA	NA
86	115	sim_86_seed_115_F2_I-200_L-100-200_MD-0_GE-8_GEdetect-1	200	100	200	100	200	F2	0	8	TRUE	FALSE	NA	NA	NA	NA	NA	NA	NA
87	115	sim_87_seed_115_F2_I-200_L-100-200_MD-0_GE-10_GEdetect-0	200	100	200	100	200	F2	0	10	FALSE	FALSE	NA	NA	NA	NA	NA	NA	NA
88	115	sim_88_seed_115_F2_I-200_L-100-200_MD-0_GE-10_GEdetect-1	200	100	200	100	200	F2	0	10	TRUE	FALSE	NA	NA	NA	NA	NA	NA	NA
89-01	115	sim_89_seed_115_F2_I-200_L-100-200_MD-0_GE-15_GEdetect-0	200	100	200	100	200	F2	0	15	FALSE	FALSE	NA	NA	NA	NA	NA	NA	NA
90-01	115	sim_90_seed_115_F2_I-200_L-100-200_MD-0_GE-15_GEdetect-1	200	100	200	100	200	F2	0	15	TRUE	FALSE	NA	NA	NA	NA	NA	NA	NA
89	115	sim_89_seed_115_F2_I-200_L-100-200_MD-0_GE-20_GEdetect-0	200	100	200	100	200	F2	0	20	FALSE	FALSE	NA	NA	NA	NA	NA	NA	NA
90	115	sim_90_seed_115_F2_I-200_L-100-200_MD-0_GE-20_GEdetect-1	200	100	200	100	200	F2	0	20	TRUE	FALSE	NA	NA	NA	NA	NA	NA	NA
91	111	sim_91_seed_111_BC_I-200_L-100-200_MD-0_GE-0_GEdetect-0	200	100	200	100	200	BC	0	0	FALSE	FALSE	NA	NA	NA	NA	NA	NA	NA
92	111	sim_92_seed_111_BC_I-200_L-100-200_MD-0_GE-0_GEdetect-1	200	100	200	100	200	BC	0	0	TRUE	FALSE	NA	NA	NA	NA	NA	NA	NA
93	111	sim_93_seed_111_BC_I-200_L-100-200_MD-0_GE-0.1_GEdetect-0	200	100	200	100	200	BC	0	0.1	FALSE	FALSE	NA	NA	NA	NA	NA	NA	NA
94	111	sim_94_seed_111_BC_I-200_L-100-200_MD-0_GE-0.1_GEdetect-1	200	100	200	100	200	BC	0	0.1	TRUE	FALSE	NA	NA	NA	NA	NA	NA	NA
95	111	sim_95_seed_111_BC_I-200_L-100-200_MD-0_GE-1_GEdetect-0	200	100	200	100	200	BC	0	1	FALSE	FALSE	NA	NA	NA	NA	NA	NA	NA
96	111	sim_96_seed_111_BC_I-200_L-100-200_MD-0_GE-1_GEdetect-1	200	100	200	100	200	BC	0	1	TRUE	FALSE	NA	NA	NA	NA	NA	NA	NA
97	111	sim_97_seed_111_BC_I-200_L-100-200_MD-0_GE-2_GEdetect-0	200	100	200	100	200	BC	0	2	FALSE	FALSE	NA	NA	NA	NA	NA	NA	NA
98	111	sim_98_seed_111_BC_I-200_L-100-200_MD-0_GE-2_GEdetect-1	200	100	200	100	200	BC	0	2	TRUE	FALSE	NA	NA	NA	NA	NA	NA	NA
99	111	sim_99_seed_111_BC_I-200_L-100-200_MD-0_GE-5_GEdetect-0	200	100	200	100	200	BC	0	5	FALSE	FALSE	NA	NA	NA	NA	NA	NA	NA
100	111	sim_100_seed_111_BC_I-200_L-100-200_MD-0_GE-5_GEdetect-1	200	100	200	100	200	BC	0	5	TRUE	FALSE	NA	NA	NA	NA	NA	NA	NA
101	111	sim_101_seed_111_BC_I-200_L-100-200_MD-0_GE-6_GEdetect-0	200	100	200	100	200	BC	0	6	FALSE	FALSE	NA	NA	NA	NA	NA	NA	NA
102	111	sim_102_seed_111_BC_I-200_L-100-200_MD-0_GE-6_GEdetect-1	200	100	200	100	200	BC	0	6	TRUE	FALSE	NA	NA	NA	NA	NA	NA	NA
103	111	sim_103_seed_111_BC_I-200_L-100-200_MD-0_GE-8_GEdetect-0	200	100	200	100	200	BC	0	8	FALSE	FALSE	NA	NA	NA	NA	NA	NA	NA
104	111	sim_104_seed_111_BC_I-200_L-100-200_MD-0_GE-8_GEdetect-1	200	100	200	100	200	BC	0	8	TRUE	FALSE	NA	NA	NA	NA	NA	NA	NA
105	111	sim_105_seed_111_BC_I-200_L-100-200_MD-0_GE-10_GEdetect-0	200	100	200	100	200	BC	0	10	FALSE	FALSE	NA	NA	NA	NA	NA	NA	NA
106	111	sim_106_seed_111_BC_I-200_L-100-200_MD-0_GE-10_GEdetect-1	200	100	200	100	200	BC	0	10	TRUE	FALSE	NA	NA	NA	NA	NA	NA	NA
107-01	111	sim_107_seed_111_BC_I-200_L-100-200_MD-0_GE-15_GEdetect-0	200	100	200	100	200	BC	0	15	FALSE	FALSE	NA	NA	NA	NA	NA	NA	NA
108-01	111	sim_108_seed_111_BC_I-200_L-100-200_MD-0_GE-15_GEdetect-1	200	100	200	100	200	BC	0	15	TRUE	FALSE	NA	NA	NA	NA	NA	NA	NA
107	111	sim_107_seed_111_BC_I-200_L-100-200_MD-0_GE-20_GEdetect-0	200	100	200	100	200	BC	0	20	FALSE	FALSE	NA	NA	NA	NA	NA	NA	NA
108	111	sim_108_seed_111_BC_I-200_L-100-200_MD-0_GE-20_GEdetect-1	200	100	200	100	200	BC	0	20	TRUE	FALSE	NA	NA	NA	NA	NA	NA	NA
109	112	sim_109_seed_112_BC_I-200_L-100-200_MD-0_GE-0_GEdetect-0	200	100	200	100	200	BC	0	0	FALSE	FALSE	NA	NA	NA	NA	NA	NA	NA
110	112	sim_110_seed_112_BC_I-200_L-100-200_MD-0_GE-0_GEdetect-1	200	100	200	100	200	BC	0	0	TRUE	FALSE	NA	NA	NA	NA	NA	NA	NA
111	112	sim_111_seed_112_BC_I-200_L-100-200_MD-0_GE-0.1_GEdetect-0	200	100	200	100	200	BC	0	0.1	FALSE	FALSE	NA	NA	NA	NA	NA	NA	NA
112	112	sim_112_seed_112_BC_I-200_L-100-200_MD-0_GE-0.1_GEdetect-1	200	100	200	100	200	BC	0	0.1	TRUE	FALSE	NA	NA	NA	NA	NA	NA	NA
113	112	sim_113_seed_112_BC_I-200_L-100-200_MD-0_GE-1_GEdetect-0	200	100	200	100	200	BC	0	1	FALSE	FALSE	NA	NA	NA	NA	NA	NA	NA
114	112	sim_114_seed_112_BC_I-200_L-100-200_MD-0_GE-1_GEdetect-1	200	100	200	100	200	BC	0	1	TRUE	FALSE	NA	NA	NA	NA	NA	NA	NA
115	112	sim_115_seed_112_BC_I-200_L-100-200_MD-0_GE-2_GEdetect-0	200	100	200	100	200	BC	0	2	FALSE	FALSE	NA	NA	NA	NA	NA	NA	NA
116	112	sim_116_seed_112_BC_I-200_L-100-200_MD-0_GE-2_GEdetect-1	200	100	200	100	200	BC	0	2	TRUE	FALSE	NA	NA	NA	NA	NA	NA	NA
117	112	sim_117_seed_112_BC_I-200_L-100-200_MD-0_GE-5_GEdetect-0	200	100	200	100	200	BC	0	5	FALSE	FALSE	NA	NA	NA	NA	NA	NA	NA
118	112	sim_118_seed_112_BC_I-200_L-100-200_MD-0_GE-5_GEdetect-1	200	100	200	100	200	BC	0	5	TRUE	FALSE	NA	NA	NA	NA	NA	NA	NA
119	112	sim_119_seed_112_BC_I-200_L-100-200_MD-0_GE-6_GEdetect-0	200	100	200	100	200	BC	0	6	FALSE	FALSE	NA	NA	NA	NA	NA	NA	NA
120	112	sim_120_seed_112_BC_I-200_L-100-200_MD-0_GE-6_GEdetect-1	200	100	200	100	200	BC	0	6	TRUE	FALSE	NA	NA	NA	NA	NA	NA	NA
121	112	sim_121_seed_112_BC_I-200_L-100-200_MD-0_GE-8_GEdetect-0	200	100	200	100	200	BC	0	8	FALSE	FALSE	NA	NA	NA	NA	NA	NA	NA
122	112	sim_122_seed_112_BC_I-200_L-100-200_MD-0_GE-8_GEdetect-1	200	100	200	100	200	BC	0	8	TRUE	FALSE	NA	NA	NA	NA	NA	NA	NA
123	112	sim_123_seed_112_BC_I-200_L-100-200_MD-0_GE-10_GEdetect-0	200	100	200	100	200	BC	0	10	FALSE	FALSE	NA	NA	NA	NA	NA	NA	NA
124	112	sim_124_seed_112_BC_I-200_L-100-200_MD-0_GE-10_GEdetect-1	200	100	200	100	200	BC	0	10	TRUE	FALSE	NA	NA	NA	NA	NA	NA	NA
125-01	112	sim_125_seed_112_BC_I-200_L-100-200_MD-0_GE-15_GEdetect-0	200	100	200	100	200	BC	0	15	FALSE	FALSE	NA	NA	NA	NA	NA	NA	NA
126-01	112	sim_126_seed_112_BC_I-200_L-100-200_MD-0_GE-15_GEdetect-1	200	100	200	100	200	BC	0	15	TRUE	FALSE	NA	NA	NA	NA	NA	NA	NA
125	112	sim_125_seed_112_BC_I-200_L-100-200_MD-0_GE-20_GEdetect-0	200	100	200	100	200	BC	0	20	FALSE	FALSE	NA	NA	NA	NA	NA	NA	NA
126	112	sim_126_seed_112_BC_I-200_L-100-200_MD-0_GE-20_GEdetect-1	200	100	200	100	200	BC	0	20	TRUE	FALSE	NA	NA	NA	NA	NA	NA	NA
127	113	sim_127_seed_113_BC_I-200_L-100-200_MD-0_GE-0_GEdetect-0	200	100	200	100	200	BC	0	0	FALSE	FALSE	NA	NA	NA	NA	NA	NA	NA
128	113	sim_128_seed_113_BC_I-200_L-100-200_MD-0_GE-0_GEdetect-1	200	100	200	100	200	BC	0	0	TRUE	FALSE	NA	NA	NA	NA	NA	NA	NA
129	113	sim_129_seed_113_BC_I-200_L-100-200_MD-0_GE-0.1_GEdetect-0	200	100	200	100	200	BC	0	0.1	FALSE	FALSE	NA	NA	NA	NA	NA	NA	NA
130	113	sim_130_seed_113_BC_I-200_L-100-200_MD-0_GE-0.1_GEdetect-1	200	100	200	100	200	BC	0	0.1	TRUE	FALSE	NA	NA	NA	NA	NA	NA	NA
131	113	sim_131_seed_113_BC_I-200_L-100-200_MD-0_GE-1_GEdetect-0	200	100	200	100	200	BC	0	1	FALSE	FALSE	NA	NA	NA	NA	NA	NA	NA
132	113	sim_132_seed_113_BC_I-200_L-100-200_MD-0_GE-1_GEdetect-1	200	100	200	100	200	BC	0	1	TRUE	FALSE	NA	NA	NA	NA	NA	NA	NA
133	113	sim_133_seed_113_BC_I-200_L-100-200_MD-0_GE-2_GEdetect-0	200	100	200	100	200	BC	0	2	FALSE	FALSE	NA	NA	NA	NA	NA	NA	NA
134	113	sim_134_seed_113_BC_I-200_L-100-200_MD-0_GE-2_GEdetect-1	200	100	200	100	200	BC	0	2	TRUE	FALSE	NA	NA	NA	NA	NA	NA	NA
135	113	sim_135_seed_113_BC_I-200_L-100-200_MD-0_GE-5_GEdetect-0	200	100	200	100	200	BC	0	5	FALSE	FALSE	NA	NA	NA	NA	NA	NA	NA
136	113	sim_136_seed_113_BC_I-200_L-100-200_MD-0_GE-5_GEdetect-1	200	100	200	100	200	BC	0	5	TRUE	FALSE	NA	NA	NA	NA	NA	NA	NA
137	113	sim_137_seed_113_BC_I-200_L-100-200_MD-0_GE-6_GEdetect-0	200	100	200	100	200	BC	0	6	FALSE	FALSE	NA	NA	NA	NA	NA	NA	NA
138	113	sim_138_seed_113_BC_I-200_L-100-200_MD-0_GE-6_GEdetect-1	200	100	200	100	200	BC	0	6	TRUE	FALSE	NA	NA	NA	NA	NA	NA	NA
139	113	sim_139_seed_113_BC_I-200_L-100-200_MD-0_GE-8_GEdetect-0	200	100	200	100	200	BC	0	8	FALSE	FALSE	NA	NA	NA	NA	NA	NA	NA
140	113	sim_140_seed_113_BC_I-200_L-100-200_MD-0_GE-8_GEdetect-1	200	100	200	100	200	BC	0	8	TRUE	FALSE	NA	NA	NA	NA	NA	NA	NA
141	113	sim_141_seed_113_BC_I-200_L-100-200_MD-0_GE-10_GEdetect-0	200	100	200	100	200	BC	0	10	FALSE	FALSE	NA	NA	NA	NA	NA	NA	NA
142	113	sim_142_seed_113_BC_I-200_L-100-200_MD-0_GE-10_GEdetect-1	200	100	200	100	200	BC	0	10	TRUE	FALSE	NA	NA	NA	NA	NA	NA	NA
143-01	113	sim_143_seed_113_BC_I-200_L-100-200_MD-0_GE-15_GEdetect-0	200	100	200	100	200	BC	0	15	FALSE	FALSE	NA	NA	NA	NA	NA	NA	NA
144-01	113	sim_144_seed_113_BC_I-200_L-100-200_MD-0_GE-15_GEdetect-1	200	100	200	100	200	BC	0	15	TRUE	FALSE	NA	NA	NA	NA	NA	NA	NA
143	113	sim_143_seed_113_BC_I-200_L-100-200_MD-0_GE-20_GEdetect-0	200	100	200	100	200	BC	0	20	FALSE	FALSE	NA	NA	NA	NA	NA	NA	NA
144	113	sim_144_seed_113_BC_I-200_L-100-200_MD-0_GE-20_GEdetect-1	200	100	200	100	200	BC	0	20	TRUE	FALSE	NA	NA	NA	NA	NA	NA	NA
145	114	sim_145_seed_114_BC_I-200_L-100-200_MD-0_GE-0_GEdetect-0	200	100	200	100	200	BC	0	0	FALSE	FALSE	NA	NA	NA	NA	NA	NA	NA
146	114	sim_146_seed_114_BC_I-200_L-100-200_MD-0_GE-0_GEdetect-1	200	100	200	100	200	BC	0	0	TRUE	FALSE	NA	NA	NA	NA	NA	NA	NA
147	114	sim_147_seed_114_BC_I-200_L-100-200_MD-0_GE-0.1_GEdetect-0	200	100	200	100	200	BC	0	0.1	FALSE	FALSE	NA	NA	NA	NA	NA	NA	NA
148	114	sim_148_seed_114_BC_I-200_L-100-200_MD-0_GE-0.1_GEdetect-1	200	100	200	100	200	BC	0	0.1	TRUE	FALSE	NA	NA	NA	NA	NA	NA	NA
149	114	sim_149_seed_114_BC_I-200_L-100-200_MD-0_GE-1_GEdetect-0	200	100	200	100	200	BC	0	1	FALSE	FALSE	NA	NA	NA	NA	NA	NA	NA
150	114	sim_150_seed_114_BC_I-200_L-100-200_MD-0_GE-1_GEdetect-1	200	100	200	100	200	BC	0	1	TRUE	FALSE	NA	NA	NA	NA	NA	NA	NA
151	114	sim_151_seed_114_BC_I-200_L-100-200_MD-0_GE-2_GEdetect-0	200	100	200	100	200	BC	0	2	FALSE	FALSE	NA	NA	NA	NA	NA	NA	NA
152	114	sim_152_seed_114_BC_I-200_L-100-200_MD-0_GE-2_GEdetect-1	200	100	200	100	200	BC	0	2	TRUE	FALSE	NA	NA	NA	NA	NA	NA	NA
153	114	sim_153_seed_114_BC_I-200_L-100-200_MD-0_GE-5_GEdetect-0	200	100	200	100	200	BC	0	5	FALSE	FALSE	NA	NA	NA	NA	NA	NA	NA
154	114	sim_154_seed_114_BC_I-200_L-100-200_MD-0_GE-5_GEdetect-1	200	100	200	100	200	BC	0	5	TRUE	FALSE	NA	NA	NA	NA	NA	NA	NA
155	114	sim_155_seed_114_BC_I-200_L-100-200_MD-0_GE-6_GEdetect-0	200	100	200	100	200	BC	0	6	FALSE	FALSE	NA	NA	NA	NA	NA	NA	NA
156	114	sim_156_seed_114_BC_I-200_L-100-200_MD-0_GE-6_GEdetect-1	200	100	200	100	200	BC	0	6	TRUE	FALSE	NA	NA	NA	NA	NA	NA	NA
157	114	sim_157_seed_114_BC_I-200_L-100-200_MD-0_GE-8_GEdetect-0	200	100	200	100	200	BC	0	8	FALSE	FALSE	NA	NA	NA	NA	NA	NA	NA
158	114	sim_158_seed_114_BC_I-200_L-100-200_MD-0_GE-8_GEdetect-1	200	100	200	100	200	BC	0	8	TRUE	FALSE	NA	NA	NA	NA	NA	NA	NA
159	114	sim_159_seed_114_BC_I-200_L-100-200_MD-0_GE-10_GEdetect-0	200	100	200	100	200	BC	0	10	FALSE	FALSE	NA	NA	NA	NA	NA	NA	NA
160	114	sim_160_seed_114_BC_I-200_L-100-200_MD-0_GE-10_GEdetect-1	200	100	200	100	200	BC	0	10	TRUE	FALSE	NA	NA	NA	NA	NA	NA	NA
161-01	114	sim_161_seed_114_BC_I-200_L-100-200_MD-0_GE-15_GEdetect-0	200	100	200	100	200	BC	0	15	FALSE	FALSE	NA	NA	NA	NA	NA	NA	NA
162-01	114	sim_162_seed_114_BC_I-200_L-100-200_MD-0_GE-15_GEdetect-1	200	100	200	100	200	BC	0	15	TRUE	FALSE	NA	NA	NA	NA	NA	NA	NA
161	114	sim_161_seed_114_BC_I-200_L-100-200_MD-0_GE-20_GEdetect-0	200	100	200	100	200	BC	0	20	FALSE	FALSE	NA	NA	NA	NA	NA	NA	NA
162	114	sim_162_seed_114_BC_I-200_L-100-200_MD-0_GE-20_GEdetect-1	200	100	200	100	200	BC	0	20	TRUE	FALSE	NA	NA	NA	NA	NA	NA	NA
163	115	sim_163_seed_115_BC_I-200_L-100-200_MD-0_GE-0_GEdetect-0	200	100	200	100	200	BC	0	0	FALSE	FALSE	NA	NA	NA	NA	NA	NA	NA
164	115	sim_164_seed_115_BC_I-200_L-100-200_MD-0_GE-0_GEdetect-1	200	100	200	100	200	BC	0	0	TRUE	FALSE	NA	NA	NA	NA	NA	NA	NA
165	115	sim_165_seed_115_BC_I-200_L-100-200_MD-0_GE-0.1_GEdetect-0	200	100	200	100	200	BC	0	0.1	FALSE	FALSE	NA	NA	NA	NA	NA	NA	NA
166	115	sim_166_seed_115_BC_I-200_L-100-200_MD-0_GE-0.1_GEdetect-1	200	100	200	100	200	BC	0	0.1	TRUE	FALSE	NA	NA	NA	NA	NA	NA	NA
167	115	sim_167_seed_115_BC_I-200_L-100-200_MD-0_GE-1_GEdetect-0	200	100	200	100	200	BC	0	1	FALSE	FALSE	NA	NA	NA	NA	NA	NA	NA
168	115	sim_168_seed_115_BC_I-200_L-100-200_MD-0_GE-1_GEdetect-1	200	100	200	100	200	BC	0	1	TRUE	FALSE	NA	NA	NA	NA	NA	NA	NA
169	115	sim_169_seed_115_BC_I-200_L-100-200_MD-0_GE-2_GEdetect-0	200	100	200	100	200	BC	0	2	FALSE	FALSE	NA	NA	NA	NA	NA	NA	NA
170	115	sim_170_seed_115_BC_I-200_L-100-200_MD-0_GE-2_GEdetect-1	200	100	200	100	200	BC	0	2	TRUE	FALSE	NA	NA	NA	NA	NA	NA	NA
171	115	sim_171_seed_115_BC_I-200_L-100-200_MD-0_GE-5_GEdetect-0	200	100	200	100	200	BC	0	5	FALSE	FALSE	NA	NA	NA	NA	NA	NA	NA
172	115	sim_172_seed_115_BC_I-200_L-100-200_MD-0_GE-5_GEdetect-1	200	100	200	100	200	BC	0	5	TRUE	FALSE	NA	NA	NA	NA	NA	NA	NA
173	115	sim_173_seed_115_BC_I-200_L-100-200_MD-0_GE-6_GEdetect-0	200	100	200	100	200	BC	0	6	FALSE	FALSE	NA	NA	NA	NA	NA	NA	NA
174	115	sim_174_seed_115_BC_I-200_L-100-200_MD-0_GE-6_GEdetect-1	200	100	200	100	200	BC	0	6	TRUE	FALSE	NA	NA	NA	NA	NA	NA	NA
175	115	sim_175_seed_115_BC_I-200_L-100-200_MD-0_GE-8_GEdetect-0	200	100	200	100	200	BC	0	8	FALSE	FALSE	NA	NA	NA	NA	NA	NA	NA
176	115	sim_176_seed_115_BC_I-200_L-100-200_MD-0_GE-8_GEdetect-1	200	100	200	100	200	BC	0	8	TRUE	FALSE	NA	NA	NA	NA	NA	NA	NA
177	115	sim_177_seed_115_BC_I-200_L-100-200_MD-0_GE-10_GEdetect-0	200	100	200	100	200	BC	0	10	FALSE	FALSE	NA	NA	NA	NA	NA	NA	NA
178	115	sim_178_seed_115_BC_I-200_L-100-200_MD-0_GE-10_GEdetect-1	200	100	200	100	200	BC	0	10	TRUE	FALSE	NA	NA	NA	NA	NA	NA	NA
179-01	115	sim_179_seed_115_BC_I-200_L-100-200_MD-0_GE-15_GEdetect-0	200	100	200	100	200	BC	0	15	FALSE	FALSE	NA	NA	NA	NA	NA	NA	NA
180-01	115	sim_180_seed_115_BC_I-200_L-100-200_MD-0_GE-15_GEdetect-1	200	100	200	100	200	BC	0	15	TRUE	FALSE	NA	NA	NA	NA	NA	NA	NA
179	115	sim_179_seed_115_BC_I-200_L-100-200_MD-0_GE-20_GEdetect-0	200	100	200	100	200	BC	0	20	FALSE	FALSE	NA	NA	NA	NA	NA	NA	NA
180	115	sim_180_seed_115_BC_I-200_L-100-200_MD-0_GE-20_GEdetect-1	200	100	200	100	200	BC	0	20	TRUE	FALSE	NA	NA	NA	NA	NA	NA	NA
181	111	sim_181_seed_111_CP_I-200_L-100-200_MD-0_GE-0_GEdetect-0	200	100	200	300	600	CP	0	0	FALSE	FALSE	NA	NA	NA	NA	NA	NA	NA
182	111	sim_182_seed_111_CP_I-200_L-100-200_MD-0_GE-0_GEdetect-1	200	100	200	300	600	CP	0	0	TRUE	FALSE	NA	NA	NA	NA	NA	NA	NA
183	111	sim_183_seed_111_CP_I-200_L-100-200_MD-0_GE-0.1_GEdetect-0	200	100	200	300	600	CP	0	0.1	FALSE	FALSE	NA	NA	NA	NA	NA	NA	NA
184	111	sim_184_seed_111_CP_I-200_L-100-200_MD-0_GE-0.1_GEdetect-1	200	100	200	300	600	CP	0	0.1	TRUE	FALSE	NA	NA	NA	NA	NA	NA	NA
185	111	sim_185_seed_111_CP_I-200_L-100-200_MD-0_GE-1_GEdetect-0	200	100	200	300	600	CP	0	1	FALSE	FALSE	NA	NA	NA	NA	NA	NA	NA
186	111	sim_186_seed_111_CP_I-200_L-100-200_MD-0_GE-1_GEdetect-1	200	100	200	300	600	CP	0	1	TRUE	FALSE	NA	NA	NA	NA	NA	NA	NA
187	111	sim_187_seed_111_CP_I-200_L-100-200_MD-0_GE-2_GEdetect-0	200	100	200	300	600	CP	0	2	FALSE	FALSE	NA	NA	NA	NA	NA	NA	NA
188	111	sim_188_seed_111_CP_I-200_L-100-200_MD-0_GE-2_GEdetect-1	200	100	200	300	600	CP	0	2	TRUE	FALSE	NA	NA	NA	NA	NA	NA	NA
189	111	sim_189_seed_111_CP_I-200_L-100-200_MD-0_GE-5_GEdetect-0	200	100	200	300	600	CP	0	5	FALSE	FALSE	NA	NA	NA	NA	NA	NA	NA
190	111	sim_190_seed_111_CP_I-200_L-100-200_MD-0_GE-5_GEdetect-1	200	100	200	300	600	CP	0	5	TRUE	FALSE	NA	NA	NA	NA	NA	NA	NA
191	111	sim_191_seed_111_CP_I-200_L-100-200_MD-0_GE-6_GEdetect-0	200	100	200	300	600	CP	0	6	FALSE	FALSE	NA	NA	NA	NA	NA	NA	NA
192	111	sim_192_seed_111_CP_I-200_L-100-200_MD-0_GE-6_GEdetect-1	200	100	200	300	600	CP	0	6	TRUE	FALSE	NA	NA	NA	NA	NA	NA	NA
193	111	sim_193_seed_111_CP_I-200_L-100-200_MD-0_GE-8_GEdetect-0	200	100	200	300	600	CP	0	8	FALSE	FALSE	NA	NA	NA	NA	NA	NA	NA
194	111	sim_194_seed_111_CP_I-200_L-100-200_MD-0_GE-8_GEdetect-1	200	100	200	300	600	CP	0	8	TRUE	FALSE	NA	NA	NA	NA	NA	NA	NA
195	111	sim_195_seed_111_CP_I-200_L-100-200_MD-0_GE-10_GEdetect-0	200	100	200	300	600	CP	0	10	FALSE	FALSE	NA	NA	NA	NA	NA	NA	NA
196	111	sim_196_seed_111_CP_I-200_L-100-200_MD-0_GE-10_GEdetect-1	200	100	200	300	600	CP	0	10	TRUE	FALSE	NA	NA	NA	NA	NA	NA	NA
197-01	111	sim_197_seed_111_CP_I-200_L-100-200_MD-0_GE-15_GEdetect-0	200	100	200	300	600	CP	0	15	FALSE	FALSE	NA	NA	NA	NA	NA	NA	NA
198-01	111	sim_198_seed_111_CP_I-200_L-100-200_MD-0_GE-15_GEdetect-1	200	100	200	300	600	CP	0	15	TRUE	FALSE	NA	NA	NA	NA	NA	NA	NA
197	111	sim_197_seed_111_CP_I-200_L-100-200_MD-0_GE-20_GEdetect-0	200	100	200	300	600	CP	0	20	FALSE	FALSE	NA	NA	NA	NA	NA	NA	NA
198	111	sim_198_seed_111_CP_I-200_L-100-200_MD-0_GE-20_GEdetect-1	200	100	200	300	600	CP	0	20	TRUE	FALSE	NA	NA	NA	NA	NA	NA	NA
199	112	sim_199_seed_112_CP_I-200_L-100-200_MD-0_GE-0_GEdetect-0	200	100	200	300	600	CP	0	0	FALSE	FALSE	NA	NA	NA	NA	NA	NA	NA
200	112	sim_200_seed_112_CP_I-200_L-100-200_MD-0_GE-0_GEdetect-1	200	100	200	300	600	CP	0	0	TRUE	FALSE	NA	NA	NA	NA	NA	NA	NA
201	112	sim_201_seed_112_CP_I-200_L-100-200_MD-0_GE-0.1_GEdetect-0	200	100	200	300	600	CP	0	0.1	FALSE	FALSE	NA	NA	NA	NA	NA	NA	NA
202	112	sim_202_seed_112_CP_I-200_L-100-200_MD-0_GE-0.1_GEdetect-1	200	100	200	300	600	CP	0	0.1	TRUE	FALSE	NA	NA	NA	NA	NA	NA	NA
203	112	sim_203_seed_112_CP_I-200_L-100-200_MD-0_GE-1_GEdetect-0	200	100	200	300	600	CP	0	1	FALSE	FALSE	NA	NA	NA	NA	NA	NA	NA
204	112	sim_204_seed_112_CP_I-200_L-100-200_MD-0_GE-1_GEdetect-1	200	100	200	300	600	CP	0	1	TRUE	FALSE	NA	NA	NA	NA	NA	NA	NA
205	112	sim_205_seed_112_CP_I-200_L-100-200_MD-0_GE-2_GEdetect-0	200	100	200	300	600	CP	0	2	FALSE	FALSE	NA	NA	NA	NA	NA	NA	NA
206	112	sim_206_seed_112_CP_I-200_L-100-200_MD-0_GE-2_GEdetect-1	200	100	200	300	600	CP	0	2	TRUE	FALSE	NA	NA	NA	NA	NA	NA	NA
207	112	sim_207_seed_112_CP_I-200_L-100-200_MD-0_GE-5_GEdetect-0	200	100	200	300	600	CP	0	5	FALSE	FALSE	NA	NA	NA	NA	NA	NA	NA
208	112	sim_208_seed_112_CP_I-200_L-100-200_MD-0_GE-5_GEdetect-1	200	100	200	300	600	CP	0	5	TRUE	FALSE	NA	NA	NA	NA	NA	NA	NA
209	112	sim_209_seed_112_CP_I-200_L-100-200_MD-0_GE-6_GEdetect-0	200	100	200	300	600	CP	0	6	FALSE	FALSE	NA	NA	NA	NA	NA	NA	NA
210	112	sim_210_seed_112_CP_I-200_L-100-200_MD-0_GE-6_GEdetect-1	200	100	200	300	600	CP	0	6	TRUE	FALSE	NA	NA	NA	NA	NA	NA	NA
211	112	sim_211_seed_112_CP_I-200_L-100-200_MD-0_GE-8_GEdetect-0	200	100	200	300	600	CP	0	8	FALSE	FALSE	NA	NA	NA	NA	NA	NA	NA
212	112	sim_212_seed_112_CP_I-200_L-100-200_MD-0_GE-8_GEdetect-1	200	100	200	300	600	CP	0	8	TRUE	FALSE	NA	NA	NA	NA	NA	NA	NA
213	112	sim_213_seed_112_CP_I-200_L-100-200_MD-0_GE-10_GEdetect-0	200	100	200	300	600	CP	0	10	FALSE	FALSE	NA	NA	NA	NA	NA	NA	NA
214	112	sim_214_seed_112_CP_I-200_L-100-200_MD-0_GE-10_GEdetect-1	200	100	200	300	600	CP	0	10	TRUE	FALSE	NA	NA	NA	NA	NA	NA	NA
215-01	112	sim_215_seed_112_CP_I-200_L-100-200_MD-0_GE-15_GEdetect-0	200	100	200	300	600	CP	0	15	FALSE	FALSE	NA	NA	NA	NA	NA	NA	NA
216-01	112	sim_216_seed_112_CP_I-200_L-100-200_MD-0_GE-15_GEdetect-1	200	100	200	300	600	CP	0	15	TRUE	FALSE	NA	NA	NA	NA	NA	NA	NA
215	112	sim_215_seed_112_CP_I-200_L-100-200_MD-0_GE-20_GEdetect-0	200	100	200	300	600	CP	0	20	FALSE	FALSE	NA	NA	NA	NA	NA	NA	NA
216	112	sim_216_seed_112_CP_I-200_L-100-200_MD-0_GE-20_GEdetect-1	200	100	200	300	600	CP	0	20	TRUE	FALSE	NA	NA	NA	NA	NA	NA	NA
217	113	sim_217_seed_113_CP_I-200_L-100-200_MD-0_GE-0_GEdetect-0	200	100	200	300	600	CP	0	0	FALSE	FALSE	NA	NA	NA	NA	NA	NA	NA
218	113	sim_218_seed_113_CP_I-200_L-100-200_MD-0_GE-0_GEdetect-1	200	100	200	300	600	CP	0	0	TRUE	FALSE	NA	NA	NA	NA	NA	NA	NA
219	113	sim_219_seed_113_CP_I-200_L-100-200_MD-0_GE-0.1_GEdetect-0	200	100	200	300	600	CP	0	0.1	FALSE	FALSE	NA	NA	NA	NA	NA	NA	NA
220	113	sim_220_seed_113_CP_I-200_L-100-200_MD-0_GE-0.1_GEdetect-1	200	100	200	300	600	CP	0	0.1	TRUE	FALSE	NA	NA	NA	NA	NA	NA	NA
221	113	sim_221_seed_113_CP_I-200_L-100-200_MD-0_GE-1_GEdetect-0	200	100	200	300	600	CP	0	1	FALSE	FALSE	NA	NA	NA	NA	NA	NA	NA
222	113	sim_222_seed_113_CP_I-200_L-100-200_MD-0_GE-1_GEdetect-1	200	100	200	300	600	CP	0	1	TRUE	FALSE	NA	NA	NA	NA	NA	NA	NA
223	113	sim_223_seed_113_CP_I-200_L-100-200_MD-0_GE-2_GEdetect-0	200	100	200	300	600	CP	0	2	FALSE	FALSE	NA	NA	NA	NA	NA	NA	NA
224	113	sim_224_seed_113_CP_I-200_L-100-200_MD-0_GE-2_GEdetect-1	200	100	200	300	600	CP	0	2	TRUE	FALSE	NA	NA	NA	NA	NA	NA	NA
225	113	sim_225_seed_113_CP_I-200_L-100-200_MD-0_GE-5_GEdetect-0	200	100	200	300	600	CP	0	5	FALSE	FALSE	NA	NA	NA	NA	NA	NA	NA
226	113	sim_226_seed_113_CP_I-200_L-100-200_MD-0_GE-5_GEdetect-1	200	100	200	300	600	CP	0	5	TRUE	FALSE	NA	NA	NA	NA	NA	NA	NA
227	113	sim_227_seed_113_CP_I-200_L-100-200_MD-0_GE-6_GEdetect-0	200	100	200	300	600	CP	0	6	FALSE	FALSE	NA	NA	NA	NA	NA	NA	NA
228	113	sim_228_seed_113_CP_I-200_L-100-200_MD-0_GE-6_GEdetect-1	200	100	200	300	600	CP	0	6	TRUE	FALSE	NA	NA	NA	NA	NA	NA	NA
229	113	sim_229_seed_113_CP_I-200_L-100-200_MD-0_GE-8_GEdetect-0	200	100	200	300	600	CP	0	8	FALSE	FALSE	NA	NA	NA	NA	NA	NA	NA
230	113	sim_230_seed_113_CP_I-200_L-100-200_MD-0_GE-8_GEdetect-1	200	100	200	300	600	CP	0	8	TRUE	FALSE	NA	NA	NA	NA	NA	NA	NA
231	113	sim_231_seed_113_CP_I-200_L-100-200_MD-0_GE-10_GEdetect-0	200	100	200	300	600	CP	0	10	FALSE	FALSE	NA	NA	NA	NA	NA	NA	NA
232	113	sim_232_seed_113_CP_I-200_L-100-200_MD-0_GE-10_GEdetect-1	200	100	200	300	600	CP	0	10	TRUE	FALSE	NA	NA	NA	NA	NA	NA	NA
233-01	113	sim_233_seed_113_CP_I-200_L-100-200_MD-0_GE-15_GEdetect-0	200	100	200	300	600	CP	0	15	FALSE	FALSE	NA	NA	NA	NA	NA	NA	NA
234-01	113	sim_234_seed_113_CP_I-200_L-100-200_MD-0_GE-15_GEdetect-1	200	100	200	300	600	CP	0	15	TRUE	FALSE	NA	NA	NA	NA	NA	NA	NA
233	113	sim_233_seed_113_CP_I-200_L-100-200_MD-0_GE-20_GEdetect-0	200	100	200	300	600	CP	0	20	FALSE	FALSE	NA	NA	NA	NA	NA	NA	NA
234	113	sim_234_seed_113_CP_I-200_L-100-200_MD-0_GE-20_GEdetect-1	200	100	200	300	600	CP	0	20	TRUE	FALSE	NA	NA	NA	NA	NA	NA	NA
235	114	sim_235_seed_114_CP_I-200_L-100-200_MD-0_GE-0_GEdetect-0	200	100	200	300	600	CP	0	0	FALSE	FALSE	NA	NA	NA	NA	NA	NA	NA
236	114	sim_236_seed_114_CP_I-200_L-100-200_MD-0_GE-0_GEdetect-1	200	100	200	300	600	CP	0	0	TRUE	FALSE	NA	NA	NA	NA	NA	NA	NA
237	114	sim_237_seed_114_CP_I-200_L-100-200_MD-0_GE-0.1_GEdetect-0	200	100	200	300	600	CP	0	0.1	FALSE	FALSE	NA	NA	NA	NA	NA	NA	NA
238	114	sim_238_seed_114_CP_I-200_L-100-200_MD-0_GE-0.1_GEdetect-1	200	100	200	300	600	CP	0	0.1	TRUE	FALSE	NA	NA	NA	NA	NA	NA	NA
239	114	sim_239_seed_114_CP_I-200_L-100-200_MD-0_GE-1_GEdetect-0	200	100	200	300	600	CP	0	1	FALSE	FALSE	NA	NA	NA	NA	NA	NA	NA
240	114	sim_240_seed_114_CP_I-200_L-100-200_MD-0_GE-1_GEdetect-1	200	100	200	300	600	CP	0	1	TRUE	FALSE	NA	NA	NA	NA	NA	NA	NA
241	114	sim_241_seed_114_CP_I-200_L-100-200_MD-0_GE-2_GEdetect-0	200	100	200	300	600	CP	0	2	FALSE	FALSE	NA	NA	NA	NA	NA	NA	NA
242	114	sim_242_seed_114_CP_I-200_L-100-200_MD-0_GE-2_GEdetect-1	200	100	200	300	600	CP	0	2	TRUE	FALSE	NA	NA	NA	NA	NA	NA	NA
243	114	sim_243_seed_114_CP_I-200_L-100-200_MD-0_GE-5_GEdetect-0	200	100	200	300	600	CP	0	5	FALSE	FALSE	NA	NA	NA	NA	NA	NA	NA
244	114	sim_244_seed_114_CP_I-200_L-100-200_MD-0_GE-5_GEdetect-1	200	100	200	300	600	CP	0	5	TRUE	FALSE	NA	NA	NA	NA	NA	NA	NA
245	114	sim_245_seed_114_CP_I-200_L-100-200_MD-0_GE-6_GEdetect-0	200	100	200	300	600	CP	0	6	FALSE	FALSE	NA	NA	NA	NA	NA	NA	NA
246	114	sim_246_seed_114_CP_I-200_L-100-200_MD-0_GE-6_GEdetect-1	200	100	200	300	600	CP	0	6	TRUE	FALSE	NA	NA	NA	NA	NA	NA	NA
247	114	sim_247_seed_114_CP_I-200_L-100-200_MD-0_GE-8_GEdetect-0	200	100	200	300	600	CP	0	8	FALSE	FALSE	NA	NA	NA	NA	NA	NA	NA
248	114	sim_248_seed_114_CP_I-200_L-100-200_MD-0_GE-8_GEdetect-1	200	100	200	300	600	CP	0	8	TRUE	FALSE	NA	NA	NA	NA	NA	NA	NA
249	114	sim_249_seed_114_CP_I-200_L-100-200_MD-0_GE-10_GEdetect-0	200	100	200	300	600	CP	0	10	FALSE	FALSE	NA	NA	NA	NA	NA	NA	NA
250	114	sim_250_seed_114_CP_I-200_L-100-200_MD-0_GE-10_GEdetect-1	200	100	200	300	600	CP	0	10	TRUE	FALSE	NA	NA	NA	NA	NA	NA	NA
251-01	114	sim_251_seed_114_CP_I-200_L-100-200_MD-0_GE-15_GEdetect-0	200	100	200	300	600	CP	0	15	FALSE	FALSE	NA	NA	NA	NA	NA	NA	NA
252-01	114	sim_252_seed_114_CP_I-200_L-100-200_MD-0_GE-15_GEdetect-1	200	100	200	300	600	CP	0	15	TRUE	FALSE	NA	NA	NA	NA	NA	NA	NA
251	114	sim_251_seed_114_CP_I-200_L-100-200_MD-0_GE-20_GEdetect-0	200	100	200	300	600	CP	0	20	FALSE	FALSE	NA	NA	NA	NA	NA	NA	NA
252	114	sim_252_seed_114_CP_I-200_L-100-200_MD-0_GE-20_GEdetect-1	200	100	200	300	600	CP	0	20	TRUE	FALSE	NA	NA	NA	NA	NA	NA	NA
253	115	sim_253_seed_115_CP_I-200_L-100-200_MD-0_GE-0_GEdetect-0	200	100	200	300	600	CP	0	0	FALSE	FALSE	NA	NA	NA	NA	NA	NA	NA
254	115	sim_254_seed_115_CP_I-200_L-100-200_MD-0_GE-0_GEdetect-1	200	100	200	300	600	CP	0	0	TRUE	FALSE	NA	NA	NA	NA	NA	NA	NA
255	115	sim_255_seed_115_CP_I-200_L-100-200_MD-0_GE-0.1_GEdetect-0	200	100	200	300	600	CP	0	0.1	FALSE	FALSE	NA	NA	NA	NA	NA	NA	NA
256	115	sim_256_seed_115_CP_I-200_L-100-200_MD-0_GE-0.1_GEdetect-1	200	100	200	300	600	CP	0	0.1	TRUE	FALSE	NA	NA	NA	NA	NA	NA	NA
257	115	sim_257_seed_115_CP_I-200_L-100-200_MD-0_GE-1_GEdetect-0	200	100	200	300	600	CP	0	1	FALSE	FALSE	NA	NA	NA	NA	NA	NA	NA
258	115	sim_258_seed_115_CP_I-200_L-100-200_MD-0_GE-1_GEdetect-1	200	100	200	300	600	CP	0	1	TRUE	FALSE	NA	NA	NA	NA	NA	NA	NA
259	115	sim_259_seed_115_CP_I-200_L-100-200_MD-0_GE-2_GEdetect-0	200	100	200	300	600	CP	0	2	FALSE	FALSE	NA	NA	NA	NA	NA	NA	NA
260	115	sim_260_seed_115_CP_I-200_L-100-200_MD-0_GE-2_GEdetect-1	200	100	200	300	600	CP	0	2	TRUE	FALSE	NA	NA	NA	NA	NA	NA	NA
261	115	sim_261_seed_115_CP_I-200_L-100-200_MD-0_GE-5_GEdetect-0	200	100	200	300	600	CP	0	5	FALSE	FALSE	NA	NA	NA	NA	NA	NA	NA
262	115	sim_262_seed_115_CP_I-200_L-100-200_MD-0_GE-5_GEdetect-1	200	100	200	300	600	CP	0	5	TRUE	FALSE	NA	NA	NA	NA	NA	NA	NA
263	115	sim_263_seed_115_CP_I-200_L-100-200_MD-0_GE-6_GEdetect-0	200	100	200	300	600	CP	0	6	FALSE	FALSE	NA	NA	NA	NA	NA	NA	NA
264	115	sim_264_seed_115_CP_I-200_L-100-200_MD-0_GE-6_GEdetect-1	200	100	200	300	600	CP	0	6	TRUE	FALSE	NA	NA	NA	NA	NA	NA	NA
265	115	sim_265_seed_115_CP_I-200_L-100-200_MD-0_GE-8_GEdetect-0	200	100	200	300	600	CP	0	8	FALSE	FALSE	NA	NA	NA	NA	NA	NA	NA
266	115	sim_266_seed_115_CP_I-200_L-100-200_MD-0_GE-8_GEdetect-1	200	100	200	300	600	CP	0	8	TRUE	FALSE	NA	NA	NA	NA	NA	NA	NA
267	115	sim_267_seed_115_CP_I-200_L-100-200_MD-0_GE-10_GEdetect-0	200	100	200	300	600	CP	0	10	FALSE	FALSE	NA	NA	NA	NA	NA	NA	NA
268	115	sim_268_seed_115_CP_I-200_L-100-200_MD-0_GE-10_GEdetect-1	200	100	200	300	600	CP	0	10	TRUE	FALSE	NA	NA	NA	NA	NA	NA	NA
269-01	115	sim_269_seed_115_CP_I-200_L-100-200_MD-0_GE-15_GEdetect-0	200	100	200	300	600	CP	0	15	FALSE	FALSE	NA	NA	NA	NA	NA	NA	NA
270-01	115	sim_270_seed_115_CP_I-200_L-100-200_MD-0_GE-15_GEdetect-1	200	100	200	300	600	CP	0	15	TRUE	FALSE	NA	NA	NA	NA	NA	NA	NA
269	115	sim_269_seed_115_CP_I-200_L-100-200_MD-0_GE-20_GEdetect-0	200	100	200	300	600	CP	0	20	FALSE	FALSE	NA	NA	NA	NA	NA	NA	NA
270	115	sim_270_seed_115_CP_I-200_L-100-200_MD-0_GE-20_GEdetect-1	200	100	200	300	600	CP	0	20	TRUE	FALSE	NA	NA	NA	NA	NA	NA	NA
#####################################################################
####  BEGIN Section 5: benchmark results corresponding to Fig 5
#####################################################################
