# Supplementary material for: SeSAM: software for automatic construction of order-robust linkage maps
Source: BMC Bioinformatics. 2022 Nov 19;23:499. doi: 10.1186/s12859-022-05045-7 (PMC9675223; doi:10.1186/s12859-022-05045-7)
Supplement: Supplementary file 4 — Additional file 4: Anonymized experimental mapping data sets from agricultural plants, used to produce the maps presented in Supplementary Table S5 and Supplementary Figures S1 to S5: BC_ano_segData.raw. BC_ano_phyMap.txt. F2_ano_segData.raw. F2_ano_phyMap.txt. RIL1_ano_segData.raw. RIL1_ano_phyMap.txt. RIL2_ano_segData.raw. RIL2_ano_phyMap.txt. CP_ano_segData.gen. CP_ano_phyMap.txt. [file 12859_2022_5045_MOESM4_ESM.txt]

###   Additional file 4: anonymized experimental mapping data sets from 
###   agricultural plants used to produce the maps presented in Supplementary
###   Table S5 and Supplementary Figures S1 to S5
###
###   This text file contains the 10 following sections containing the
###   segregation (*.segData.*) and physical map (*_phyMap.txt) data files
###   of the anonymized experimental mapping data sets:
###
###   Section 1: BC_ano_segData.raw
###
###   Section 2: BC_ano_phyMap.txt
###
###   Section 3: F2_ano_segData.raw
###
###   Section 4: F2_ano_phyMap.txt
###
###   Section 5: RIL1_ano_segData.raw
###
###   Section 6: RIL1_ano_phyMap.txt
###
###   Section 7: RIL2_ano_segData.raw
###
###   Section 8: RIL2_ano_phyMap.txt
###
###   Section 9: CP_ano_segData.gen
###
###   Section 10: CP_ano_phyMap.txt


#####################################################################
####  BEGIN Section 1: BC_ano_segData.raw
#####################################################################
data type BC1
169 1371 0 

*M1	AH-AHHHHAAHAAHAHHAHAH-AHHHHHHAHAH-AAHAAHAHHA-AHHAHHHAHHH-HHHH-HHHH-HHAAAAHHHHHHAHA-HHHHHHHHHHAAAAAAAHHHAHHAHHHAHHAHAHHHHHHAAHAHAHAHAAHHAHHHHHHHAHAAHAHAAHHAAHHAHHHHHHHAAA
*M2	AHAAHHHHAAHAAHAHHAHAHAAHHHHHHAHAHAAAHAAHAHHAAAHHAHHHAHHHAHHHHAHHHHAHHAAAAHHHHHHAHAAHHHHHHHHHHAAAAAAAHHHAHHAHHHAHHAHAHHHHHHAAHAHAHAHAAHHAHHHHHHHAHAAHAHAAHHAAHHAHHHHHHHAAA
*M3	AH-AHHHHAAHAAHAHHAHAH-AHHHHHHAHAH-AAHAAHAHHA-AHHAHHHAHHH-HHHH-HHHH-HHAAAAHHHHHHAHA-HHHHHHHHHHAAAAAAAHHHAHHAHHHAHHAHAHHHHHHAAHAHAHAHAAHHAHHHHHHHAHAAHAHAAHHAAHHAHHHHHHHAAA
*M4	AH-AHHHHAAHAAHAHHAHAH-AHHHHHHAHAH-AAHAAHAHHA-AHHAHHHAHHH-HHHH-HHHH-HHAAAAHHHHHHAHA-HHHHHHHHHHAAAAAAAHHHAHHAHHHAHHAHAHHHHHHAAHAHAHAHAAHHAHHHHHHHAHAAHAHAAHHAAHHAHHHHHHHAAA
*M5	AH-AHHHHAAHAAHAHHAHAH-AHHHHHHAHAH-AAHAAHAHHA-AHHAHHHAHHH-HHHH-HHHH-HHAAAAHHHHHHAHA-HHHHHHHHHHAAAAAAAHHHAHHAHHHAHHAHAHHHHHHAAHAHAAAHAAHHAHHHHHHHAHAAHAHAAHHAAHHAHHHHHHHAAA
*M6	AH-AHHHHAAHAAHAHHAHAH-AHHHHHHAHAH-AAHAAHAHHA-AHHAHHHAHHH-HHHH-HHHH-HHAAAAHHHHHHAHA-HHHHHHHHHHAAAAAAAHHHAHHAHHHAHHAHAHHHHHHAAHAHAHAHAAHHAHHHHHHHAHAAHAHAAHHAAHHAHHHHHHHAAA
*M7	AHHAHHHHAAHAAHAHHAHAHHAHHHHHHAHAHHAAHAAHAHHAHAHHAHHHAHHHHHHHHHHHHHHHHAAAAHHHHHHAHA-HHHHHAHHAHAAAAAAHHHHAHHAAHHAHHAHAHHHAHHAAHAHAAAHAAHHAHHHHHHHAAAAHAHAAHHAAHHAAHHHHHHAAA
*M8	AHHAHHHHAAHAAAAHAAHAHHAHHAAHAHAHAHHHHHAHHHAAHHHHAHHHAHHHHHHHHHHHAHHHHAAAAHAHHHAAHHAAHHHHHAAHHAAAAAAHHHHAHHAAHAAHHHAAHHHAHHAAHAHAAAAAAHHAHHHHAAAAHHAAAHHHAHAHHAAHHAHAHHAAH
*M9	AHHAHHHHAAHAAHAHHAHAHHAHAHHHHAHAHHAAHAAHAHHAHAHHAHHHAHHHHHHHHHHHAHHHHAAAAHHHHHHAHAHHHHHHHHHHHAAAAAAHHHHAHHAHHHAHHAHAHHHHHHAAHAHAAAHAAHHAHHHHHHHAHAAHAHAAHHAAHHAHHHHHHHAAA
*M10	AH-AHHHHAAHAAHAHHAHAH-AHHHHHHAHAH-AAHAAHAHHA-AHHAHHHAHHH-HHHH-HHHH-HHAAAAHHHHHHAHA-HHHHHHHHHHAAAAAAHHHHAHHAHHHAHHAHAHHHHHHAAHAHAAAHAAHHAHHHHHHHAHAAHAHAAHHAAHHAHHHHHHHAAA
*M11	AH-AHHHHAAHAAHAHHAHAH-AHHHHHHAHAH-AAHAAHAHHA-AHHAHHHAHHH-HHHH-HHHHHHHAAAAHHHHHHAHA-HHHHHHHHHHAAAAAAHHHHAHHAHHHAHHAHAHHHHHHAAHAHAAAHAAHHAHHHHHHHAHAAHAHAAHHAAHHAHHHHHHHAAA
*M12	AHHAHHHHAAHAAHAHHAHAHHAHHHHHHAHAHHAAHAAHAHHAHAHHAHHHAHHHHHHHHHHHHHHHHAAAAHHHHHHAHAAHHHHHHHHHHAAAAAAHHHHAHHAHHHAHHAHAHHHHHHAAHAHAAAHAAHHAHHHHHHHAHAAHAHAAHHAAHHAHHHHHHHAAA
*M13	AHHAHHHHAAHAAAHHAAHAAHAHHAAHAHAHAHHHHHAAHHAAHHHHAHHHAAHHHHHHHHHHHHHHHAAAAHAHHHAAHHHAAHHHHAAHHAAAHAAHHHHAHHAAHAAHHHAAHHHAAAAAHAHAAAAAAAHAHHHAAAAAHAAAAHHHAHAHHAAHHAHAAAAAH
*M14	AHHAHHHHAAHAAHAHHAHAHHAHHHHHHAHAHHAAHAAHAHHAHAHHAHHHAHHHHHHHHHHHHHHHHAAAAHHHHHHAHA-HHHHHHHHHHAAAAAAHHHHAHHAHHHAHHAHAHHHHHHAAHAHAAAHAAHHAHHHHHHHAHAAHAHAAHHAAHHAHHHHHHHAAA
*M15	AHHAHHHHAAHAAHAHHAHAHHAHHHHHHAHAHHAAHAAHAHHAHAHHAHHHAHHHHHHHHHHHHHHHHAAAAHHHHHHAHA-HHHHHHHHHHAAAAAAHHHHAHHAHHHAHHAHAHHHHHHAAHAHAAAHAAHHAHHHHHHHAHAAHAHAAHHAAHHAHHHHHHHAAA
*M16	AHHAHHHHAAHAAHAHHAHAHHAHHHHHHAHAHHAAHAAHAHHAHAHHAHHHAHHHHHHHHHHHHHHHHAAAAHHHHHHAHA-HHHHHHHHHHAAAAAAHHHHAHHAHHHAHHAHAHHHHHHAAHAHAAAHAAHHAHHHHHHHAHAAHAHAAHHAAHHAHHHHHHHAAA
*M17	AHHAHHHHAAHAAHAHHAHAHHAHHHHHHAHAHHAAHAAHAHHAHAHHAHHHAHHHHHHHHHHHHHHHHAAAAHHHHHHAHA-HHHHHHHHHHAAAAAAHHHHAHHAHHHAHHAHAHHHHHHAAHAHAAAHAAHHAHHHHHHHAHAAHAHAAHHAAHHAHHHHHHHAAA
*M18	AHHAHHHHAAHAAHAHHAHAHHAHAHHHHAHAHHAAHAAHAHHAHAHHAHHHAHHHHHHHHHHHHHHHHAAAAHHHHHHAHAHHHHHHHHHHHAAAAAAHHHHAHHAHHHAHHAHAHHHHHHAAHAHAAAHAAHHAHHHHHHHAHAAHAHAAHH-AHHAHHHHHHHAAA
*M19	AHHAHHHHAAHAAHAHHAHAHHAHHHHHHAHAHHAAHAAHAHHAHAHHAHHHAHHHHHHHHHHHHHHHHAAAAHHHHHHAHA-HHHHHAHHAHAAAAAAHHHHAHHAHHHAHHAHAHHHHHHAAHAHAAAHAAHHAHHHHHHHAAAAHAHAAHHAAHHAAHHHHHHAAA
*M20	AHHAHHHHAAHAAHAHHAHAHHAHHHHHHAHAHHAAHAAHAHHAHAHHAHHHAHHHHHHHHHHHHHHHHAAAAHHHHHHAHA-HHHHHAHHAHAAAAAAHHHHAHHAHHHAHHAHAHHHAHHAAHAHAAAHAAHHAHHHHHHHAAAAHAHAAHHAAHHAAHHHHHHAAA
*M21	AH-AHHHHAAHAAHAHHAHAH-AHHHHHHAHAH-AAHAAHAHHA-AHHAHHHAHHH-HHHH-HHHH-HHAAAAHHHHHHAHA-HHHHHAHHAHAAAAAAAHHHAHHAHHHAHHAHAHHHHHHAAHAHAHAHAAHHAHHHHHHHAAAAHAHAAHHAAHHAAHHHHHHAAA
*M22	AHHAHHAAAAHHAAHHAAHAAHAAHAAHAHAHAHHHHHAAHHAHHHHHAHHHAAHAHHHAHHAHAHHHHAAAHAAHAHAAHHHAAHHHHAAHAAAAHAAHHHHAAHAAAAHAHHAAHHHAAAHAHAAAAAAAAAHHHHAAAAAAHA-AHHHHAHAHHAAHHAHAAAAAH
*M23	AHHAHHAAAAHHAAHHAAHAAHAAHAAHAHAHAHHHHHAAHHAHHHHHAHHHAAHAHHHAHHAHAHHHHAAAHAAHAHAAHHHAAHHHAAAAAAAAHAAHHHHAAHAAAAHAHHAAHHHAAAHAHAAAAAAAAAHHHHAAAAAAAAHAHHHHAHAHHAAAHAHAAAAAH
*M24	AHHAHHAAAAHHAAHHAAHAAHAAHAAHAHAHAHHHHHAAHHAHHHHHAHHHAAHAHHHAHHAHAHHHHAAAHAAHAHAAHHHAAHHHAAAAAAAAHAAHHHHAAHAAAAHAHHAAHHHAAAHAHAAAAAAAAAHHHHAAAAAAAAHAHHHHAHAHHAAAHAHAAAAAH
*M25	AHHAHHAAAAHHAAHHAAHAAHAAHAAHAHAHAHHHHHAAHAAHHHHHAHAHAAHAHHHAHHAHHHHHAAAAHAAHAHAAHHHAAHHHHAAHAAAAHAAHHHHAAHAAAAHAHHAAHHHAAAHAHHAAAAAAAAHHHHAAAAAAHAAAHHHHAHAHAAAHAAHAAAAAH
*M26	AH-AHHHHAAHAAHAHHAHAH-AHHHHHHAHAH-AAHAAHAHHA-AHHAHHHAHHH-HHHH-HHHH-HHAAAAHHHHHHAHA-HHHHHHHHHHAAAAAAAHHHAHHAHHHAHHAHAHHHHHHAAHAHAHAHAAHHAHHHHHHHAHAAHAHAAHHAAHHAHHHHHHHAAA
*M27	AHHAHHHHAAHAAHAHHAHAHHAHHAHHHAHAHHHHHAAHHHHAHHHHAHHHAHHHHHHHHHHHHHHHHAAAAHHHHHHAHA-HHHHHAHHAHAAAAAAHHHHAHHAAHHAHHHHAHHHAHHAAHAHAAAAAAHHAHHHHAAAAAHAHAHHHAHAAHAAAHHHHHHAAA
*M28	AHHAHHHHAAHAAHAHHAHAHHAHHHHHHAHAHHHHHAAHHHHAHHHHAHHHAHHHHHHHHHHHHHHHHAAAAHHHHHHAHA-HHHHHHHHHHAAAAAAHHHHAHHAAHHAHHHHAHHHAHHAAHAHAAAAAAHHAHHHHAHAAHHAHAHHAAHAAHAAHHHHHHHAAA
*M29	AHHAHHHHAAHAAHAHHAHAHHAHHHHHHAHAHHHHHAAHHHHAHHHHAHHHAHHHHHHHHHHHHHHHHAAAAHHHHHHAHA-HHHHHHHHHHAAAAAAHHHHAHHAAHHAHHHHAHHHAHHAAHAHAAAAAAHHAHHHHAHAAHHAHAHHHAHAAHAAHHHHHHHAAA
*M30	AHHAHHHHAAHAAHAHHAHAHHAHHAHHHAHAHHHHHAAHHHHAHHHHAHHHAHHHHHHHHHHHHHHHHAAAAHHHHHHAHA-HHHHHHHHHHAAAAAAHHHHAHHAAHHAHHHHAHHHAHHAAHAHAAAAAAHHAHHHHAHAAHHAHAHHHAHAAHAAHHHHHHHAAA
*M31	AHHAHHHHAAHAAHAHHAHAHHAHHAHHHAHAHHHHHAAHHHHAHHHHAHHHAHHHHHHHHHHHHHHHHAAAAHHHHHHAHA-HHHHHHHHHHAAAAAAHHHHAHHAAHHAHHHHAHHHAHHAAHAHAAAAAAHHAHHHHAHAAHHAHAHHHAHAAHAAHHHHHHHAAA
*M32	AHHAHHHHAAHAAHAHHAHAHHAH-AHHHAHAHHHHHAAHHHHAHHHHAHHHAHHHHHHHHHHHHHHHHAAAAHHHHHHAHAHHHHHHHHHHHAAAAAAHHHHAHHAAHHAHHHHAHHHAHHAAH-HAAAAAAHHAHHHHAHAAHHAHAHHHAHAAHAAHHHHHHHAAA
*M33	AHHAHHHHAAHAAHAHHAHAHHAHHAHHHAHAHHHHHAAHHHHAHHHHAHHHAHHHHHHHHHHHHHHHHAAAAHHHHHHAHAAHHHHHHHHHHAAAAAAHHHHAHHAAHHAHHHHAHHHAHHAAHAHAAAAAAHHAHHHHAHAAHHAHAHHHAHAAHAAHHHHHHHAAA
*M34	AHHAHHHHAAHAAHAHHAHAHHAHHAHHHAHAHHHHHAAHHHAAHHHHAHHHAHHHHHHHHHHHHHHHHAAAAHHHHHHAHH-HHHHHHHAHHAAAAAAHHHHAHHAAHHAHHHAAHHHAHHAAHAHAAAAAAHHAHHHHAAAAHHAHAHHHAHAAHAAHHHHHHHAAH
*M35	AHHAHHHHAAHAAHAHHAHAHHAHHAHHHAHAHHHHHAAHHHAAHHHHAHHHAHHHHHHHHHHHHHHHHAAAAHHHHHHAHHAHHHHHHHAHHAAAAAAHHHHAHHAAHHAHHHAAHHHAHHAAHAHAAAAAAHHAHHHHAAAAHHAHAHHHAHAAHAAHHHHHHHAAH
*M36	AHHAHHHHAAHAAHAHHAHAHHAHHAHHHAHAHHHHHAAHHHAAHHHHAHHHAHHHHHHHHHHHHHHHHAAAAHHHHHHAHH-HHHHHAHAAHAAAAAAHHHHAHHAAHHAHHHAAHHHAHHAAHAHAAAAAAHHAHHHHAAAAAHAHAHHHAHAAHAAAHHHHHHAAH
*M37	AHAHHHAAAAHHAAHHAAHAAHAAAAAAAHAAAHHHAHAAHAAHHAAHAAAHAAHAHHAAHHAHAAHHHAAAAAAHAHAAAHHAAHHHAAAAAAAAHAAHHHHAAHAAAAHAAHAAAHHAAAAAHAAAAAHAAAHHHAAAAAAAAAAHHAAAAHAAAAAAAAHAAAAAH
*M38	AHAHHHAAAAHHAAHHAAHAAHAAAAAAAHAAAHHHAHAAHAAHHAAHAAAHAHHHHHAAHHAHAAHHHAAAAAAHAHAAAHHAAHHHAAAAAAAAHAAHHAHAAHAAAAHAAHAAAAHAAAAAHAAAAAHAAAAHHAAAAAAAAAHHHAAAAHAAAAAAAAHAAAAAH
*M39	AHHAHHHHAAHAAAAHAAHAHHAHHAHHHAAAHHHHHAAHHHAAHHHHAHHHAHHHHHHHHHHHHHHHHAAAAHHHHHHAHHHAHHHHAHAAHAAAAAAHHHHAHHAAHHAHHHAAHHHAHHAAHAHAAAAAAHHAHHHHAAAAAHAAAHHHAHAAHAAAHHHHHHAAH
*M40	AHHAHHHHAAHAAAAHAAHAHHAHHAHHHAAAHHHHHAAHHHAAHHHHAHHHAHHHHHHHHHHHHHHHHAAAAHHHHHHAHH-AHHHHAHAAHAAAAAAHHHHAHHAAHHAHHHAAHHHAHHAAHAHAAAAAAHHAHHHHAAAAAHAAAHHHAHAAHAAAHHHHHHAAH
*M41	AHHAHHHHAAHAAAAHAAHAHHAHHAHHHAAAHHHHHAAHHHAAHHHHAHHHAHHHHHHHHHHHHHHHHAAAAHHHHHHAHH-AHHHHAHAAHAAAAAAHHHHAHHAAHHAHHHAAHHHAHHAAHAHAAAAAAHHAHH-HAAAAAHAAAHHHAHAAHAAAHHHHHHAAH
*M42	AHHAHHHHAAHAAAAHAAHAHHAHHAHHHAAAHHHHHAAHHHAAHHHHAHHHAHHHHHHHHHHHAHHHHAAAAHHHHHHAHH-AHHHHAHAAHAAAAAAHHHHAHHAAHHAHHHAAHHHAHHAAHAHAAAAAAHHAHHHHAAAAAHAAAHHHAHAAHAAAHHHHHHAAH
*M43	AHHAHHHHAAHAAAAHAAHAHHAHHAHHHAAAHHHHHAAHHHAAHHHHAHHHAHHHHHHHHHHHAHHHHAAAAHHHHHHAHH-AHHHHAHAAHAAAAAAHHHHAHHAAHHAHHHAAHHHAHHAAHAHAAAAAAHHAHHHHAAAAAHAAAHHHAHAAHAAAHHHHHHAAH
*M44	AAAHHHAAAAHHAAHHAAAAAHAAAAAAAAHAAHHHAHAAHAAAHAAAAAAHAHAHHAAAHHHAAAHHHAAAAAAHHHHAAHHAAAHHAAAAAAAAHHHHHAHAAHAAAAHAAHAAAAHAAAAAHAAAAAHAHAAHHAHAAAAAAAHHHAAAAAHAAAAAAAAAAAHAH
*M45	AHHAHHHHAAHAAAAHAAHAHHAHHAAHAAAAHHHHHAAHHHAAHHHHAHHHAHHHHHHHHHHHAHHHHAAAAHHHHHAAHHAAHHHHAHAAHAAAAAAHHHHAHHAAHHA-HHAAHHHAHHAAHAHAAAAAAHHAHHHHAAAAAHAAAHHHAHAAHAAAHHHHHHAAH
*M46	AAAHHHAAAAHHAHHHHAAAAHAAAAAAAAHAAHHHAHAAHHAAHAAAHAAHAHAHHAAAHHHAHAHHHAAAHAAHHHHAAAHAAAHAHHAHAAAAHHHHHAHAHHAAAAHAAAAAHAHAAAAAHAAAAAHAHAAHAAHAAAAAHAHHHAAAAAHAAAAHAAAAAAHAH
*M47	AAAHHHAAAAHHAHHHHAAAAHAAAAAAAAHAAHHHAHAAHHAAHAAAHAAHAHAHHAAAHHHAAAHHHAAAHAAHHHHAAAHAAAHAAHAAAAAAHHHHHAHAHHAAAAHAAAAAHAHAAAAAHAAAAAHAHAAHAAHAAAAAAAHHHAAAAAHAAAAAAAAAAAHAH
*M48	AHHAHHHHAAHAAAAHAAHAHHAHHAAHAAAHHHHHHAAHHHAAHHHHAHHHAHHHHHHHHHHHAHHHHAAAAHHHHHAAHH-AHHHHAHAAHAAAAAAHHHHAHHAAHAAHHHAAHHHAHHAAHAHAAAAAAHHAHHHHAAAAAHAAAHHHAHAHHAAAHHHHHHAAH
*M49	AAAHHHAAAAAAAHHHHAAAAHAAAAAAAAHAAHHHAAAAHHAAHAAAHAAHAHAHHAAAHHHAAAHAAAAAHAAHHHHAAAHAAAHAAHAAAAAAHHHHHAAHHHAAHAHAAAAAHAHAAAAAAAAAAAHAHAAHAAHAAAAAAAHHHAAAAAHAAAAAAAAAAAHAH
*M50	HHAHHHHHHHHHHHAHHHHHAHHHHAAHHHHAHHHHHHHHAHHHAHHAHHHHAHAAAHHHHAAHHHHAHAHHHAHHAHHHAAHHAHHAAHAAHHAAHHAHHHHHHHAHHHHHHAAHAHHAAAHAHHHHHHHAHAHHHAHHAHAAAHAHHAHHHHAAAHHAHHAAHHHHA
*M51	AAAHHHAAAAAAAHHHHAAAAHAAAAAAAAHAAHHHAAAAHHAAHAAAHAAHAHAHHAAAHHHAAAHAAAAAHAAHHHHAAAHAAAHAAHAAAAAAHHHHHAAHHHAAHAHAAAAAHAHAAAAAAAAAAAHAHAAHAAHAAAAAAAHHHAAAAAHAAAAAAAAAAAHAH
*M52	AAAHHHAAAAAAAHHHHAAAAHHAAAAAAAHAAHHHAAAAHHAAHHAAHAAHAHAHHAAAHHHAAAHAAAAHHAAHHHHAAAHAAAHAAAAAAAAAHHHHHAAHHHAAHAHAAAAAHHHAAAAAAAAHAAAAHAHHAAHAAAAAAAHHHAAAAAHAHAAAAAAAAAHAH
*M53	AAAHHHAAAAAAAHHHHHAAAHHAAAAAAAHAAHHHAAAAHHAAHHAAHAAHAHAHHAAAHHHAAAHAAAAHHAAAHHHAAAHAAAHAAAAAAAAAHHHHHAAHHHAAHAHAAAAAHHHAAAAAAAAHHAAAHA-HHAHAAAAAAAHHHAAAAAHAHAAAAAAAAAHAH
*M54	AAAHHHAAAAAAAHHHHHAAAHHAAAAAAAHAAHHHAAAAHHAAHHAAHAAHAHAHHAAAHHHAAAHAAAAHHAAAHHHAAAHAAAHAAAAAAAAAHHHHHAAHHHAAHAHAAAAAHHHAAAAAAAAHHAAAHAHHHAHAAAAAAAHHHAAAAAHAHAAAAAAAAAHAH
*M55	AAAHHHAAAAAAAHHHHHAAAHHAAAAAAAHAAHHHAAAAHHAAHHAAHAAHAHAHHAAAHHHAAAHAAAAHHAAAHHHAAAHAAAHAAAAAAAAAHHHHHAAHHHAAHAHAAAAAHHHAAAAAAAAHHAAAHAHHHAHAAAAAAAHHHAAAAAHAHAAAAAAAAAHAH
*M56	AAAHHHAAAAAAAHHHHHAAAHHAAAAAAAHAAHHHAAAAHHAAHHAAHAAHAHAHHAAAHHHAAAHAAAAHHAAAHHHAAAHAAAHAAAAAAAAAHHHHHAAHHHAAHAHAAAAAHHHAAAAAAAAHHAAAHAHHHAHAAAAAAAHHHAAAAAHAHAAAAAAAAAHAH
*M57	AAAHHHAAAAAAAHHHHHAAAHHAAAAAAAHAAHHHAAAAHHAAHHAAHAAHAHAHHAAAHHHAAAHAAAAHHAAAHHHAAAHAAAHAAAAAAAAAHHHHHAAHHHAAHAHAAAAAHHHAAAAAAAAHHAAAHAHHHAHAAAAAAAHHHAAAAAHAHAAAAAAAAAHAH
*M58	AAAHHHAAAAAAAHHHHHAAAHHAAAAAAAHAAHHHAAAAHHAAHHAAHAAHAHAHHAAAHHHAAAHAAAAHHAAAHHHAAAHAAAHAAAAAAAAAHHHHHAAHHHAAHAHAAAAAHHHAAAAAAAAHHAAAHAHHHAHAAAAAAAHHHAAAAAHAHAAAAAAAAAHAH
*M59	AAAHHHAAAAAAAHHHHHAAAHHAAAAAAAHAAHHHAAAAHHAAHHAAHAAHAHAHHAAAHHHAAAHAAAAHHAAAHHHAAAHAAAHAAAAAAAAAHHHHHAAHHHAAHAHAAAAAHHHAAAAAAAAHHAAAHAHHHAHAAAAAAAHHHAAAAAHAHAAAAAAAAAHAH
*M60	AAAHHHAAAAAAAHHHHHAAAHHAAAAAAAHAAHHHAAAAHHAAHHAAHAAHAHAHHAAAHHHAAAHAAAAHHAAAHHHAAAHAAAHAAAAAAAAAHHHHHAAHHHAAHAHAAAAAHHHAAAAAAAAHHAAAHAHHHAHAAAAAAAHHHAAAAAHAHAAAAAAAAAHAH
*M61	AAAHH-AAAAAAAHHHHHAAAHHAAAAAAAHAAHH-AAAAHHAAHHAAHAAHAHAHHAAAHHHAAAHAAAAHHAAAHHHAAAHAAAHAAAAAAAAAHHHHHAAHHHAAHAHAAAAAHHHAAAAAAAAHHAAAHAHHHAHAAAAAAAHHHAAAAAHAHAAAAAAAAAHAH
*M62	AAAHHHAAAAAAAHHHHHAAAHHAAAAAAAHAAHHHAAAAHHAAHHAAHAAHAHAHHAAAHHHAAAHAAAAHHAAAHHHAAAHAAAHAAAAAAAAAHHHHHAAHHHAAHAHAAAAAHHHAAAAAAAAHHAAAHAHHHAHAAAAAAAHHHAAAAAHAHAAAAAAAAAHAH
*M63	AAAHHHAAAAAAAHHHHHAAAHHAAAAAAAHAAHHHAAAAHHAAHHAAHAAHAHAHHAAAHHHAAAHAAAAHHAAAHHHAAAHAAAHAAAAAAAAAHHHHHAAHHHAAHAHAAAAAHHHAAAAAAAAHHAAAHAHHHAHAAAAAAAHHHAAAAAHAHAAAAAAAAAHAH
*M64	AAAHHHAAAAAAAHHHHHAAAHHAAAAAAAHAAHHHAAAAHHAAHHAAHAAHAHAHHAAAHHHAAAHAAAAHHAAAHHHAAAHAAAHAAAAAAAAAHHHHHAAHHHAAHAHAAAAAHHHAAAAAAAAHHAAAHAHHHAHAAAAAAAHHHAAAAAHAHAAAAAAAAAHAH
*M65	AAAHAHAAAAAAAHHHHHAAAHHAAAAAAAHAAHHHAAAAHHAAHHAAHAAHAHAHHAAAHHHAAAHAAAAHHAAAHHHAAAHAAAHAAAAAAAAAHHHHHAAHHHAAHAHAAAAAHHHAAAAAAAAHHAAAHAHHHAHAAAAAAAHHHAAAAAHAHAAAAAAAAAHAH
*M66	AAAHAHAAAAAAAHHHHHAAAHHAAAAAAAHAAHHHAAAAHHAAHHAAHAAHAHAHHAAAHHHAAAHAAAAHHAAAHHHAAAHAAAHAAAAAAAAAHHHHHAAHHHAAHAHAAAAAHHHAAAAAAAAHHAAAHAHHHAHAAAAAAAHHHAAAAAHAHAAAAAAAAAHAH
*M67	AAAHAAAAAAAAAHHHH-AAAHHAAAAAAAHAAHHAAAAAHHAAHHAAAAAHAHAHHAAAHHHAAAHAAAAHHAAAHHHAAAHAAAHAAAAAAAAAHHHHHAAAHHAAHAHAAAAAHAHAAAAAAAAHHAAAHAAHHAHAAAAAAAHHHAAAAAHAHAAAAAAAAAHAH
*M68	AAAHAAAAAAAAAHHHHAAAAHHAAAAAAAHAAHHAAAAAHHAAHHAAAAAHAHAHHAAAHHHAAAHAAAAHHAAAHHHAAAHAAAHAAAAAAAAAHHHHHAAAHHAAHAHAAAAAHAHAAAAAAAAHHAAAHAAHHAHAAAAAAAHHHAAAAAHAHAAAAAAAAAHAH
*M69	AHHAHHHHAAHAAAAHAAHAHHAHHAAHAHAHAHHHHHAHHHAAHHHHAHHHAHHHHHHHHHHHAHHHHAAAAHAHHHAAHHAAHHHHAHAAHAAAAAAHHHHAHHAAHAAHHHAAHHHAHHAAHAHAAAAAAHHAHHHHAAAAAHAAAHHHAHAHHAAAHAHAHHAAH
*M70	AAAHAHAAAAAAAHHHHHAAAHHAAAAAAAHAAHHHAAAAHHAAHHAAHAAHAHAHHAAAHHHAAAHAAAAHHAAAHHHAAAHAAAHAAAAAAAAAHHHHHAAHHHAAHAHAAAAAHHHAAAAAAAAHHAAAHAHHHAHAAAAAAAHHHAAAAAHAHAAAAAAAAAHAH
*M71	AAAHAAAAAAAAAHHHHAAAAHHAAAAAAAHAAHHAAAAAHHAAHHAAAAAHAHAHHAAAHHHAAAHAAAAHHAAAHHHAAAHAAAHAAAAAAAAAAHHHHAA-HHAAHAHAAAAAHAHAAAAAAAAHHAAAHAAHHAHAAAAAAAHHHAAAAAHAHAAAAAAAAAHAH
*M72	AHHAHHHHAAHAAAAHAAHAAHAHHAAHAHAHAHHHHHAHHHAAHHHHAHHHAHHHHHHHHHHHAHHHHAAAAHAHHHAAHH-AHHHHAAAAHAAAHAAHHHHAHHAAHAAHHHAAHHHAHHAAHAHAAAAAAHHAHHHHAAAAAHAAAHHHAHAHHAAAHAHAHHAAH
*M73	AHHAHHHHAAHAAAAHAAHAAHAHHAAHAHAHAHHHHHAAHHAAHHHHAHHHAHHHHHHHHHHHHHHHHAAAAHAHHHAAHHAAHHHHHAAHHAAAHAAHHHHAHHAAHAAHHHAAHHHAAHAAHAHAAAAAAAHAHHHHAAAAHHAAAHHHAHAHHAAHHAHAHAAAH
*M74	AAAHAHAAAAAAAHHHHHAAAHHAAAAAAAHAAHHHAAAAHHAAHHAAHAAHAHAHHAAAHHHAAAHAAAAHHAAAHHHAAAHAAAHAAAAAAAAAAHHHHAAHHHAAHAHAAAAAHHHAAAAAAAAHHAAAHAHHHAHAAAAAAAHHHAAHAAHAHAAAAAAAAHHAH
*M75	AAAHAHAAAAAAAHHHHHAAAHHAAAAAAAHAAHHHAAAAHHAAHHAAHAAHAHAHHAAAHHHAAAHAAAAHHAAAHHHAAAHAAAHAAAAAAAAHAHHHHAAHHHAAHAHAAAAAHHHAAAAAAAAHHAAAHAHHHAHAAAAAAAHHHAAHAAHAHAAAAAAAAHHAH
*M76	AHHAHHHHAAHAAAAHAAHAAHAHHAAHAHAHAHHHHHAAHHAAHHHHAHHHAHHHHHHHHHHHAHHHHAAAAHAHHHAAHH-AHHHHAAAAHAAAHAAHHHHAHHAAHAAHHHAAHHHAHHAAHAHAAAAAAAHAHHHHAAAAAHAAAHHHAHAHHAAAHAHAHHAAH
*M77	AHHAHHHHAAHAAAAHAAHAAHAHHAAHAHAHAHHHHHAAHHAAHHHHAHHHAHHHHHHHHHHHAHHHHAAAAHAHHHAAHH-AHHHHAAAAHAAAHAAHHHHAHHAAHAAHHHAAHHHAHHAAHAHAAAAAAAHAHHHHAAAAAHAAAHHHAHAHHAAAHAHAHHAAH
*M78	AAAHAHAAAAAAAHHHHHAAAHHAAAAAAAHAAHHHAAAAHHAAHHAAHAAHAHAHHAAAHHHAAAHAAAAHHAAAHHHAAAHAAAHAAAAAAAAAAHHHHAAHHHAAHAHAAAAAHHHAAAAAAAAHHAAAHAHHHAHAAAAAAAHHHAAAAAHAHAAAAAAAAAHAH
*M79	AHHAHHHHAAHAAAAHAAHAAHAHHAAHAHAHAHHHHHAAHHAAHHHHAHHHAHHHHHHHHHHHAHHHHAAAAHAHHHAAHH-AHHHHAAAAHAAAHAAHHHHAHHAAHAAHHHAAHHHAHHAAHAHAAAAAAAHAHHHHAAAAAHAAAHHHAHAHHAAAHAHAHAAAH
*M80	AAAHAHAAAAAAAHHHHHAAAHHAAAAAAAHAHHHHAAAAHHAAAHAAHAAHAHAHHAAAHHAAAAHAAAAHHAAAHHHAAAHAAAHAAAAAAAAAAHHHHAAHHHAAHAHAHAAAHHHAAAAAAAAHHAAAHAHHHHHAAAAAAAHHHAAHAAHAHAAAAAAAAHHAA
*M81	AHHAHHHHAAHAAAAHAAHAAHAHHAAHAHAHAHHHHHAAHHAAHHHHAHHHAHHHHHHHHHHHAHHHHAAAAHAHHHAAHH-AHHHHAAAAHAAAHAAHHHHAHHAAHAAHHHAAHHHAAHAAHAHAAAAAAAHAHHHAAAAAAHAAAHHHAHAHHAAAHAHAAAAAH
*M82	AHHAHHHHAAHAAAAHAAHAAHAHHAAHAHAHAHHHHHAAHHAAHHHHAHHHAHHHHHHHHHHHHHHHHAAAAHAHHHAAHHHAAHHHHAAHHAAAHAAHHHHAHHAAHAAHHHAAHHHAAHAAHAHAAAAAAAHAHHHAAAAAHHAAAHHHAHAHHAAHHAHAAAAAH
*M83	AHHAHHHHAAHAAAHHAAHAAHAHHAAHAHAHAHHHHHAAHHAAHHHHAHHHAAHHHHHHHHHHHHHHHAAAAHAHHHAAHHHAAHHHHAAHHAAAHAAHHHHAHHAAHAAHHHAAHHHAAAAAHAHAAAAAAAHAHHHAAAAAHAAAAHHHAHAHHAAHHAHAAAAAH
*M84	AAAHHHAAAAAAAHHHHAAAAHAAAAAAAAHAAHHHAAAAHHAAHAAAHAAHAHAHHAAAHHHAAAHAAAAAHAAHHHHAAAHAAAHAAHAAAAAAHHHHHAAHHHAAHAHAAAAAHAHAAAAAAAAAAAHAHAAHAAHAAAAAAAHHHAAAAAHAAAAAAAAAAAHAH
*M85	AHHAHHHHAAHAAAHHAAHAAHAAHAAHAHAHAHHHHHAAHHAAHHHHAHHHAAHHHHHHHHHHAHHHHAAAAHAHHHAAHHHAAHHHAAAAHAAAHAAHHHHAHHAAHAAHHHAAHHHAAAAAHAHAAAAAAAHAHHAAAAAAAAAAAHHHAHAHHAAAHAHAAAAAH
*M86	AHHAHHHHAAHAAAHHAAHAAHAHHAAHAHAHAHHHHHAAHHAAHHHHAHHHAAHHHHHHHHHHAHHHHAAAAHAHHHAAHHHAAHHHAAAAHAAAHAAHHHHAHHAAHAAHHHAAHHHAAAAAHAHAAAAAAAHAHHHAAAAAAAAAAHHHAHAHHAAAHAHAAAAAH
*M87	AHHAHHAHAAHHAAHHAAHAAHAAHAAHAHAHAHHHHHAAHHAAHHHHAHHHAAHHHHHAHHHHHHHHHAAAAAAHHHAAHHHAAHHHHAAHHAAAHAAHHHHAHHAAHAAAHHAAHHHAAAAAHAHAAAAAAAHHHHAAAAAAHAHAHHHHAHAHHAAHHAHAAAAAH
*M88	AHHAHHAHAAHHAAHHAAHAAHAAHAAHAHAHAHHHHHAAHHAAHHHHAHHHAAHHHHHAHHHHAHHHHAAAAAAHHHAAHHHAAHHHAAAAHAAAHAAHHHHAHHAAHAAAHHAAHHHAAAAAHAHAAAAAAAHHHHAAAAAAAAAAHHHHAHAHHAAAHAHAAAAAH
*M89	AHHAHHAAAAHHAAHHAAHAAHAAHAAHAHAHAHHHHHAAHHAAHHHHAHHHAAHHHHHAHHAHHHHHHAAAAAAHAHAAHHHAAHHHHAAHAAAAHAAHHHHAHHAAAAAAHHAAHHHAAAAAHAHAAAAAAAHHHHAAAAAAHAHAHHHHAHAHHAAHHAHAAAAAH
*M90	AHHAHHAAAAHHAAHHAAHAAHAAHAAHAHAHAHHHHHAAHHAAHHHHAHHHAAHHHHHAHHAHHHHHHAAAHAAHAHAAHHHAAHHHHAAHAAAAHAAHHHHAHHAAAAAAHHAAHHHAAAAAHAHAAAAAAAHHHHAAAAAAHAHAHHHHAHAHHAAHHAHAAAAAH
*M91	AHHAHHAAAAHHAAHHAAHAAHAAHAAHAHAHAHHHHHAAHHAAHHHHAHHHAAHHHHHAHHAHHHHHHAAAHAAHAHAAHHHAAHHHHAAHAAAAHAAHHHHAHHAAAAAAHHAAHHHAAAAAHAHAAAAAAAHHHHAAAAAAHAHAHHHHAHAHHAAHHAHAAAAAH
*M92	AHHAHHAAAAHHAAHHAAHAAHAAHAAHAHAHAHHHHHAAHHAAHHHHAHHHAAHHHHHAHHAHHHHHHAAAHAAHAHAAHHHAAHHHHAAHAAAAHAAHHHHAHHAAAAAAHHAAHHHAAAAAHAHAAAAAAAHHHHAAAAAAHA-AHHHHAHAHHAAHHAHAAAAAH
*M93	AHHAHHAAAAHHAAHHAAHAAHAAHAAHAHAHAHHHHHAAHHAAHHHHAHHHAAHHHHHAHHAHHHHHHAAAHAAHAHAAHHHAAHHHHAAHAAAAHAAHHHHAHHAAAAAAHHAAHHHAAAAAHAHAAAAAAAHHHHAAAAAAHAHAHHHHAHAHHAAHHAHAAAAAH
*M94	AHHAHHAAAAHHAAHHAAHAAHAAHAAHAHAHAHHHHHAAHHAAHHHHAHHHAAHHHHHAHHAHHHHHHAAAHAAHAHAAHHHAAHHHHAAHAAAAHAAHHHHAHHAAAAAAHHAAHHHAAAAAHAHAAAAAAAHHHHAAAAAAHAAAHHHHAHAHHAAHHAHAAAAAH
*M95	AHHAHHAAAAHHAAHHAAHAAHAAHAAHAHAHAHHHHHAAHHAHHHHHAHHHAAHAHHHAHHAHHHHHHAAAHAAHAHAAHHHAAHHHAAAAAAAAHAAHHHHAHHAAAAAAHHAAHHHAAAAAHAAAAAAAAAHHHHAAAAAAAAHAHHHHAHAHHAAAHAHAAAAAH
*M96	AHHAHHAAAAHHAAHHAAHAAHAAHAAHAHAHAHHHHHAAHHAHHHHHAHHHAAHAHHHAHHAHHHHHHAAAHAAHAHAAHHHAAHHHAAAAAAAAHAAHHHHAHHAAAAAAHHAAHHHAAAAAHAAAAAAAAAHHHHAAAAAAAAHAHHHHAHAHHAAAHAHAAAAAH
*M97	AHHAHHAAAAHHAAHHAAHAAHAAHAAHAHAHAHHHHHAAHHAHHHHHAHHHAAHAHHHAHHAHHHHHHAAAHAAHAHAAHHHAAHHHAAAAAAAAHAAHHHHAHHAAAAAAHHAAHHHAAAAAHAAAAAAAAAHHHHAAAAAAAAHAHHHHAHAHHAAAHAHAAAAAH
*M98	AHHAHHAAAAHHAAHHAAHAAHAAHAAHAHAHAHHHHHAAHHAHHHHHAHHHAAHAHHHAHHAHHHHHHAAAHAAHAHAAHHHAAHHHAAAAAAAAHAAHHHHAHHAAAAAAHHAAHHHAAAAAHAAAAAAAAAHHHHAAAAAAAAHAHHHHAHAHHAAAHAHAAAAAH
*M99	AHHAHHAAAAHHAAHHAAHAAHAAHAAHAHAHAHHHHHAAHHAHHHHHAHHHAAHAHHHAHHAHHHHHHAAAHAAHAHAAHHHAAHHHAAAAAAAAHAAHHHHAHHAAAAAAHHAAHHHAAAAAHAAAAAAAAAHHHHAAAAAAAA-AHHHHAHAHHAAAHAHAAAAAH
*M100	AHHAHHAAAAHHAAHHAAHAAHAAHAAHAHAHAHHHHHAAHHAHHHHHAHHHAAHAHHHAHHAHHHHHHAAAHAAHAHAAHHHAAHHHAAAAAAAAHAAHHHHAHHAAAAAAHHAAHHHAAAAAHAAAAAAAAAHHHHAAAAAAAAHAHHHHAHAHHAAAHAHAAAAAH
*M101	AHHAHHAAAAHHAAHHAAHAAHAAHAAHAHAHAHHHHHAAHHAHHHHHAHHHAAHAHHHAHHAHAHHHHAAAHAAHAHAAHHHAAHHHAAAAAAAAHAAHHHHAAHAAAAHAHHAAHHHAAAHAHAAAAAAAAAHHHHAAAAAAAA-AHHHHAHAHHAAAHAHAAAAAH
*M102	AHHAHHAAAAHHAAHHAAHAAHAAHAAHAHAHAHHHHHAAHHAHHHHHAHHHAAHAHHHAHHAHAHHHHAAAHAAHAHAAHHHAAHHHAAAAAAAAHAAHHHHAAHAAAAHAHHAAHHHAAAHAHAAAAAAAAAHHHHAAAAAAAAHAHHHHAHAHAAAAHAHAAAAAH
*M103	AHHAHHAAAAHHAAHHAAHAAHAAHAAHAHAHAHHHHHAAHHAHHHHHAHHHAAHAHHHAHHAHHHHHHAAAHAAHAHAAHHHAAHHHAAAAAAAAHAAHHHHAAHAAAAAAHHAAHHHAAAHAHAAAAAAAAAHHHHAAAAAAAAHAHHHHAHAHHAAAHAHAAAAAH
*M104	AHHAHHAAAAHHAAHHAAHAAHAAHAAHAHAHAHHHHHAAHHAHHHHHAHHHAAHAHHHAHHAHHHHHHAAAHAAHAHAAHHHAAHHHAAAAAAAAHAAHHHHAAHAAAAAAHHAAHHHAAAHAHAAAAAAAAAHHHHAAAAAAAA-AHHHHAHAHHAAAHAHAAAAAH
*M105	AHHAHHAAAAHHAAHHAAHAAHAAHAAHAHAHAHHHHHAAHHAHHHHHAHHHAAHAHHHAHHAHHHHHHAAAHAAHAHAAHHHAAHHHAAAAAAAAHAAHHHHAAHAAAAAAHHAAHHHAAAHAHAAAAAAAAAHHHHAAAAAAAAHAHHHHAHAHHAAAHAHAAAAAH
*M106	AHHAHHAAAAHHAAHHAAHAAHAAHAAHAHAHAHHHHHAAHHAHHHHHAHHHAAHAHHHAHHAHAHHHHAAAHAAHAHAAHHHAAHHHAAAAAAAAHAAHHHHAAHAAAAHAHHAAHHHAAAHAHAAAAAAAAAHHHHAAAAAAAAHAHHHHAHAHHAAAHAHAAAAAH
*M107	AHHAHHAAAAHHAAHHAAHAAHAAHAAHAHAHAHHHHHAAHHAHHHHHAHHHAAHAHHHAHHAHAHHHHAAAHAAHAHAAHHHAAHHHAAAAAAAAHAAHHHHAAHAAAAHAHHAAHHHAAAHAHAAAAAAAAAHHHHAAAAAAAAHAHHHHAHAHAAAAAAHAAAAAH
*M108	AHHAHHAAAAHHAAHHAAHAAHAAHAAHAHAHAHHHHHAAHHAHHHHHAHHHAAHAHHHAHHAHAHHHHAAAHAAHAHAAHHHAAHHHAAAAAAAAHAAHHHHAAHAAAAHAHHAAHHHAAAHAHAAAAAAAAAHHHHAAAAAAAAHAHHHHAHAHAAAAAAHAAAAAH
*M109	AHHAHHAAAAHHAAHHAAHAAHAAHAAHAHAHAHHHHHAAHHAHHHHHAHHHAAHAHHHAHHAHAHHHHAAAHAAHAHAAHHHAAHHHHAAHAAAAHAAHHHHAAHAAAAHAHHAAHHHAAAHAHAAAAAAAAAHHHHAAAAAAHAHAHHHHAHAHAAAHAAHAAAAAH
*M110	AHHAHHAAAAHHAAHHAAHAAHAAHAAHAHAHAHHHHHAAHHAHHHHHAHHHAAHAHHHAHHAHHHHHHAAAHAAHAHAAHHHAAHHHAAAAAAAAHAAHHHHAAHAAAAAAHHAAHHHAAAHAHAAAAAAAAAHHHHAAAAAAAAHAHHHHAHAHHAAAHAHAAAAAH
*M111	AHHAHHAAAAHHAAHHAAHAAHAAHAAAAHAHAHHHHHAAHAAHHAHHAHAHAAHAHHHAHHAHAHHHAAAAHAAHAHAAHHHAAHHHAAAAAAAAHAAHHHHAAHAAAAHAHHAAHHHAAAHAHHAAAAAAAAHHHHAAAAAAAAHAHHHHAHAHAAAAAAHAAAAAH
*M112	AHHAHHAAAAHHAAHHAAHAAHAAHAAHAHAHAHHHHHAAHAAHHHHHAHAHAAHAHHHAHHAHHHHHAAAAHAAHAHAAHHHAAHHHHAAHAAAAHAAHHHHAAHAAAAHAHHAAHHHAAAHAHHAAAAAAAAHHHHAAAAAAHA-AHHHHAHAHAAAHAAHAAAAAH
*M113	AHHAHHAAAAHHAAHHAAHAAHAAHAAHAHAHAHHHHHAAHAAHHHHHAHAHAAHAHHHAHHAHAHHHAAAAHAAHAHAAHHHAAHHHAAAAAAAAHAAHHHHAAHAAAAHAHHAAHHHAAAHAHHAAAAAAAAHHHHAAAAAAAAHAHHHHAHAHAAAAAAHAAAAAH
*M114	AHHAHHAAAAHHAAHHAAHAAHAAHAAAAHAHAHHHHHAAHAAHHHHHAHAHAAHAHHHAHHAHAHHHAAAAHAAHAHAAHHHAAHHHAAAAAAAAHAAHHHHAAHAAAAHAHHAAHHHAAAHAHHAAAAAAAAHHHHAAAAAAAA-AHHHHAHAHAAAAAAHAAAAAH
*M115	AHHAHHAAAAHHAAHHAAHAAHAAHAAAAHAHAHHHHHAAHAAHHHHHAHAHAAHAHHHAHHAHAHHHAAAAHAAHAHAAHHHAAHHHAAAAAAAAHAAHHHHAAHAAAAHAHHAAHHHAAAHAHHAAAAAAAAHHHHAAAAAAAAHAHHHHAHAHAAAAAAHAAAAAH
*M116	AHHAHHAAAAHHAAHHAAHAAHAAHAAAAHAHAHHHHHAAHAAHHHHHAHAHAAHAHHHAHHAHHHHHAAAAHAAHAHAAHHHAAHHHHAAHAAAAHAAHHHHAAHAAAAHAHHAAHHHAAAHAHHAAAAAAAAHHHHAAAAAAHAAAHHHHAHAHAAAHAAHAAAAAH
*M117	AHHAHHAAAAHHAAHHAAHAAHAAHAAAAHAHAHHHHHAAHAAHHHHHAHAHAAHAHHHAHHAHAHHHAAAAHAAHAHAAHHHAAHHHAAAAAAAAHAAHHHHAAHAAAAHAHHAAHHHAAAHAHHAAAAAAAAHHHHAAAAAAAA-AHHHHAHAHAAAAAAHAAAAAH
*M118	AHHAHHAAAAHHAAHHAAHAAHAAHAAHAHAHAHHHHHAAHHAHHHHHAHHHAAHAHHHAHHAHAHHHHAAAHAAHAHAAHHHAAHHHAAAAAAAAHAAHHHHAAHAAAAHAHHAAHHHAAAHAHAAAAAAAAAHHHHAAAAAAAAHAHHHHAHAHAAAAAAHAAAAAH
*M119	AHHAHHAAAAHHAAHHAAHAAHAAHAAAAHAHAHHHHHAAHAAHHAHHAHAHAAHAHHHAHHAHAHHHAAAAHAAHAHAAHHHAAHHHAAAAAAAAHAAHHHHAAHAAAAHAHHAAHHHAAAHAHHAAAAAAAAHHHHAAAAAAAAAAHHHHAHAHAAAAAAHAAAAAH
*M120	AHHAHHAAAAHHAAHHAAHAAHAAHAAAAHAHAHHHHHAAHAAHHAHHAHAHAAHAHHHAHHAHAHHHAAAAHAAHAHAAHHHAAHHHAAAAAAAAHAAHHHHAAHAAAAHAHHAAHHHAAAHAHHAAAAAAAAHHHHAAAAAAAAHAHHHHAHAHAAAAAAHAAAAAH
*M121	AHHAHHAAAAHHAAHHAAHAAHAAHAAAAHAHAHHHHHAAHAAHHAHHAHAHAAHAHHHAHHAHAHHHAAAAHAAHAHAAHHHAAHHHAAAAAAAAHAAHHHHAAHAAAAHAHHAAHHHAAAHAHHAAAAAAAAHHHHAAAAAAAA-AHHHHAHAHAAAAAAHAAAAAH
*M122	AHHAHHAAAAHHAAHHAAHAAHAAHAAHAHAHAHHHHHAAHHAHHHHHAHHHAAHAHHHAHHAHAHHHHAAAHAAHAHAAHHHAAHHHHAAHAAAAHAAHHHHAAHAAAAHAHHAAHHHAAAHAHAAAAAAAAAHHHHAAAAAAHA-AHHHHAHAHHAAHHAHAAAAAH
*M123	AHHAHHAAAAHHAAHHAAHAAHAAHAAHAHAHAHHHHHAAHHAHHHHHAHHHAAHAHHHAHHAHAHHHHAAAHAAHAHAAHHHAAHHHAAAAAAAAHAAHHHHAAHAAAAHAHHAAHHHAAAHAHAAAAAAAAAHHHHAAAAAAAAHAHHHHAHAHHAAAHAHAAAAAH
*M124	AHHAHHAAAAHHAAHHAAHAAHAAHAAHAHAHAHHHHHAAHHAHHHHHAHHHAAHAHHHAHHAHAHHHHAAAHAAHAHAAHHHAAHHHAAAAAAAAHAAHHHHAAHAAAAHAHHAAHHHAAAHAHAAAAAAAAAHHHHAAAAAAAA-AHHHHAHAHHAAAHAHAAAAAH
*M125	AHHAHHAAAAHHAAHHAAHAAHAAHAAHAHAHAHHHHHAAHHAHHHHHAHHHAAHAHHHAHHAHAHHHHAAAHAAHAHAAHHHAAHHHAAAAAAAAHAAHHHHAAHAAAAHAHHAAHHHAAAHAHAAAAAAAAAHHHHAAAAAAAA-AHHHHAHAHHAAAHAHAAAAAH
*M126	AHHAHHAAAAHHAAHHAAHAAHAAHAAHAHAHAHHHHHAAHAAHHHHHAHAHAAHAHHHAHHAHHHHHAAAAHAAHAHAAHHHAAHHHHAAHAAAAHAAHHHHAAHAAAAHAHHAAHHHAAAHAHHAAAAAAAAHHHHAAAAAAHA-AHHHHAHAHAAAHAAHAAAAAH
*M127	AHHAHHAAAAHHAAHHAAHAAHAAHAAHAHAHAHHHHHAAHAAHHHHHAHAHAAHAHHHAHHAHHHHHAAAAHAAHAHAAHHHAAHHHHAAHAAAAHAAHHHHAAHAAAAHAHHAAHHHAAAHAHHAAAAAAAAHHHHAAAAAAHA-AHHHHAHAHAAAHAAHAAAAAH
*M128	AHHAHHAAAAHHAAHHAAHAAHAAHAAAAHAHAHHHHHAAHAAHHAHHAHAHAAHAHHHAHHAHAHHHAAAAHAAHAHAAHHHAAHHHAAAAAAAAHAAHHHHAAHAAAAHAHHAAHHHAAAHAHHAAAAAAAAHHHHAAAAAAAA-AHHHHAHAHAAAAAAHAAAAAH
*M129	AHHAHHAAAAHHAAHHAAHAAHAAHAAAAHAHAHHHHHAAHAAHHAHHAHAHAAHAHHHAHHAHAHHHAAAAHAAHAHAAHHHAAHHHAAAAAAAAHAAHHHHAAHAAAAHAHHAAHHHAAAHAHHAAAAAAAAHHHHAAAAAAAAAAHHHHAHAHAAAAAAHAAAAAH
*M130	AHHAHHAAAAHHAAHHAAHAAHAAHAAAAHAHAHHHHHAAHAAHHAHHAHAHAAHAHHHAHHAHAHHHAAAAHAAHAHAAHHHAAHHHAAAAAAAAHAAHHHHAAHAAAAHAHHAAHHHAAAHAHHAAAAAAAAHHHHAAAAAAAAHAHHHHAHAHAAAAAAHAAAAAH
*M131	AHHAHHAAAAHHAAHHAAHAAHAAHAAAAHAHAHHHHHAAHAAHHAHHAHAHAAHAHHHAHHAHAHHHAAAAHAAHAHAAHHHAAHHHAAAAAAAAHAAHHHHAAHAAAAHAHHAAHHHAAAHAHHAAAAAAAAHHHHAAAAAAAA-AHHHHAHAHAAAAAAHAAAAAH
*M132	AHHAHHAAAAHHAAHHAAHAAHAAHAAAAHAHAHHHHHAAHAAHHAHHAHAHAAHAHHHAHHAHAHHHAAAAHAAHAHAAHHHAAHHHAAAAAAAAHAAHHHHAAHAAAAHAHHAAHHHAAAHAHHAAAAAAAAHHHHAAAAAAAAAAHHHHAHAHAAAAAAHAAAAAH
*M133	AHHAHHAAAAHHAAHHAAHAAHAAHAAAAHAHAHHHHHAAHAAHHAHHAHAHAAHAHHHAHHAHAHHHAAAAHAAHAHAAHHHAAHHHAAAAAAAAHAAHHHHAAHAAAAHAHHAAHHHAAAHAHHAAAAAAAAHHHHAAAAAAAA-AHHHHAHAHAAAAAAHAAAAAH
*M134	AHHAHHAAAAHHAAHHAAHAAHAAHAAAAHAHAHHHHHAAHAAHHAHHAHAHAAHAHHHAHHAHAHHHAAAAHAAHAHAAHHHAAHHHAAAAAAAAHAAHHHHAAHAAAAHAHHAAHHHAAAHAHHAAAAAAAAHHHHAAAAAAAA-AHHHHAHAHAAAAAAHAAAAAH
*M135	AHHAHHAAAAHHAAHHAAHAAHAAHAAAAHAHAHHHHHAAHAAHHAHHAHAHAAHAHHHAHHAHAHHHAAAAHAAHAHAAHHHAAHHHAAAAAAAAHAAHHHHAAHAAAAHAHHAAHHHAAAHAHHAAAAAAAAHHHHAAAAAAAAHAHHHHAHAHAAAAAAHAAAAAH
*M136	AHHAHHAAAAHHAAHHAAHAAHAAHAAAAHAHAHHHHHAAHAAHHAHHAHAHAAHAHHHAHHAHAHHHAAAAHAAHAHAAHHHAAHHHAAAAAAAAHAAHHHHAAHAAAAHAHHAAHHHAAAHAHHAAAAAAAAHHHHAAAAAAAAHAHHHHAHAHAAAAAAHAAAAAH
*M137	AHHAHHAAAAHHAAHHAAHAAHAAHAAAAHAHAHHHHHAAHAAHHAHHAHAHAAHAHHHAHHAHAHHHAAAAHAAHAHAAHHHAAHHHAAAAAAAAHAAHHHHAAHAAAAHAHHAAHHHAAAHAHHAAAAAAAAHHHH-AAAAAAAHAHHHHAHAHAAAAAAHAAAAAH
*M138	AHHAHHAAAAHHAAHHAAHAAHAAHAAAAHAHAHHHHHAAHAAHHAHHAHAHAAHAHHHAHHAHAHHHAAAAHAAHAHAAHHHAAHHHAAAAAAAAHAAHHHHAAHAAAAHAHHAAHHHAAAHAHHAAAAAAAAHHHHAAAAAAAA-AHHHHAHAHAAAAAAHAAAAAH
*M139	AHHAHHAAAAHHAAHHAAHAAHAAHAAAAHAHAHHHHHAAHAAHHAHHAHAHAAHAHHHAHHAHAHHHAAAAHAAHAHAAHHHAAHHHAAAAAAAAHAAHHHHAAHAAAAHAHHAAHHHAAAHAHHAAAAAAAAHHHHAAAAAAAA-AHHHHAHAHAAAAAAHAAAAAH
*M140	AHHAHHAAAAHHAAHHAAHAAHAAHAAAAHAHAHHHHHAAHAAHHAHHAHAHAAHAHHHAHHAHAHHHAAAAHAAHAHAAHHHAAHHHAAAAAAAAHAAHHHHAAHAAAAHAHHAAHHHAAAHAHHAAAAAAAAHHHHAAAAAAAAHAHHHHAHAHAAAAAAHAAAAAH
*M141	AHHAHHAAAAHHAAHHAAHAAHAAHAAAAHAHAHHHHHAAHAAHHAHHAHAHAAHAHHHAHHAHAHHHAAAAHAAHAHAAHHHAAHHHAAAAAAAAHAAHHHHAAHAAAAHAHHAAHHHAAAHAHHAAAAAAAAHHHHAAAAAAAAHAHHHHAHAHAAAAAAHAAAAAH
*M142	AHHAHHAAAAHHAAHHAAHAAHAAHAAAAHAHAHHHHHAAHAAHHAHHAHAHAAHAHHHAHHAHAHHHAAAAHAAHAHAAHHHAAHHHAAAAAAAAHAAHHHHAAHAAAAHAHHAAHHHAAAHAHHAAAAAAAAHHHHAAAAAAAAHAHHHHAHAHAAAAAAHAAAAAH
*M143	AHHAHHAAAAHHAAHHAAHAAHAAHAAAAHAHAHHHHHAAHAAHHAHHAHAHAAHAHHHAHHAHAHHHAAAAHAAHAHAAHHHAAHHHAAAAAAAAHAAHHHHAAHAAAAHAHHAAHHHAAAHAHHAAAAAAAAHHHHAAAAAAAAHAHHHHAHAHAAAAAAHAAAAAH
*M144	AHHAHHAAAAHHAAHHAAHAAHAAHAAAAHAHAHHHHHAAHAAHHAHHAHAHAAHAHHHAHHAHAHHHAAAAHAAHAHAAHHHAAHHHAAAAAAAAHAAHHHHAAHAAAAHAHHAAHHHAAAHAHHAAAAAAAAHHHHAAAAAAAAHAHHHHAHAHAAAAAAHAAAAAH
*M145	AHHAHHAAAAHHAAHHAAHAAHAAHAAAAHAHAHHHHHAAHAAHHAHHAHAHAAHAHHHAHHAHAHHHAAAAHAAHAHAAHHHAAHHHAAAAAAAAHAAHHHHAAHAAAAHAHHAAHHHAAAHAHHAAAAAAAAHHHHAAAAAAAAHAHHHHAHAHAAAAAAHAAAAAH
*M146	AHHAHHAAAAHHAAHHAAHAAHAAAAAAAHAHAHHHHHAAHAAHHAHHAHAHAAHAHHHAHHAHAHHHHAAAAAAHAHAAHHHAAHHHAAAAAAAAHAAHHHHAAHAAAAHAAHAAHHHAAAHAHHAAAAAAAAHHHAAAAAAAAAAAHHAHAHAAAAAAAAHAAAAAH
*M147	AHHAHHAAAAHHAAHHAAHAAHAAAAAAAHAHAHHHHHAAHAAHHAHHAHAHAAHAHHHAHHAHAHHHHAAAAAAHAHAAHHHAAHHHAAAAAAAAHAAHHHHAAHAAAAHAAHAAHHHAAAHAHHAAAAAAAAHHHAAAAAAAAA-AHHAHAHAAAAAAAAHAAAAAH
*M148	AHAAHHAAAAHHAAHHAAHAAHAAAAAAAHAHAHHHHHAAHAAHHAHHAAAHAAHAHHHAHHAHHHHHHAAAAAAHAHAAHHHAAHHHHAAHAAAAHAAHHHHAAHAAAAHAAHAAHHHAAAHAHHAAAAAAAAHHHAAAAAAAHA-HHHAHAHAAAAAHAAHAAAAAH
*M149	AHAAHHAAAAHHAAHHAAHAAHAAAAAAAHAAAHHHHHAAHAAHHAHHAAAHAAHAHHHAHHAHAAHHHAAAAAAHAHAAHHHAAHHHAAAAAAAAHAAHHHHAAHAAAAHAAHAAHHHAAAHAHHAAAAAAAAHHHAAAAAAAAA-HHHAHAHAAAAAAAAHAAAAAH
*M150	AHAAHHAAAAHHAAHHAAHAAHAAAAAAAHAAAHHHHHAAHAAHHAHHAAAHAAHAHHHAHHAHAAHHHAAAAAAHAHAAHHHAAHHHAAAAAAAAHAAHHHHAAHAAAAHAAHAAHHHAAAHAHHAAAAAAAAHHHAAAAAAAAAHHHHAHAHAAAAAAAAHAAAAAH
*M151	AAHHHHAAHAHHHAAHAAHHAAHAHHAHHHHHHAAAAAHAAAHHAAHHAAHAAHHAAAHAAHHAAAHAHHAAHHAAAHHHHHAHAHAHHAAHHHAAHHAHAHAAAHHHAAAAHAAAHAAAAAHHHAHAAAAAAAAHAAAAAHHAHAAHAHAAHAHHHHHHHAHAAHAAA
*M152	AHAAHHAAAAHHAAHHAAHAAHAAAAAAAHAAAHHHHHAAHAAHHAHHAAAHHAHAHHHAHHAHAAHHHAAAAAAHAHAAHHHAAHHHAAAAAAAAHAAHHHHAAHAAAAHAAHAAHHHAAAHAHHAAAAAAAAHHHAAAAAAAAA-HHHAHAHAAAAAAAAHAAAAAH
*M153	AHHAHHAAAAHHAAHHAAHAAHAAAAAAAHAHAHHHHHAAHAAHHAHHAHAHAAHAHHHAHHAHAHHHHAAAAAAHAHAAHHHAAHHHAAAAAAAAHAAHHHHAAHAAAAHAAHAAHHHAAAHAHHAAAAAAAAHHHAAAAAAAAAHAHHAHAHAAAAAAAAHAAAAAH
*M154	AHHAHHAAAAHHAAHHAAHAAHAAAAAAAHAHAHHHHHAAHAAHHAHHAHAHAAHAHHHAHHAHAHHHHAAAAAAHAHAAHHHAAHHHAAAAAAAAHAAHHHHAAHAAAAHAAHAAHHHAAAHAHHAAAAAAAAHHHAAAAAAAAA-AHHAHAHAAAAAAAAHAAAAAH
*M155	AHHAHHAAAAHHAAHHAAHAAHAAAAAAAHAHAHHHHHAAHAAHHAHHAHAHAAHAHHHAHHAHAHHHHAAAAAAHAHAAHHHAAHHHAAAAAAAAHAAHHHHAAHAAAAHAAHAAHHHAAAHAHHAAAAAAAAHHHAAAAAAAAA-HHHAHAHAAAAAAAAHAAAAAH
*M156	AHAHHHAAAAHHAAHHAAHAAHAAAAAAAHAAAHHHAHAAHAAHHAAHAAAHAAHAHHAAHHAHAAHHHAAAAAAHAHAAAHHAAHHHAAAAAAAAHAAHHHHAAHAAAAHAAHAAAHHAAAAAHAAAAAHAAAHHHAAAAAAAAAAHHAAAAHAAAAAAAAHAAAAAH
*M157	AHAHHHAAAAHHAAHHAAHAAHAAAAAAAHAAAHHHAHAAHAAHHAAHAAAHAAHAHHAAHHAHAAHHHAAAAAAHAHAAAHHAAHHHAAAAAAAAHAAHHHHAAHAAAAHAAHAAAAHAAAAAHAAAAAHAAAAHHAAAAAAAAAHHHAAAAHAAAAAAAAHAAAAAH
*M158	AHAHHHAAAAHHAAHHAAHAAHAAAAAAAHAAAHHHAHAAHAAHHAAHAAAHAHHHHHAAHHAHAAHHHAAAAAAHAHAAAHHAAHHHAAAAAAAAHAAHHAHAAHAAAAHAAHAAAAHAAAAAHAAAAAHAAAAHHAAAAAAAAAHHHAAAAHAAAAAAAAHAAAAAH
*M159	AHAAHHAAAAHHAAHHAAHAAHAAAAAAAHAAAHHHHHAAHAAHHAHHAAAHHAHAHHHAHHAHAAHHHAAAAAAHAHAAAHHAAHHHAAAAAAAAHAAHHHHAAHAAAAHAAHAAHHHAAAHAHHAAAAAAAAHHHAAAAAAAAAHHHAAHAHAAAAAAAAHAAAAAH
*M160	AHAHHHAAAAHHAAHHAAAAAHAAAAAAAHAAAHHHAHAAHAAHHAAAAAAHAHHHHHAAHHAHAAHHHAAAAAAHAHAAAHHAAHHHAAAAAAAAHAHHHAHAAHAAAAHAAHAAAAHAAAAAHAAAAAHAAAAHHAAAAAAAAA-HHAAAAHAAAAAAAAHAAAAAH
*M161	AHAHHHAAAAHHAAHHAAAAAHAAAAAAAHAAAHHHAHAAHAAHHAAAAAAHAHHHHHAAHHHHAAHHHAAAAAAHAHAAAHHAAAHHAAAAAAAAHAHHHAHAAHAAAAHAAHAAAAHAAAAAHAAAAAHAAAAHHAAAAAAAAAHHHAAAAHAAAAAAAAAAAAAAH
*M162	AHAHHHAAAAHHAAHHAAAAAHAAAAAAAHHAAHHHAHAAHAAHHAAAAAAHAHAHHHAAHHHHAAHHHAAAAAAHAHHAAHHAAAHHAAAAAAAAHHHHHAAAAHAAAAHAAHAAAAHAAAAAHAAAAAHAAAAHHAHAAAAAAAHHHAAAAAAAAAAAAAAAAAAAH
*M163	AHAHHHAAAAHHAAHHAAAAAHAAAAAAAHHAAHHHAHAAHAAHHAAAAAAHAHAHHAAAHHHHAAHHHAAAAAAHAHHAAHHAAAHHAAAAAAAAHHHHHAAAAHAAAAHAAHAAAAHAAAAAHAAAAAHAAAAHHAHAAAAAAAHHHAAAAAAAAAAAAAAAAAAAH
*M164	AAAHHHAAAAHHAHHHHAAAAHAAAAAAAAHAAHHHAHAAHAAAHAAAHAAHAHAHHAAAHHHAAAHHHAAAHAAHHHHAAAHAAAHAAAAAAAAAHHHHHAHAAHAAAAHAAAAAHAHAAAAAHAAAAAHAHAAHAAHAAAAAAAHHHAAAAAHAAAAAAAAAAAHAH
*M165	AHAHHHAAAAHHAAHHAAAAAHAAAAAAAHHAAHHHAHAAHAAHHAAAAAAHAHAHHAAAHHHHAAHHHAAAAAAHAHHAAHHAAAHHAAAAAAAAHHHHHAAAAHAAAAHAAHAAAAHAAAAAHAAAAAHAAAAHHAHAAAAAAAAHHAAAAAAAAAAAAAAAAAAAH
*M166	AHAHHHAAAAHHAAHHAAAAAHAAAAAAAHHAAHHHAHAAHAAHHAAAAAAHAHAHHAAAHHHHAAHHHAAAAAAHAHHAAHHAAAHHAAAAAAAAHHHHHAAAAHAAAAHAAHAAAAHAAAAAHAAAAAHAAAAHHAHAAAAAAAHHHAAAAAAAAAAAAAAAAAAAH
*M167	AHAHHHAAAAHHAAHHAAAAAHAAAAAAAHAAAHHHAHAAHAAHHAAAAAAHAHHHHHAAHHAHAAHHHAAAAAAHAHAAAHHAAHHHAAAAAAAAHAAHHAHAAHAAAAHAAHAAAAHAAAAAHAAAAAHAAAAHHAAAAAAAAAHHHAAAAHAAAAAAAAHAAAAAH
*M168	AHAHHHAAAAHHAAHHAAAAAHAAAAAAAHAAAHHHAHAAHAAHHAAAAAAHAHHHHHAAHHAHAAHHHAAAAAAHAHAAAHHAAHHHAAAAAAAAHAAHHAHAAHAAAAHAAHAAAAHAAAAAHAAAAAHAAAAHHAAAAAAAAAHHHAAAAHAAAAAAAAHAAAAAH
*M169	AHAHHHAAAAHHAAHHAAAAAHAAAAAAAHAAAHHHAHAAHAAHHAAAAAAHAHHHHHAAHHAHAAHHHAAAAAAHAHAAAHHAAHHHAAAAAAAAHAHHHAHAAHAAAAHAAHAAAAHAAAAAHAAAAAHAAAAHHAAAAAAAAAHHHAAAAHAAAAAAAAHAAAAAH
*M170	AAAHHHAAAAHHAAHHAAAAAHAAAAAAAAHAAHHHAHAAHAAAHAAAAAAHAHAHHAAAHHHAAAHHHAAAAAAHAHHAAHHAAAHHAAAAAAAAHHHHHAHAAHAAAAHAAHAAAAHAAAAAHAAAAAHAHAAHHAHAAAAAAAHHHAAAAAHAAAAAAAAAAAHAH
*M171	AAAHHHAAAAHHAAHHAAAAAHAAAAAAAAHAAHHHAHAAHAAAHAAAAAAHAHAHHAAAHHHAAAHHHAAAAAAHAHHAAHHAAAHHAAAAAAAAHHHHHAHAAHAAAAHAAHAAAAHAAAAAHAAAAAHAHAAHHAHAAAAAAAHHHAAAAAHAAAAAAAAAAAHAH
*M172	AAAHHHAAAAHHAAHHAAAAAHAAAAAAAAHAAHHHAHAAHAAAHAAAAAAHAHAHHAAAHHHAAAHHHAAAAAAHAHHAAHHAAAHHAAAAAAAAHHHHHAHAAHAAAAHAAHAAAAHAAAAAHAAAAAHAHAAHHAHAAAAAAAHHHAAAAAHAAAAAAAAAAAHAH
*M173	AAAHHHAAAAHHAAHHAAAAAHAAAAAAAAHAAHHHAHAAHAAAHAAAAAAHAHAHHAAAHHHAHAHHHAAAAAAHHHHAAHHAAAHHHAAHAAAAHHHHHAHAAHAAAAHAAHAAAAHAAAAAHAAAAAHAHAAHHAHAAAAAHAHHHAAAAAHAAAAHAAAAAAHAH
*M174	AAAHHHAAAAHHAAHHAAAAAHAAAAAAAAHAAHHHAHAAHAAAHAAAAAAHAHAHHAAAHHHAHAHHHAAAAAAHHHHAAHHAAAHHHAAHAAAAHHHHHAHAAHAAAAHAAHAAAAHAAAAAHAAAAAHAHAAHHAHAAAAAHAHHHAAAAAHAAAAHAAAAAAHAH
*M175	AAAHHHAAAAHHAAHHAAAAAHAAAAAAAAHAAHHHAHAAHAAAHAAAAAAHAHAHHAAAHHHAHAHHHAAAAAAHHHHAAHHAAAHHHAAHAAAAHHHHHAHAAHAAAAHAAHAAAAHAAAAAHAAAAAHAHAAHHAHAAAAAHAHHHAAAAAHAAAAHAAAAAAHAH
*M176	AAAHHHAAAAHHAAHHAAAAAHAAAAAAAAHAAHHHAHAAHAAAHAAAAAAHAHAHHAAAHHHAAAHHHAAAAAAHHHHAAHHAAAHHAAAAAAAAHHHHHAHAAHAAAAHAAHAAAAHAAAAAHAAAAAHAHAAHHAHAAAAAAAHHHAAAAAHAAAAAAAAAAAHAH
*M177	AAAHHHAAAAHHAHHHHAAAAHAAAAAAAAHAAHHHAHAAHAAAHAAAAAAHAHAHHAAAHHHAAAHHHAAAAAAHHHHAAHHAAAHHAAAAAAAAHHHHHAHAAHAAAAHAAHAAAAHAAAAAHAAAAAHAHAAHHAHAAAAAAAHHHAAAAAHAAAAAAAAAAAHAH
*M178	AAAHHHAAAAHHAHHHHAAAAHAAAAAAAAHAAHHHAHAAHAAAHAAAAAAHAHAHHAAAHHHAAAHHHAAAAAAHHHHAAHHAAAHHAAAAAAAAHHHHHAHAAHAAAAHAAHAAAAHAAAAAHAAAAAHAHAAHHAHAAAAAAAHHHAAAAAHAAAAAAAAAAAHAH
*M179	AAAHHHAAAAHHAHHHHAAAAHAAAAAAAAHAAHHHAHAAHAAAHAAAAAAHAHAHHAAAHHHAAAHHHAAAAAAHHHHAAHHAAAHHAAAAAAAAHHHHHAHAAHAAAAHAAHAAAAHAAAAAHAAAAAHAHAAHHAHAAAAAAAHHHAAAAAHAAAAAAAAAAAHAH
*M180	AAAHHHAAAAHHAHHHHAAAAHAAAAAAAAHAAHHHAHAAHAAAHAAAAAAHAHAHHAAAHHHAAAHHHAAAAAAHHHHAAHHAAAHHAAAAAAAAHHHHHAHAAHAAAAHAAHAAAAHAAAAAHAAAAAHAHAAHHAHAAAAAAAHHHAAAAAHAAAAAAAAAAAHAH
*M181	AAAHHHAAAAHHAHHHHAAAAHAAAAAAAAHAAHHHAHAAHAAAHAAAAAAHAHAHHAAAHHHAAAHHHAAAAAAHHHHAAHHAAAHHAAAAAAAAHHHHHAHAAHAAAAHAAHAAAAHAAAAAHAAAAAHAHAAHHAHAAAAAAAHHHAAAAAHAAAAAAAAAAAHAH
*M182	AAAHHHAAAAHHAHHHHAAAAHAAAAAAAAHAAHHHAHAAHAAAHAAAAAAHAHAHHAAAHHHAAAHHHAAAAAAHHHHAAAHAAAHHAAAAAAAAHHHHHAHAAHAAAAHAAHAAAAHAAAAAHAAAAAHAHAAHHAHAAAAAAAHHHAAAAAHAAAAAAAAAAAHAH
*M183	AAAHHHAAAAHHAHHHHAAAAHAAAAAAAAHAAHHHAHAAHAAAHAAAAAAHAHAHHAAAHHHAAAHHHAAAAAAHHHHAAAHAAAHHAAAAAAAAHHHHHAHAAHAAAAHAAHAAAAHAAAAAHAAAAAHAHAAHHAHAAAAAAAHHHAAAAAHAAAAAAAAAAAHAH
*M184	AAAHHHAAAAHHAHHHHAAAAHAAAAAAAAHAAHHHAHAAHAAAHAAAAAAHAHAHHAAAHHHAAAHHHAAAAAAHHHHAAAHAAAHHAAAAAAAAHHHHHAHAAHAAAAHAAHAAAAHAAAAAHAAAAAHAHAAHAAHAAAAAAAHHHAAAAAHAAAAAAAAAAAHAH
*M185	AAAHHHAAAAHHAHHHHAAAAHAAAAAAAAHAAHHHAHAAHAAAHAAAAAAHAHAHHAAAHHHAAAHHHAAAAAAHHHHAAAHAAAHHAAAAAAAAHHHHHAHAAHAAAAHAAHAAAAHAAAAAHAAAAAHAHAAHAAHAAAAAAAHHHAAAAAHAAAAAAAAAAAHAH
*M186	AAAHHHAAAAHHAHHHHAAAAHAAAAAAAAHAAHHHAHAAHAAAHAAAAAAHAHAHHAAAHHHAAAHHHAAAAAAHHHHAAAHAAAHHAAAAAAAAHHHHHAHAAHAAAAHAAHAAAAHAAAAAHAAAAAHAHAAHAAHAAAAAAAHHHAAAAAHAAAAAAAAAAAHAH
*M187	AAAHHHAAAAHHAHHHHAAAAHAAAAAAAAHAAHHHAHAAHAAAHAAAAAAHAHAHHAAAHHHAHAHHHAAAAAAHHHHAAAHAAAHHHAAHAAAAHHHHHAHAAHAAAAHAAHAAHAHAAAAAHAAAAAHAHAAHAAHAAAAAHAHHHAAAAAHAAAAHAAAAAAHAH
*M188	AAAHHHAAAAHHAHHHHAAAAHAAAAAAAAHAAHHHAHAAHAAAHAAAAAAHAHAHHAAAHHHAHAHHHAAAAAAHHHHAAAHAAAHHHAAHAAAAHHHHHAHAAHAAAAHAAHAAHAHAAAAAHAAAAAHAHAAHAAHAAAAAHAHHHAAAAAHAAAAHAAAAAAHAH
*M189	AAAHHHAAAAHHAHHHHAAAAHAAAAAAAAHAAHHHAHAAHAAAHAAAAAAHAHAHHAAAHHHAHAHHHAAAAAAHHHHAAAHAAAHHHAAHAAAAHHHHHAHAAHAAAAHAAHAAHAHAAAAAHAAAAAHAHAAHAAHAAAAAHAHHHAAAAAHAAAAHAAAAAAHAH
*M190	AAAHHHAAAAHHAHHHHAAAAHAAAAAAAAHAAHHHAHAAHAAAHAAAAAAHAHAHHAAAHHHAHAHHHAAAAAAHHHHAAAHAAAHHHAAHAAAAHHHHHAHAAHAAAAHAAHAAHAHAAAAAHAAAAAHAHAAHAAHAAAAAHAHHHAAAAAHAAAAHAAAAAAHAH
*M191	AAAHHHAAAAHHAHHHHAAAAHAAAAAAAAHAAHHHAHAAHAAAHAAAAAAHAHAHHAAAHHHAHAHHHAAAAAAHHHHAAAHAAAHHHAAHAAAAHHHHHAHAAHAAAAHAAHAAHAHAAAAAHAAAAAHAHAAHAAHAAAAAHAHHHAAAAAHAAAAHAAAAAAHAH
*M192	AAAHHHAAAAHHAHHHHAAAAHAAAAAAAAHAAHHHAHAAHAAAHAAAHAAHAHAHHAAAHHHAAAHHHAAAAAAHHHHAAAHAAAHAAAAAAAAAHHHHHAHAAHAAAAHAAAAAHAHAAAAAHAAAAAHAHAAHAAHAAAAAAAHHHAAAAAHAAAAAAAAAAAHAH
*M193	AAAHHHAAAAHHAHHHHAAAAHAAAAAAAAHAAHHHAHAAHAAAHAAAHAAHAHAHHAAAHHHAAAHHHAAAAAAHHHHAAAHAAAHAAAAAAAAAHHHHHAHAAHAAAAHAAAAAHAHAAAAAHAAAAAHAHAAHAAHAAAAAAAHHHAAAAAHAAAAAAAAAAAHAH
*M194	AAAHHHAAAAHHAHHHHAAAAHAAAAAAAAHAAHHHAHAAHAAAHAAAHAAHAHAHHAAAHHHAAAHHHAAAAAAHHHHAAAHAAAHAAAAAAAAAHHHHHAHAAHAAAAHAAAAAHAHAAAAAHAAAAAHAHAAHAAHAAAAAAAHHHAAAAAHAAAAAAAAAAAHAH
*M195	AAAHHHAAAAHHAHHHHAAAAHAAAAAAAAHAAHHHAHAAHAAAHAAAHAAHAHAHHAAAHHHAAAHHHAAAHAAHHHHAAAHAAAHAAAAAAAAAHHHHHAHAAHAAAAHAAAAAHAHAAAAAHAAAAAHAHAAHAAHAAAAAAAHHHAAAAAHAAAAAAAAAAAHAH
*M196	AAAHHHAAAAHHAHHHHAAAAHAAAAAAAAHAAHHHAHAAHAAAHAAAHAAHAHAHHAAAHHHAAAHHHAAAHAAHHHHAAAHAAAHAAAAAAAAAHHHHHAHAAHAAAAHAAAAAHAHAAAAAHAAAAAHAHAAHAAHAAAAAAAHHHAAAAAHAAAAAAAAAAAHAH
*M197	AAAHHHAAAAHHAHHHHAAAAHAAAAAAAAHAAHHHAHAAHHAAHAAAHAAHAHAHHAAAHHHAHAHHHAAAHAAHHHHAAAHAAAHAHAAHAAAAHHHHHAHAAHAAAAHAAAAAHAHAAAAAHAAAAAHAHAAHAAHAAAAAHAHHHAAAAAHAAAAHAAAAAAHAH
*M198	AAAHHHAAAAHHAHHHHAAAAHAAAAAAAAHAAHHHAHAAHHAAHAAAHAAHAHAHHAAAHHHAAAHHHAAAHAAHHHHAAAHAAAHAAHAAAAAAHHHHHAHAHHAAAAHAAAAAHAHAAAAAHAAAAAHAHAAHAAHAAAAAAAHHHAAAAAHAAAAAAAAAAAHAH
*M199	AAAHHHAAAAHHAHHHHAAAAHAAAAAAAAHAAHHHAHAAHHAAHAAAHAAHAHAHHAAAHHHAAAHHHAAAHAAHHHHAAAHAAAHAAHAAAAAAHHHHHAHAHHAAAAHAAAAAHAHAAAAAHAAAAAHAHAAHAAHAAAAAAAHHHAAAAAHAAAAAAAAAAAHAH
*M200	AAAHHHAAAAHHAHHHHAAAAHAAAAAAAAHAAHHHAHAAHHAAHAAAHAAHAHAHHAAAHHHAAAHAAAAAHAAHHHHAAAHAAAHAAHAAAAAAHHHHHAHAHHAAAAHAAAAAHAHAAAAAAAAAAAHAHAAHAAHAAAAAAAHHHAAAAAHAAAAAAAAAAAHAH
*M201	AAAHHHAAAAHHAHHHHAAAAHAAAAAAAAHAAHHHAHAAHHAAHAAAHAAHAHAHHAAAHHHAAAHAAAAAHAAHHHHAAAHAAAHAAHAAAAAAHHHHHAHAHHAAAAHAAAAAHAHAAAAAAAAAAAHAHAAHAAHAAAAAAAHHHAAAAAHAAAAAAAAAAAHAH
*M202	AAAHHHAAAAHHAHHHHAAAAHAAAAAAAAHAAHHHAHAAHHAAHAAAHAAHAHAHHAAAHHHAAAHAAAAAHAAHHHHAAAHAAAHAAHAAAAAAHHHHHAHAHHAAAAHAAAAAHAHAAAAAAAAAAAHAHAAHAAHAAAAAAAHHHAAAAAHAAAAAAAAAAAHAH
*M203	AAAHHHAAAAHHAHHHHAAAAHAAAAAAAAHAAHHHAHAAHHAAHAAAHAAHAHAHHAAAHHHAAAHAAAAAHAAHHHHAAAHAAAHAAHAAAAAAHHHHHAHAHHAAAAHAAAAAHAHAAAAAAAAAAAHAHAAHAAHAAAAAAAHHHAAAAAHAAAAAAAAAAAHAH
*M204	AAAHHHAAAAAAAHHHHAAAAHAAAAAAAAHAAHHHAAAAHHAAHAAAHAAHAHAHHAAAHHHAAAHAAAAAHAAHHHHAAAHAAAHAAHAAAAAAHHHHHAHHHHAAAAHAAAAAHAHAAAAAAAAAAAHAHAAHAAHAAAAAAAHHHAAAAAHAAAAAAAAAAAHAH
*M205	AAAHHHAAAAHHAAHHAAAAAHAAAAAAAAHAAHHHAHAAHAAAHAAAAAAHAHAHHAAAHHHAAAHHHAAAAAAHHHHAAHHAAAHHAAAAAAAAHHHHHAHAAHAAAAHAAHAAAAHAAAAAHAAAAAHAHAAHHAHAAAAAAAHHHAAAAAHAAAAAAAAAAAHAH
*M206	AAAHHHAAAAAAAHHHHAAAAHAAAAAAAAHAAHHHAAAAHHAAHAAAHAAHAHAHHAAAHHHAAAHAAAAAHAAHHHHAAAHAAAHAAHAAAAAAHHHHHAHHHHAAHAHAAAAAHAHAAAAAAAAAAAHAHAAHAAHAAAAAAAHHHAAAAAHAAAAAAAAAAAHAH
*M207	AAAHHAAAAAAAAHHHHAAAAHAAAAAAAAHAAHHAAAAAHHAAHAAAAAAHAHAHHAAAHHHAAAHAAAAAHAAHHHHAAAHAAAHAAHAAAAAAHHHHHAAAHHAAHAHAAAAAHAHAAAAAAAAAAAHAHAAHAAHAAAAAAAHHHAAAAAHAAAAAAAAAAAHAH
*M208	HHAHHAAHAAHHHHAHHAHAAHHAAAAHHHHAAHHAHHHAAHHHAHHAAAAHAHAAAHAHHAAAHHHAHAHHHAHHAHHAAAHHAHHAHHAHHHAAHHAHHHAAHHAHHHHHHAAAAAHAAAHHHHHHHHHAHAAHHHHHAHAAHH-HHAAHHHAAAHHHHHAAAAHHA
*M209	AAAHHHAAAAAAAHHHHAAAAHAAAAAAAAHAAHHHAAAAHHAAHAAAHAAHAHAHHAAAHHHAAAHAAAAAHAAHHHHAAAHAAAHAAHAAAAAAHHHHHAAHHHAAHAHAAAAAHAHAAAAAAAAAAAHAHAAHAAHAAAAAAAHHHAAAAAHAAAAAAAAAAAHAH
*M210	AAAHHHAAAAAAAHHHHAAAAHAAAAAAAAHAAHHHAAAAHHAAHAAAHAAHAHAHHAAAHHHAAAHAAAAAHAAHHHHAAAHAAAHAAHAAAAAAHHHHHAAHHHAAHAHAAAAAHAHAAAAAAAAAAAHAHAAHAAHAAAAAAAHHHAAAAAHAAAAAAAAAAAHAH
*M211	AAAHHHAAAAAAAHHHHAAAAHAAAAAAAAHAAHHHAAAAHHAAHAAAHAAHAHAHHAAAHHHAHAHAAAAAHAAHHHHAAAHAAAHAHHAHAAAAHHHHHAAHHHAAHAHAAAAAHAHAAAAAAAAAAAHAHAAHAAHAAAAAHAHHHAAAAAHAAAAHAAAAAAHAH
*M212	AAAHHHAAAAAAAHHHHAAAAHAAAAAAAAHAAHHHAAAAHHAAHAAAHAAHAHAHHAAAHHHAAAHAAAAAHAAHHHHAAAHAAAHAAHAAAAAAHHHHHAAHHHAAHAHAAAAAHAHAAAAAAAAAAAHAHAAHAAHAAAAAAAHHHAAAAAHAAAAAAAAAAAHAH
*M213	AAAHHHAAAAAAAHHHHAAAAHAAAAAAAAHAAHHHAAAAHHAAHAAAHAAHAHAHHAAAHHHAHAHAAAAAHAAHHHHAAAHAAAHAHHAHAAAAHHHHHAAHHHAAHAHAAAAAHAHAAAAAAAAAAAHAHAAHAAHAAAAAHAHHHAAAAAHAAAAHAAAAAAHAH
*M214	AAAHHHAAAAAAAHHHHAAAAHAAAAAAAAHAAHHHAAAAHHAAHAAAHAAHAHAHHAAAHAHAHAHAAAAHHAAHHHHAAAHAAAHAHHAHAAAAHHHHHAAHHHAAHAHAAAAAHHHAAAAAAAAHAAAAHAHHAAHAAAAAHAHHHAAAAAHAAAAHAAAAAAHAH
*M215	HHAHHAAHAAHHHHAHHAHAAHHAAAAHHHHAAHHAHHHAAHHHAHHAAAAHAHAAAHAHHAAAHHHAHAHHHAHHAHHAAAHHAHHAHHAHHHAAHHAHHHAAHHAHHHHHHAAAAAHAAAHAHHHHHHHAHAAHHHHHAHAAHH-HHAHHHHAAAHHHHHAHAAHHA
*M216	AAAHHHAAAAAAAHHHHAAAAHAAAAAAAAHAAHHHAAAAHHAAHAAAHAAHAHAHHAAAHAHAAAHAAAAHHAAHHHHAAAHAAAHAAAAAAAAAHHHHHAAHHHAAHAHAAAAAHHHAAAAAAAAHAAAAHAHHAAHAAAAAAAHHHAAAAAHAAAAAAAAAAAHAH
*M217	AAAHHHAAAAAAAHHHHAAAAHAAAAAAAAHAAHHHAAAAHHAAHAAAHAAHAHAHHAAAHAHAAAHAAAAHHAAHHHHAAAHAAAHAAAAAAAAAHHHHHAAHHHAAHAHAAAAAHHHAAAAAAAAHAAAAHAHHAAHAAAAAAAHHHAAAAAHAAAAAAAAAAAHAH
*M218	AAAHHHAAAAHHAHHHHAAAAHAAAAAAAAHAAHHHAHAAHAAAHAAAHAAHAHAHHAAAHHHAHAHHHAAAAAAHHHHAAAHAAAHAHAAHAAAAHHHHHAHAAHAAAAHAAAAAHAHAAAAAHAAAAAHAHAAHAAHAAAAAHAHHHAAAAAHAAAAHAAAAAAHAH
*M219	AAAHHHAAAAHHAHHHHAAAAHAAAAAAAAHAAHHHAHAAHAAAHAAAHAAHAHAHHAAAHHHAAAHHHAAAAAAHHHHAAAHAAAHAAAAAAAAAHHHHHAHAAHAAAAHAAAAAHAHAAAAAHAAAAAHAHAAHAAHAAAAAAAHHHAAAAAHAAAAAAAAAAAHAH
*M220	AAAHHHAAAAAAAHHHHAAAAHAAAAAAAAHAAHHHAAAAHHAAHAAAHAAHAHAHHAAAHHHAHAHAAAAHHAAHHHHAAAHAAAHAHAAHAAAAHHHHHAAHHHAAHAHAAAAAHHHAAAAAAAAHAAAAHAHHAAHAAAAAHAHHHAAAAAHAHAAHAAAAAAHAH
*M221	AAAHHHAAAAHHAHHHHAAAAHAAAAAAAAHAAHHHAHAAHHAAHAAAHAAHAHAHHAAAHHHAHAHHHAAAHAAHHHHAAAHAAAHAHHAHAAAAHHHHHAHAHHAAAAHAAAAAHAHAAAAAHAAAAAHAHAAHAAHAAAAAHAHHHAAAAAHAAAAHAAAAAAHAH
*M222	AAAHHHAAAAHHAHHHHAAAAHAAAAAAAAHAAHHHAHAAHHAAHAAAHAAHAHAHHAAAHHHAAAHAAAAAHAAHHHHAAAHAAAHAAHAAAAAAHHHHHAHAHHAAAAHAAAAAHAHAAAAAAAAAAAHAHAAHAAHAAAAAAAHHHAAAAAHAAAAAAAAAAAHAH
*M223	AAAHHHAAAAHHAHHHHAAAAHAAAAAAAAHAAHHHAHAAHHAAHAAAHAAHAHAHHAAAHHHAAAHAAAAAHAAHHHHAAAHAAAHAAHAAAAAAHHHHHAHAHHAAAAHAAAAAHAHAAAAAAAAAAAHAHAAHAAHAAAAAAAHHHAAAAAHAAAAAAAAAAAHAH
*M224	AAAHAAAAAAAAAHHHHAAAAHHAAAAAAAHAAHHAAAAAHHAAHHAAAAAHAHAHHAAAHHHAAAHAAAAHHAAAHHHAAAHAAAHAAAAAAAAAAHHHHAAAHHAAHAHAAAAAHAHAAAAAAAAHHAAAHAAHHAHAAAAAAAHHHAAHAAHAHAAAAAAAAAHAH
*M225	AAAHAHAAAAAAAHHHHHAAAHHAAAAAAAHAAHHHAAAAHHAAHHAAHAAHAHAHHAAAHHHAAAHAAAAHHAAAHHHAAAHAAAHAAAAAAAAHAHHHHAAHHHAAHAHAAAAAHHHAAAAAAAAHHAAAHAHHHAHAAAAAAAHHHAAHAAHAHAAAAAAAAHHAH
*M226	AAAHAHAAAAAAAHHHHHAAAHHAAAAAAAHAAHHHAAAAHHAAHHAAHAAHAHAHHAAAHHHAAAHAAAAHHAAAHHHAAAHAAAHAAAAAAAAHAHHHHAAHHHAAHAHAAAAAHHHAAAAAAAAHHAAAHAHHHAHAAAAAAAHHHAAHAAHAHAAAAAAAAHHAH
*M227	AAAHAHAAAAAAAHHHHHAAAHHAAAAAAAHAAHHHAAAAHHAAHHAAHAAHAHAHHAAAHHHAAAHAAAAHHAAAHHHAAAHAAAHAAAAAAAAHAHHHHAAHHHAAHAHAAAAAHHHAAAAAAAAHHAAAHAHHHAHAAAAAAAHHHAAHAAHAHAAAAAAAAHHAH
*M228	AAAHA-AAAAAAAHHHH-AAAHHAAAAAAAHAAHHAAAAAHHAAHHAAAAAHAHAHHAAAHHHAAAHAAAAHHAAAHHHAAAHAAAHAAAAAAAAAAHHHHAA-HHAAHAHAAAAAHAHAAAAAAAAHHAAAHA-HHAHAAAAAAAHHHAAHAAHAHAAAAAAAA-HAH
*M229	AAAHHHAAAAAAAHHHHAAAAHAAAAAAAAHAAHHHAAAAHHAAHAAAHAAHAHAHHAAAHHHAAAHAAAAAHAAHHHHAAAHAAAHAAHAAAAAAHHHHHAHHHHAAAAHAAAAAHAHAAAAAAAAAAAHAHAAHAAHAAAAAAAHHHAAAAAHAAAAAAAAAAAHAH
*M230	AAAHAAAAAAAAAHHHHAAAAHHAAAAAAAHAAHHAAAAAHHAAHHAAAAAHAHAHHAAAHHHAAAHAAAAHHAAAHHHAAAHAAAHAAAAAAAAAAHHHHAAAHHAAHAHAAAAAHAHAAAAAAAAHHAAAHAAHHHHAAAAAAAHHHAAHAAHAHAAAAAAAAAHAH
*M231	AAAHHHAAAAAAAHHHHAAAAHAAAAAAAAHAAHHHAAAAHHAAHAAAHAAHAHAHHAAAHHHAAAHAAAAAHAAHHHHAAAHAAAHAAHAAAAAAHHHHHAAHHHAAHAHAAAAAHAHAAAAAAAAAAAHAHAAHAAHAAAAAAAHHHAAAAAHAAAAAAAAAAAHAH
*M232	AAAHAHAAAAAAAHHHHHAAAHHAAAAAAAHAHHHHAAAAHHAAAHAAHAAHAHAHHAAAHHAAAAHAAAAHHAAAHHHAAAHAAAHAAAAAAAAAAHHHHAAHHHAAHAHAHAAAHHHAAAAAAAAHHAAAHAHHHHHAAAAAAAHHHAAHAAHAHAAAAAAAAHHAA
*M233	AAAHAHAAAAAAAHHHHHAAAHHAAAAAAAHAHHHHAAAAHHAAAHAAHAAHAHAHHAAAHHAAAAHAAAAHHAAAHHHAAAHAAAHAAAAAAAAAAHHHHAAHHHAAHAHAHAAAHHHAAAAAAAAHHAAAHAHHHHHAAAAAAAHHHAAHAAHAHAAAAAAAAHHAA
*M234	AAAHAHAAAAAAAHHHHHAAAHHAAAAAAAHAHHHHAAAAHHAAAHAAHAAHAHAHHAAAHHAAHAHAAAAHHAAAHHHAAAHAAAHAHAAHAAAAAHHHHAAHHHAAHAHAHAAAHHHAAAAAAAAHHAAAHAHHHHHAAAAAHA-HAAAHAAHAHAAHAAAAAHHAA
*M235	AAAHAAAAAAAAAHHHHAAAAHHAAAAAAAHAAHHAAAAAHHAAAHAAAAAHAHAHHAAAHHAAAAHAAAAHHAAAHHHAAAHAAAHAAAAAAAAAAHHHHAAAHHAAHAHAHAAAHAHAAAAAAAAHHAAAHAAHHHHAAAAAAA-HAAAHAAHAHAAAAAAAAAHAA
*M236	AAAHHHAAAAAAAHHHHAAAAHHAAAAAAAHAAHHHAAAAHHAAHHAAHAAHAHAHHAAAHHHAAAHAAAAHHAAHHHHAAAHAAAHAAAAAAAAAHHHHHAAHHHAAHAHAAAAAHHHAAAAAAAAHAAAAHAHHAAHAAAAAAAHHHAAAAAHAHAAAAAAAAAHAH
*M237	AAAAHHAHAHHHAAHHAHAAAAHAHHAHAAHAHHAAAAHAHHAAHHAHAAAHHHAAHAAHHHAAAAHAHAHHHHHHHHHAAAAAHHAAAAAAAAAAAHHHHHAHHHAHHHAAHAAAAAAHHAAHHHHHAAAHAHAAHHAAAHHAAAHHHAAAHAAAHHAAAHHAAHAAA
*M238	AAAAHHAHAHHHAAHHAHAAAAHAHHAHAAHAHHAAAAHAHHAAHHAHAAAHHHAAHAAHHHAAAAHAHAHHHHHHHHHAAAAAHHAAAAAAAAAAAHHHHHAHHHAHHHAAHAAAAAAHHAAHHHHHAAAHAHAAHHAAAHHAAAHHHAAAHAAAHHAAAHHAAHAAA
*M239	HHAHAHHHHHAHHHAHHHHHAHHHHAAHHHHAHHHHHHHHAHHAAAHAHHHHHHAAAHHHHAAHHHHAHAHHHAHHAHHHAAHHAHHHAHAAHHAHHHHAHAHHHHAHAHHHHHAHAHAAAAHAHHHAHHHAHAHAAHHHHHAHAH-HHAHHHAAAAHHAHHHHHHHHA
*M240	AAAHAAAAAAAAAHAHHAAAAHHAAAAAAAHAHHHAAAAAHHAAAHAAAAAHAHAHHAAAHHAAAAHAAAAHHHAAHHHAAAHAAAHAAAAAAAAAAHHHHHAHHHAAHAHAHAAAHAHAAAAAAAAHHAAHHAAHHHHAAAAAAAHHAAAHAAHAHAAAAAAAAAHAA
*M241	AAAHAHAAAAAAAHHHHHAAAHHAAAAAAAHAAHHHAAAAHHAAHHAAHAAHAHAHHAAAHHHAAAHAAAAHHAAAHHHAAAHAAAHAAAAAAAAAAHHHHAAHHHAAHAHAAAAAHHHAAAAAAAAHHAAAHAHHHAHAAAAAAAHHHAAAAAHAHAAAAAAAAAHAH
*M242	AAAHAHAAAAAAAHAAHHAAAHHAAAAAAAHAHHHHAAAAHHAAAHAAHAAHAHAHHAAAHHAAAAHAAAAHHHAAHHHAAAHAAAHAAAAAAAAAAHHHHHAHHHAAHAHAHAAAHHHAAAAAAAAHHAAHHAHHHHHAAAAAAAHHAAAHAAHAHAAAAAAAAHHAA
*M243	HHHH-A-AAAAAAA-HAHAHAAAAHAHAHAAAHHAHAHAAAHH-HHHAHAHHAHHHAHAAAHHAAHHHHHHAHHAAHAHAAAAAHHHHHAHHAAAAAAAAAAAAHAHAAAHHAAAAHAHHAAHAAAHAAHHAAHAAAHAAHAHHHHAAAAAHAAAHHAHHAA-AAHAAH
*M244	HHHH-A-AAAAAAA-HAHAHAAAAHAHAHAAAHHAHAHAAAHH-HHHAHAHHAHHHAHAAAHHAAHHHHHHAHHAAHAHAAAAAHHHHAAHAAAAAAAAAAAAAHAHAAAHHAAAAHAHHAAHAAAHAAHHAAHAAAHAAHAHHAHAAAAAHAAAHHAHAAA-AAHAAH
*M245	HHHH-A-AAAHAAA-HAHAHAAAAHAHAHAAAHHAHAHAAAHH-HHHAHAHHAHHHAHAAAHHAAHAHHHHAHHAAHAHAAAAAHHHHAAHAAAAAAAAAAAAAHAHAAAHHAAAAHHHHAAHAAAHAAHHAAHHAAHAAHAHHAHAAAAAHAAAHHAHAAA-AAHAAH
*M246	HHHHHAHAAAAAAAHHAHHHAAAHHAHAHAHAHHAHAHAAAHHHHHHAHAAHHAHAAHAAAHHAAHHAHHHAAHAAAAHAAHAAHHAHAHAAAAAHHAAAAAAAHAHAHAHHAAAAHAHHAAHAHAHAAAHHAHAAAHHAHAHHAHAAAAAHAAAAHAHAAAHAAHAAH
*M247	HHHA-A-AAAAAAA-AAHHHAAAHHAHAHAHAHHAHAHAAAHH-HHHAHAAHHAHAAHAAAHHAAHHAHHHAAHAAAAHAAHAAHAAHAHAAAHAHHAAAAAAAHAHAHAHHAAHAHAHHAAHAHAAAAHHHAHAAAHAAHAHHAHAAAAAAAAAAHAHAAA-AAHAAH
*M248	HHHH-A-AAAHAAA-HAHAHAAAAHAHAHAAAHHAHAHAAAHH-HHHAHAHHAHHHAHAAAHHAAHHHHHHAHHAAHAHAAAAAHHHHAAHAAAAAAAAAAAAAHAHAAAHHAAAAHHHHAAHAAAHAAHHAAHHAAHAAHAHHAHAAAAAHAAAHHAHAAA-AAHAAH
*M249	HHHH-A-AAAHAAA-HAHAHAAAAHAHAHAAAHHAHAHAAAHH-HHHAHAHHAHHHAHAAAHHAAHHHHHHAHHAAHAHAAAAAHHHHAAHAAAAAAAAAAAAAHAHAAAHHAAAAHHHHAAHAAAHAAHHAAHHAAHAAHAHHAHAAAAAHAAAHHAHAAA-AAHAAH
*M250	HHHH-A-AAAHAAA-HAHAHAAAAHAHAHAAAHHAHAHAAAHH-HHHAHAHHAHHHAHAAAHHAHHHHHHHAHHAAHAHAAAAAHHHHHAHHAAAAAAAAAAAAHAHAAAHHAAAAHHHHAAHAAAHAAHHAAHHAAHAAHAHHHHAAAAAHAAAHHAHHAA-AAHAAH
*M251	HHHH-A-AAAHAAA-HAHAHAAAAHAHAHAAAHHAHAHAAAHH-HHHAHAHHAHHHAHAAAHHAAHAHHHHAHHAAHAHAHAAAHHHHAAHAAAAAAAAAAAAAHAHAAAHHAAAAHHHHAAHAAAHAAHHAAHHAAHAAHAHHAHAAAHAHAAAHHAHAAA-AAHAAH
*M252	HHHH-A-AAAHAAA-HAHAHAAAAHAHAHAAAHHAHAHAAAHH-HHHAHAHHAHHHAHAAAHHAHHHHHHHAHHAAHAHAAAAAHHHHHAHHAAAAAAAAAAAAHAHAAAHHAAAAHHHHAAHAAAHAAHHAAHHAAHAAHAHHHHAAAAAHAAAHHAHHAAHAAHAAH
*M253	HHHA-A-AAAAAAA-AAHHHAAAHHAHHHAHAHHAHAHAAAHH-HHHAHAAHHAHAAHAAAHHAAHHAHHHAAHAHAAHAAAAAHHAAHHAHAHAHHAAHAAAAHAHAHAHHAAHAHAHHAAHAHAAAAHHHAHAAAHAAAAHHHHAAAAAAAAAAHAAHAA-AAHAHH
*M254	HHHA-A-AAAAAAA-AAHHHAAAHHAHHHAHAHHAHAHAAAHH-HHHAHAAHHAHAAHAAAHHAHHHAHHHAAHAHAAHAAHAAHAAHHHAHAHAHHAAHAAAAHAHAHAHHAAHAHAHHAAHAHAAAAHHHAHAAAHAAAAHHHHAAAAAAAAAAHAAHAA-AAHAAH
*M255	HHHH-A-AAAHAAA-HAHAHAAAAHAHAHAAAHHAHAHAAAHH-HHHAHAHHAHHHAHAAAHHAAHHHHHHAHHAAHAHAAAAAHHHHAAHAAAAAAAAAAAAAHAHAAAHHAAAAHAHHAAHAAAHAAHHAAHAAAHAAHAHHAHAAAAAHAAAHHAHAAA-AAHAAH
*M256	HHHH-A-AAAHAAA-HAHAHAAAAHAHAHAAAHHAHAHAAAHH-HHHAHAHHAHHHAHAAAHHAAHHHHHHAHHAAHAHAAAAAHHHHAAHAAAAAAAAAAAAAHAHAAAHHAAAAHAHHAAHAAAHAAHHAAHAAAHAAHAHHAHAAAAAHAAAHHAHAAA-AAHAAH
*M257	HHHH-A-AAAAAAA-HAHAHAAAAHAHAHAAAHHAHAHAAAHH-HHHAHAHHAHHHAHAAAHHAAHHHHHHAHHAAHAHAAAAAHHHHHAHHAAAAAAAAAAAAHAHAAAHHAAAAHAHHAAHAAAHAAHHAAHAAAH-AHAHHHHAAAAAHAAAHHAHHAA-AAHAAH
*M258	HHHHAAAAAAAAAAAHAHAHAAAAHAHAHAAAHHAHAHAAAHHAHHHAHAHHAHHHAHAAAHHAAHHHHHHAHHAAHAHAAAAAHHHHHAHHAAAAAAAAAAAAHAHAAAHHAAAAHAHHAAHAAAHAAHHAAHAAAHAAHAHHHHAAAAAHAAAHHAHHAAAAAHAAH
*M259	HHHHHAHAAAAAAAHHAHAHAAAAHAHAHAAAHHAHAHAAAHHHHHHAHAHHAHHHAHAAAHHAAHHHHHHAHHAAAAHAAAAAHHHHAAHAAAAAAAAAAAAAHAHAAAHHAAAAHAHHAAHAAAHAAHHAAHAAAHAAHAHHAHAAAAAHAAAHHAHAAAHAAHAAH
*M260	HHHH-A-AAAAAAA-HAHAHAAAAHAHAHAAAHHAHAHAAAHH-HHHAHAHHAHHHAHAAAHHAAHHHHHHAHHAAAAHAAAAAHHHHAAHAAAAAAAAAAAAAHAHAAAHHAAAAHAHHAAHAAAHAAHHAAHAAAHAAHAHHAHAAAAAHAAAHHAHAAA-AAHAAH
*M261	HHHHHAHAAAAAAAHHAHAHAAAAHAHAHAAAHHAHAHAAAHHHHHHAHAHHAHHHAHAAAHHAAHHHHHHAHHAAAAHAAAAAHHHHAAHAAAAAAAAAAAAAHAHAAAHHAAAAHAHHAAHAAAHAAHHAAHAAAHAAHAHHAHAAAAAHAAAHHAHAAAHAAHAAH
*M262	HHHH-A-AAAAAAA-HAHAHAAAAHAHAHAAAHHAHAHAAAHH-HHHAHAHHAHHHAHAAAHHAAHHHHHHAHHAAAAHAAAAAHHHHHAHHAAAAAAAAAAAAHAHAAAHHAAAAHAHHAAHAAAHAAHHAAHAAAHAAHAHHHHAAAAAHAAAHHAHHAA-AAHAAH
*M263	HHHH-A-AAAAAAA-HAHAHAAAAHAHAHAAAHHAHAHAAAHH-HHHAHAHHAHHHAHAAAHHAAHHHHHHAHHAAHAHAAAAAHHHHHAHHAAAAAAAAAAAAHAHAAAHHAAAAHAHHAAHAAAHAAHHAAHAAAHAAHAHHHHAAAAAHAAAHHAHHAA-AAHAAH
*M264	HHHH-A-AAAAAAA-HAHAHAAAHHAHAHAHAHHAHAHAAAHH-HHHAHAHHAHHHAHAAAHHAAHHHHHHAHHAAAAHAAHAAHHAHAAHAAAAAAAAAAAAAHAHAHAHHAAAAHAHHAAHAAAHAAHHAAHAAAHAAHAHHAHAAAAAHAAAHHAHAAA-AAHAAH
*M265	HHHH-A-AAAAAAA-HAHAHAAAHHAHAHAHAHHAHAHAAAHH-HHHAHAHHAHHHAHAAAHHAAHHHHHHAHHAAAAHAAHAAHHAHAAHAAAAAAAAAAAAAHAHAHAHHAAAAHAHHAAHAAAHAAHHAAHAAAHAAHAHHAHAAAAAHAAAHHAHAAA-AAHAAH
*M266	HHHH-A-AAAAAAA-HAHAHAAAAHAHAHAAAHHAHAHAAAHH-HHHAHAHHAHHHAHAAAHHAAHHHHHHAHHAAHAHAAAAAHHHHHAHHAAAAAAAAAAAAHAHAAAHHAAAAHAHHAAHAAAHAAHHAAHAAAHAAHAHHHHAAAAAHAAAHHAHHAA-AAHAAH
*M267	HHHH-A-AAAAAAA-HAHAHAAAAHAHAHAHAHHAHAHAAAHH-HHHAHAHHAHHHAHAAAHHAAHHHHHHAHHAAAAHAAHAAHHHHAAHAAAAAAAAAAAAAHAHAHAHHAAAAHAHHAAHAAAHAAHHAAHAAAHAAHAHHAHAAAAAHAAAHHAHAAA-AAHAAH
*M268	HHHH-A-AAAAAAA-HAHAHAAAHHAHAHAHAHHAHAHAAAHH-HHHAHAHHAHHHAHAAAHHAHHHHHHHAHHAAAAHAAHAAHHAHHAAHAAAAAAAAAAAAHAHAHAHHAAAAHAHHAAHAAAHAAHHAAHAAAHAAHAHHHHAAAAAHAAAHHAHHAA-AAHAAH
*M269	HHHAHAHHAAHAAAHHAHHHAAHAAAHHHAHAAAAHAHAAHHAAAAHAHAAHHAHAAHHAHAAAHHHAAHAHAHAHAHHAAAHAHAAAAHHAAAAAHAAHAHAAHAAAHAHHHHHAAAHHAAHAHAAHAHAHAHAAHHAHAAHAAAAAAAAAHAAAHHAAHA-HAHHHH
*M270	HHHH-A-AAAAAAA-HAHAHAAAHHAHAHAHAHHAHAHAAAHH-HHHAHAHHAHHHAHAAAHHAAHHHHHHAHHAAAAHAAHAAHHAHAAAAAAAAAAAAAAAAHAHAHAHHAAAAHAHHAAHAAAHAAAHAAHAAAHAAHAHHAHAAAAAHAAAHHAHAAA-AAHAAH
*M271	HHHHAAAAAAAAAAAHAHAHAAAHHAHAHAHAHHAHAHAAAHHAHHHAHAHHAHHHAHAAAHHAAHHHHHHAHHAAAAHAAHAAHHAHHAAHAAAAAAAAAAAAHAHAHAHHAAAAHAHHAAHAAAHAAHHAAHAAAHAAHAHHHHAAAAAHAAAHHAHHAAAAAHAAH
*M272	HHHH-A-AAAAAAA-HAHAHAAAHHAHAHAHAHHAHAHAAAHH-HHHAHAHHAHHHAHAAAHHAAHHHHHHAHHAAAAHAAHAAHHAHHAAHAAAHAAAAAAAAHAHAHAHHAAAAHAHHAAHAAAHAAAHAAHAAAHAAHAHHHHAAAAAHAAAHHAHHAA-AAHAAH
*M273	HHHHHAHAAAAAAAHHAHAHAAAHHAHAHAHAHHAHAHAAAHHHHHHAHAHHAHHHAHAAAHHAAHHHHHHAHHAAAAHAAHAAHHAHHAAHAAAHAAAAAAAAHAHAHAHHAAAAHAHHAAHAAAHAAAHAAHAAAHAAHAHHHHAAAAAHAAAHHAHHAAHAAHAAH
*M274	HHHA-A-HAAHAAA-HAHHHAAHAAAHHHAHAAAAHAHAAHHAAAAHAHAAHHAHAAHHAHAAAHHHAAHAHAHAHAHHAAAHAHAAAAHHAAAAAHAAHAHAAHAAAHAHHHHHAAAHHAAHAHAAHAHAHAHAAHHAHAAHAAAAAAAAAHAAAHHAAHA-HAHHHH
*M275	HHHH-A-AAAAAAA-HAHAHAAAHHAHAHAHAHHAHAHAAAHH-HHHAHAHHAHHHAHAAAHHAAHHHHHHAHHAAAAHAAHAAHHAHHAAHAAAHAAAAAAAAHAHAHAHHAAAAHAHHAAHAAAHAAAHAAHAAAHAAHAHHHHAAAAAHAAAHHAHHAA-AAHAAH
*M276	HHHA-A-HAAHAAA-HAHHHAAHAAAHHHAHAAAAHAHAAHHAAAAHAHAAHHAHAAHHAHAAAAHHAAHAHAHAHAHHAAAHAHAAAAHHAAAAAHAAHAHAAHAAAHAHHHHHAAAHHAAHAHAAHAHAHAHAAHHAHAAHAAAAAAAAAHAAAHHAAHA-HAHHHH
*M277	HHHH-A-AAAAAAA-HAHHHAAAHHAHAHAHAHHAHAHAAAHH-HHHAHAAHAAHHAHAAAHHAAHHHHHHAHHAAAAHAAHAAHHAHHAAHAAAHAAAAAAAAHAHAHAHHAAAAHAHHAAHAAAHAAAHHAHAAAHAAHAHHHHAAAAAHAAAAHAHHAA-AAHAAH
*M278	HHHH-A-AAAAAAA-HAHHHAAAHHAHAHAHAHHAHAHAAAHH-HHHAHAAHAAHHAHAAAHHAAHHHHHHAHHAAAAHAAHAAHHAHHAAHAAAHAAAAAAAAHAHAHAHHAAAAHAHHAAHAAAHAAAHHAHAAAHAAHAHHHHAAAAAHAAAAHAHHAA-AAHAAH
*M279	HHHH-A-AAAAAAA-HAHHHAAAHHAHAHAHAHHAHAHAAAHH-HHHAHAAHAAHHAHAAAHHAAHHHHHHAHHAAAAHAAHAAHHAHHAAHAAAHAAAAAAAAHAHAHAHHAAAAHAHHAAHAAAHAAAHHAHAAAHAAHAHHHHAAAAAHAAAAHAHHAA-AAHAAH
*M280	HHHHAAAAAAAAAAAHAHHHAAAHHAHAHAHAHHAHAHAAAHHAHHHAHAAHAAHHAHAAAHHAAHHHHHHAHHAAAAHAAHAAHHAHAAAAAAAHAAAAAAAAHAHAHAHHAAAAHAHHAAHAAAHAAAHHAHAAAHAAHAHHAHAAAAAHAAAAHAHAAAAAAHAAH
*M281	HHHH-A-AAAAAAA-HAHHHAAAHHAHAHAHAHHAHAHAAAHH-HHHAHAAHAAHHAHAAAHHAAHHHHHHAHHAAAAHAAHAAHHAHHAAHAAAHAAAAAAAAHAHAHAHHAAAAHAHHAAHAAAHAAAHHAHAAAHAAHAHHHHAAAAAHAAAAHAHHAA-AAHAAH
*M282	HHHH-A-AAAAAAA-HAHHHAAAHHAHAHAHAHHAHAHAAAHH-HHHAHAAHAAHHAHAAAHHAAHHHHHHAHHAAAAHAAHAAHHAHAAAAAAAHAAAAAAAAHAHAHAHHAAAAHAHHAAHAAAHAAAHHAHAAAHAAHAHHAHAAAAAHAAAAHAHAAA-AAHAAH
*M283	HHHH-A-AAAAAAA-HAHHHAAAHHAHAHAHAHHAHAHAAAHH-HHHAHAAHAAHHAHAAAHHAAHHHHHHAHHAAAAHAAHAAHHAHAAAAAAAHAAAAAAAAHAHAHAHHAAAAHAHHAAHAAAHAAAHHAHAAAHAAHAHHAHAAAAAHAAAAHAHAAA-AAHAAH
*M284	HHHHHAHAAAAAAAHHAHAHAAAHHAHAHAHAHHAHAHAAAHHHHHHAHAHHAHHHAHAAAHHAAHHHHHHAHHAAAAHAAHAAHHAHAAAAAAAAAAAAAAAAHAHAHAHHAAAAHAHHAAHAAAHAAHHAAHAAAHAAHAHHAHAAAAAHAAAHHAHAAAHAAHAAH
*M285	HHHH-A-AAAAAAA-HAHHHAAAHHAHAHAHAHHAHAHAAAHH-HHHAHAAHAAHHAHAAAHHAHHHHHHHAHHAAAAHAAHAAHHAHAAAAAAAHAAAAAAAAHAHAHAHHAAAAHAHHAAHAAAHAAAHHAHAAAHAAHAHHAHAAAAAHAAAAHAHAAA-AAHAAH
*M286	HHHHAAAAAAAAAAAHAHHHAAAHHAHAHAHAHHAHAHAAAHHAHHHAHAAHAAHHAHAAAHHAHHHHHHHAHHAAAAHAAHAAHHAHAAAAAAAHAAAAAAAAHAHAHAHHAAAAHAHHAAHAAAHAAAHHAHAAAHAAHAHHAHAAAAAHAAAAHAHAAAAAAHAAH
*M287	HHHH-A-AAAAAAA-HAHAHAAAHHAHAHAHAHHAHAHAAAHH-HHHAHAHHAHHHAHAAAHHAAHHHHHHAHHAAAAHAAHAAHHAHHAAHAAAHAAAAAAAAHAHAHAHHAAAAHAHHAAHAAAHAAAHAAHAAAHAAHAHHHHAAAAAHAAAHHAHHAA-AAHAAH
*M288	HHHAAAAHAAHAAA-HAHHHAAHAAAHHHAHAAAAHAHAAHHAAAAHAHAAHHAHAAHHAHAAAHHHAAHAHAHAHAHHAAAHAHAAAHHHHAAAAHAAHAHAAHAAAHAHHHHHAAAHHAAHAHAAHAHAHAHAAHHAHAAHAHAAAAAAHHAAAHHAHHAAHAHHHH
*M289	HHHAAA-HAAHAAA-HAHHHAAHAAAHHHAHAAAAHAHAAHHAAHAHAHHAHHAHAAHHAHAAAAHHAAHAHAHAHAHHAAAHAHAAAHHHHAAAAAAAHAHAAHAAAHAHHHHHAAAHHAAHAHHAHAHAHAHAAHHAHAAHAHAAAAAAHHAAAHHAHHA-HAHHHH
*M290	HHHAAA-HAAHAAA-HAHHHAAHAAAHHHAHAAAAHAHAAHHAAHAHAHHAHHAHAAHHAHAAAAHHAAHAHAHAHAHHAAAHAHAAAAHHAAAAAAAAHAHAAHAAAHAHHHHHAAAHHAAHAHAAHAHAHAHAAHHAHAAHAAAAAAAAHHAAAHHAAHA-HAHHHH
*M291	HHHAAA-HAAHAAA-HAHHHAAHAAAHHHAHAAAAHAHAAHHAAHAHAHHAHHAHAAHHAHAAAAHHAAHAHAHAHAHHAAAHAHAAAAHHAAAAAAAAHAHAAHAAAHAHHHHHAAAHHAAHAHAAHAHAHAHAAHHAHAAHAAAAAAAAHHAAAHHAAHA-HAHHHH
*M292	HHHAAAAHAAHAAAAHAHHHAAHAAAHHHAHAAAAHAHAAHHAAHAHAHHAHHAHAAHHAHAAAAHHAAHAHAHAHAHHAAAHAHAAAHHHHAAAAAAAHAHAAHAAAHAHHHHHAAAHHAAHAHHAHAHAHAHAAHHAHAAHAHAAAAAAHHAAAHHAHHAAHAHHHH
*M293	HHHAAA-HAAHAAA-HAHHHAAHAAAHHHAHAAAAHAHAAHHAAHAHAHHAHHAHAAHHAHAAAAHHAAHAHAHAHAHHAAAHAHAAAHHHHAAAAAAAHAHAAHAAAHAHHHHHAAAHHAAHAHHAHAHAHAHAAHHAHAAHAHAAAAAAHHAAAHHAHHA-HAHHHH
*M294	HHHAAA-HAAHAAA-HAHHHAAHAAAHHHAHAAAAHAHAAHHAAHAHAHHAHHAHAAHHAHAAAAHHAAHAHAHAHAHHAAAHAHAAAHHHHAAAAAAAHAHAAHAAAHAHHHHHAAAHHAAHAHHAHAHAHAHAAHHAHAAHAHAAAAAAHHAAAHHAHHA-HAHHHH
*M295	HHHAAA-HAAHAAA-HAHHHAAHAAAHHHAHAAAAHAHAAHHAAHAHAHHAHHAHAAHHAHAAAAHHAAHAHAHAHAHHAAAHAHAAAHHHHAAAAAAAHAHAAHAAAHAHHHHHAAAHHAAHAHHAHAHAHAHAAHHAHAAHAHAAAAAAHHAAAHHAHHA-HAHHHH
*M296	HHHAAA-HAAHAAA-HAHHHAAHAAAHHHAHAAAAHAHAAHHAAHAHAHHAHHAHAAHHAHAAAHHHAAHAHAHAHAHHAAAHAHAAAHHHHAAAAAAAHAHAAHAAAHAHHHHHAAAHHAAHAHHAHAHAHAHAAHHAHAAHAHAAAAAAHHAAAHHAHHA-HAHHHH
*M297	HHHAAA-HAAHAAA-HAHHHAAHAAAHHHAHAAAAHAHAAHHAAHAHAHHAHHAHAAHHAHAAAHHHAAHAHAHAHAHHAAAHAHAAAHHHHAAAAAAAHAHAAHAAAHAHHHHHAAAHHAAHAHHAHAHAHAHAAHHAHAAHAHAAAAAAHHAAAHHAHHA-HAHHHH
*M298	HHHAAA-HAAHAAA-HAHHHAAHAAAHHHAHAAAAHAHAAHHHAHAAAAHAAAAHAAHHAHAAAHHAAAHAHAHAHAHHAAAHAHAAAHHHHAAAAAAAHAHAAHAAAAAHHHHHAAAAHAAHAHHAHAHAHAHAAHHAHAAHAHAHAHAAHHAAAHHAHHA-HAHHHH
*M299	HHHAAAHHAAHAAAHHAHHHAAHAAAHHHAHAAAAHAHAAHHHAHAAAAHAAAAHAAHHAHAAAAHAAAHAHAHAHAHHAAAHAHAAAAHHAAAAAAAAHAHAAHAAAAAHHHHHAAAAHAAHAHHAHAHAHAHAAHHAHAAHAAAHAHAAHHAAAHHAAHAHHAHHHH
*M300	HHHH-A-AAAAAAA-HAHHHAAAHHAHAHAHAHHAHAHAAAHH-HHHAHAAHHAHAAHAAAHHAAHHAHHHAAHAAAAHAAHAAHHAHAHAAAAAHHAAAAAAAHAHAHAHHAAAAHAHHAAHAHAHAAAHHAHAAAHHAHAHHAHAAAAAHAAAAHAHAAA-AAHAAH
*M301	HHHAAA-HAAHAAA-HAHHHAAHAAAHHHAHAAAAHAHAAHHHAHAAAAHAAAAHAAHHAHAAAAHAAAHAHAHAHAHHAAAHAHAAAAHHAAAAAAAAHAHAAHAAAAAHHHHHAAAAHAAHAHHAHAHAHAHAAHHAHAAHAAAHAHAAHHAAAHHAAHA-HAHHHH
*M302	HHHHHAHAAAAAAAHHAHHHAAAHHAHAHAHAHHAHAHAAAHHHHHHAHAAHHAHAAHAAAHHAAHHAHHHAAHAAAAHAAHAAHHAHAHAAAAAHHAAAAAAAHAHAHAHHAAAAHAHHAAHAHAHAAAHHAHAAAHHAHAHHAHAAAAAHAAAAHAHAAAHAAHAAH
*M303	HHHAAA-HAAHAAA-HAHHHAAHAAAHHHAHAAAAHAHAAHHHAHAAAAHAAAAHAAHHAHAAAAHAAAHAHAHAHAHHAAAHAHAAAAHHAAAAAAAAHAHAAHAAAAAHHHHHAAAAHAAHAHHAHAHAHAHAAHHAHAAHAAAHAHAAHHAAAHHAAHA-HAHHHH
*M304	HHHAAAHHAAHAAAHHAHHHAAHAAAHHHAHAAAAHAHAAHHHAHAAAAHAAAAHAAHHAHAAAAHAAAHAHAHAHAHHAAAHAHAAAAHHAAAAAAAAHAHAAHAAAAAHHHHHAAAAHAAHAHHAHAHAHAHAAHHAHAAHAAAAAHAAHHAAAHHAAHAHHAHHHH
*M305	HHHHAA-HAAHAAA-HAHAHAAHAAAHHHAHAAAAHAHAAHHHAHAAHAHAAAAHAAHHAHAAAHHAAAHAHAAAHAHHAAAHAHAAAHHHHAAAAAAAHAHAAHAAAAAHAHHHAAHAHAHHAHHAHAHAAAHHAHHAHHAHAHA-AHAAHHAAAHHAHHA-HAHHHH
*M306	HHHHAA-HAAHAAA-HAHAHAAHAAAHHHAHAAAAHAHAAHHHAHAAHAHAAAAHAAHHAHAAAHHAAAHAHAAAHAHHAAAHAHAAAHHHHAAAAAAAHAHAAHAAAAAHAHHHAAHAHAHHAHHAHAHAAAHHAHHAHHAHAHA-AHAAHHAAAHHAHHA-HAHHHH
*M307	HHHHAAAAAAHAAAAHAHAHAAAAHAHAHAAAHHAHAHAAAHHAHHHAHAHHAHHHAHAAAAHAAHAHHHHAHHAAHAHAHAAAHHHHAAHAAAAAAAAAAAAAHAHAAAHHAAAAHHHHAAHAAAHAAHHAAHHAAHAAHAHHAHAAAHAHAAAHHAHAAAAAAHAAH
*M308	HHHHAA-HAAHAAH-HHHAHAAHAAAHHHAHAAAAHAHAAHHHAHAAHAHAAAAHAAHHAHAAAAHAAAHAHAAAHAHHAAAHAHAAAAHHAAAAAAAAHAHAAHAAAAAHAHHHAAHAHAHHAHHAHAHAAAHHAHHAHHAHAAAHAHAAHHAAAHHAAHA-HAHHHH
*M309	HHHH-A-AAAHAAA-HAHAHAAAAHAHAHAAAHHAHAHAAAHH-HHHAHAHHAHHHAHAAAAHAAHAHHHHAHHAAHAHAHAAAHHHHAAHAAAAAAAAAAAAAHAHAAAHHAAAAHHHHAAHAAAHAAHHAAHHAAHAAHAHHAHAAAHAHAAAHHAHAAA-AAHAAH
*M310	HHHHAAHHAAHAAHHHHHAHAAHAAAHHHAHAAAAHAHAAHHHAHAAHAHAAAAHAAHHAHAAAAHAAAHAHAAAHAHHAAAHAHAAAAHHAAAAAAAAHAHAAHAAAAAHAHHHAAHAHAHHAHHAHAHAAAHHAHHAHHAHAAAAAHAAHHAAAHHAAHAHHAHHHH
*M311	HHHH-A-AAAHAAA-HAHAHAAAAHAHAHAAAHHAHAHAAAHH-HHHAHAHHAHHHAHAAAAHAAHAHHHHAHHAAHAHAHAAAHHHHAAHAAAAAAAAAAAAAHAHAAAHHAAAAHHHHAAHAAAHAAHHAAHHAAHAAHAHHAHAAAHAHAAAHHAHAAAHAAHAAH
*M312	HHHH-A-AAAHAAA-HAHAHAAAAHAHAHAAAHHAHAHAAAHH-HHHAHAHHAHHHAHAAAAHAAHAHHHHAHHAAHAHAHAAAHHHHAAHAAAAAAAAAAAAAHAHAAAHHAAAAHHHHAAHAAAHAAHHAAHHAAHAAHAHHAHAAAHAHAAAHHAHAAA-AAHAAH
*M313	HHHH-A-AAAHAAA-HAHAHAAAAHAHAHAAAHHAHAHAAAHH-HHHAHAHHAHHHAHAAAHHAAHAHHHHAHHAAHAHAHAAAHHHHAAHAAAAAAAAAAAAAHAHAAAHHAAAAHHHHAAHAAAHAAHHAAHHAAH-AHAHHAHAAAHAHAAAHHAHAAA-AAHAAH
*M314	HHHHAAAAAAAAAAAHAHHHAAAHHAHAHAHAHHAHAHAAAHHAHHHAHAAHHAHAAHAAAHHAHHHAHHHAAHAAAAHAAHAAHHAHHHAHAHAHHAAAAAAAHAHAHAHHAAAAHAHHAAHAHAAAAAHHAHAAAHHAHAHHHHAAAAAHAAAAHAHHAAAAAHAAH
*M315	HHHH-A-AAAAAAA-HAHHHAAAHHAHAHAHAHHAHAHAAAHH-HHHAHAAHHAHAAHAAAHHAAHHAHHHAAHAAAAHAAHAAHHAHAHAAAAAHHAAAAAAAHAHAHAHHAAAAHAHHAAHAHAAAAAHHAHAAAHHAHAHHAHAAAAAHAAAAHAHAAA-AAHAAH
*M316	HHHH-A-AAAAAAA-AAHHHAAAHHAHAHAHAHHAHAHAAAHH-HHHAHAAHHAHAAHAAAHHAAHHAHHHAAHAAAAHAAHAAHHAHAHAAAHAHHAAAAAAAHAHAHAHHAAAAHAHHAAHAHAAAAAHHAHAAAHAAHAHHAHAAAAAHAAAAHAHAAA-AAHAAH
*M317	HHHHAAAAAAAAAAAAAHHHAAAHHAHAHAHAHHAHAHAAAHHAHHHAHAAHHAHAAHAAAHHAAHHAHHHAAHAAAAHAAHAAHHAHAHAAAHAHHAAAAAAAHAHAHAHHAAAAHAHHAAHAHAAAAAHHAHAAAHAAHAHHAHAAAAAHAAAAHAHAAAAAAHAAH
*M318	HHHHHAHAAAAAAAHHAHHHAAAHHAHAHAHAHHAHAHAAAHHHHHHAHAAHHAHAAHAAAHHAAHHAHHHAAHAAAAHAAHAAHHAHAHAAAHAHHAAAAAAAHAHAHAHHAAAAHAHHAAHAHAAAAAHHAHAAAHHAHAHHAHAAAAAHAAAAHAHAAAHAAHAAH
*M319	HHHH-A-AAAAAAA-AAHHHAAAHHAHAHAHAHHAHAHAAAHH-HHHAHAAHHAHAAHAAAHHAHHHAHHHAAHAAAAHAAHAAHHAHHHAHAHAHHAAAAAAAHAHAHAHHAAAAHAHHAAHAHAAAAAHHAHAAAHAAHAHHHHAAAAAHAAAAHAHHAA-AAHAAH
*M320	HHHH-A-AAAAAAA-AAHHHAAAHHAHAHAHAHHAHAHAAAHH-HHHAHAAHHAHAAHAAAHHAHHHAHHHAAHAAAAHAAHAAHHAHHHAHAHAHHAAAAAAAHAHAHAHHAAAAHAHHAAHAHAAAAAHHAHAAAHAAHAHHHHAAAAAHAAAAHAHHAA-AAHAAH
*M321	HHHH-A-AAAAAAA-AAHHHAAAHHAHAHAHAHHAHAHAAAHH-HHHAHAAHHAHAAHAAAHHAAHHAHHHAAHAAAAHAAHAAHHAHAHAAAHAHHAAAAAAAHAHAHAHHAAAAHAHHAAHAHAAAAAHHAHAAAHAAHAHHAHAAAAAHAAAAHAHAAA-AAHAAH
*M322	HHHHAAAAAAAAAAAAAHHHAAAHHAHAHAHAHHAHAHAAAHHAHHHAHAAHHAHAAHAAAHHAAHHAHHHAAHAAAAHAAHAAHHAHAHAAAHAHHAAAAAAAHAHAHAHHAAAAHAHHAAHAHAAAAAHHAHAAAHAAHAHHAHAAAAAHAAAAHAHAAAAAAHAAH
*M323	HHHHHAHAAAAAAAHAAHHHAAAHHAHAHAHAHHAHAHAAAHHHHHHAHAAHHAHAAHAAAHHAAHHAHHHAAHAAAAHAAHAAHHAHAHAAAHAHHAAAAAAAHAHAHAHHAAAAHAHHAAHAHAAAAAHHAHAAAHAAHAHHAHAAAAAHAAAAHAHAAAHAAHAAH
*M324	HHHHHAHAAAAAAAHAAHHHAAAHHAHAHAHAHHAHAHAAAHHHHHHAHAAHHAHAAHAAAHHAAHHAHHHAAHAAAAHAAHAAHHAHAHAAAHAHHAAAAAAAHAHAHAHHAAHAHAHHAAHAHAAAAAHHAHAAAHAAHAHHAHAAAAAAAAAAHAHAAAHAAHAAH
*M325	HHHHAAAAAAAAAAAAAHHHAAAHHAHAHAHAHHAHAHAAAHHAHHHAHAAHHAHAAHAAAHHAAHHAHHHAAHAAAAHAAHAAHHAHAHAAAHAHHAAAAAAAHAHAHAHHAAHAHAHHAAHAHAAAAAHHAHAAAHAAHAHHAHAAAAAAAAAAHAHAAAAAAHAAH
*M326	HHHH-A-AAAAAAA-AAHHHAAAHHAHAHAHAHHAHAHAAAHH-HHHAHAAHHAHAAHAAAHHAAHHAHHHAAHAAAAHAAHAAHHAHAHAAAHAHHAAAAAAAHAHAHAHHAAHAHAHHAAHAHAAAAAHHAHAAAHAAHAHHAHAAAAAAAAAAHAHAAA-AAHAAH
*M327	HHHA-A-AAAAAAA-AAHHHAAAHHAHAHAHAHHAHAHAAAHH-HHHAHAAHHAHAAHAAAHHAHHHAHHHAAHAAAAHAAHAAHAAHHHAHAHAHHAAAAAAAHAHAHAHHAAHAHAHHAAHAHAAAAHHHAHAAAHAAHAHHHHAAAAAAAAAAHAHHAA-AAHAAH
*M328	HHHAAAAAAAAAAAAAAHHHAAAHHAHAHAHAHHAHAHAAAHHAHHHAHAAHHAHAAHAAAHHAHHHAHHHAAHAAAAHAAHAAHAAHHHAHAHAHHAAAAAAAHAHAHAHHAAHAHAHHAAHAHAAAAHHHAHAAAHAAHAHHHHAAAAAAAAAAHAHHAAAAAHAAH
*M329	HHHAHAHAAAAAAAHAAHHHAAAHHAHAHAHAHHAHAHAAAHHHHHHAHAAHHAHAAHAAAHHAHHHAHHHAAHAAAAHAAHAAHAAHHHAHAHAHHAAAAAAAHAHAHAHHAAHAHAHHAAHAHAAAAHHHAHAAAHAAHAHHHHAAAAAAAAAAHAHHAAHAAHAAH
*M330	HHHA-A-AAAAAAA-AAHHHAAAHHAHAHAHAHHAHAHAAAHH-HHHAHAAHHAHAAHAAAHHAHHHAHHHAAHAAAAHAAHAAHAAHHHAHAHAHHAAAAAAAHAHAHAHHAAHAHAHHAAHAHAAAAHHHAHAAAHAAHAHHHHAAAAAAAAAAHAHHAA-AAHAAH
*M331	HHHAAAAAAAAAAAAAAHHHAAAHHAHAHAHAHHAHAHAAAHHAHHHAHAAHHAHAAHAAAHHAHHHAHHHAAHAAAAHAAHAAHAAHHHAHAHAHHAAAAAAAHAHAHAHHAAHAHAHHAAHAHAAAAHHHAHAAAHAAHAHHHHAAAAAAAAAAHAHHAAAAAHAAH
*M332	HHHAHAHAAAAAAAHAAHHHAAAHHAHAHAHAHHAHAHAAAHHHHHHAHAAHHAHAAHAAAHHAHHHAHHHAAHAAAAHAAHAAHAAHHHAHAHAHHAAAAAAAHAHAHAHHAAHAHAHHAAHAHAAAAHHHAHAAAHAAAAHHHHAAAAAAAAAAHAAHAAHAAHAAH
*M333	HHHAHAHAAAAAAAHAAHHHAAAHHAHHHAHAHHAHAHAAAHHHHHHAHAAHHAHAAHAAAHHAAHHAHHHAAHAHAAHAAHAAHAAHAHAAAHAHHAAAAAAAHAHAHAHHAAHAHAHHAAHAHAAAAHHHAHAAAHAAAAHHAHAAAAAAAAAAHAAAAAHAAHAAH
*M334	HHHA-A-AAAAAAA-AAHHHAAAHHAHHHAHAHHAHAHAAAHH-HHHAHAAHHAHAAHAAAHHAAHHAHHHAAHAHAAHAAHAAHAAHAHAAAHAHHAAAAAAAHAHAHAHHAAHAHAHHAAHAHAAAAHHHAHAAAHAAAAHHAHAAAAAAAAAAHAAAAA-AAHAAH
*M335	HHHA-A-AAAAAAA-AAHHHAAAHHAHHHAHAHHAHAHAAAHH-HHHAHAAHHAHAAHAAAHHAHHHAHHHAAHAHAAHAAHAAHAAHHHAHAHAHHAAHAAAAHAHAHAHHAAHAHAHHAAHAHAAAAHHHAHAAAHAAAAHHHHAAAAAAAAAAHAAHAA-AAHAAH
*M336	HHHA-A-AAAAAAA-AAHHHAAAHHAHHHAHAHHAHAHAAAHH-HHHAHAAHHAHAAHAAAHHAAHHAHHHAAHAHAAHAAHAAHAAHHHAHAHAHHAAHAAAAHAHAHAHHAAHAHAHHAAHAHAAAAHHHAHAAAHAAAAHHHHAAAAAAAAAAHAAHAA-AAHAAH
*M337	HHHAAAAAAAAAAAAAAHHHAAAHHAHHHAHAHHAHAHAAAHHAHHHAHAAHHAHAAHAAAHHAAHHAHHHAAHAHAAHAAHAAHAAHHHAHAHAHHAAHAAAAHAHAHAHHAAHAHAHHAAHAHAAAAHHHAHAAAHAAAAHHHHAAAAAAAAAAHAAHAAAAAHAAH
*M338	HHHA-A-AAAAAAA-AAHHHAAAHHAHHHAHAHHAHAHAAAHH-HHHAHAAHHAHAAHAAAHHAAHHAHHHAAHAHAAHAAHAAHAAHHHAHAHAHHAAHAAAAHAHAHAHHAAHAHAHHAAHAHAAAAHHHAHAAAHAAAAHHHHAAAAAAAAAAHAAHAA-AAHAAH
*M339	HHHA-A-AAAAAAA-AAHHHAAAHHAHHHAHAHHAHAHAAAHH-HHHAHAAHHAHAAHAAAHHAAHHAHHHAAHAHAAHAAHAAHAAHHHAHAHAHHAAHAAAAHAHAHAHHAAHAHAHHAAHAHAAAAHHHAHAAAHAAAAHHHHAAAAAAAAAAHAAHAA-AAHAAH
*M340	HHHA-A-AAAAAAA-AAHHHAAAHHAHHHAHAHHAHAHAAAHH-HHHAHAAHHAHAAHAAAHHAHHHAHHHAAHAHAAHAAHAAHAAHHHAHAHAHHAAHAAAAHAHAHAHHAAHAHAHHAAHAHAAAAHHHAHAAAHAAAAHHHHAAAAAAAAAAHAAHAA-AAHAAH
*M341	HHHAAAAAAAAAAAAAAHHHAAAHHAHHHAHAHHAHAHAAAHHAHHHAHAAHHAHAAHAAAHHAHHHAHHHAAHAHAAHAAHAAHAAHAHAAAHAHHAAHAAAAHAHAHAHHAAHAHAHHAAHAHAAAAHHHAHAAAHAAAAHHAHAAAAAAAAAAHAAAAAAAAHAAH
*M342	HHHAAAAAAAAAAAAAAHHHAAAHHAHHHAHAHHAHAHAAAHHAHHHAHAAHHAHAAHAAAHHAHHHAHHHAAHAHAAHAAHAAHAAHAHAAAHAHHAAHAAAAHAHAHAHHAAHAHAHHAAHAHAAAAHHHAHAAAHAAAAHHAHAAAAAAAAAAHAAAAAAAAHAAH
*M343	HHHAHAHAAAAAAAHAAHHHAAAHHAHHHAHAHHAHAHAAAHHHHHHAHAAHHAHAAHAAAHHAAHHAHHHAAHAHAAHAAHAAHAAHHHAHAHAHHAAHAAAAHAHAHAHHAAHAHAHHAAHAHAAAAHHHAHAAAHAAAAHHHHAAAAAAAAAAHAAHAAHAAHAAH
*M344	HHHA-A-AAAAAAA-AAHHHAAAHHAHHHAHAHHAHAHAAAHH-HHHAHAAHHAHAAHAAAHHAAHHAHHHAAHAHAAHAAHAAHHAHHHAHAHAHHAAHAAAAHAHAHAHHAAHAHAHHAAHAHAAAAHHHAHAAAHAAAAHHHHAAAAAAAAAAHAAHAA-AAHAAH
*M345	HHHA-A-AAAAAAA-AAHHHAAAHHAHHHAHAHHAHAHAAAHH-HHHAHAAHHAHAAHAAAHHAAHHAHHHAAHAHAAHAAHAAHHAHAHAAAHAHHAAHAAAAHAHAHAHHAAHAHAHHAAHAHAAAAHHHAHAAAHAAAAHHAHAAAAAAAAAAHAAAAA-AAHAHH
*M346	HHHAAAAAAAAAAAAAAHHHAAAHHAHHHAHAHHAHAHAAAHHAHHHAHAAHHAHAAHAAAHHAAHHAHHHAAHAHAAHAAHAAHHAAAHAAAHAHHAAHAAAAHAHAHAHHAAHAHAHHAAHAHAAAAHHHAHAAAHAAAAHHAHAAAAAAAAAAHAAAAAAAAHAHH
*M347	HHHA-A-AAAAAAA-AAHHHAAAHHAHHHAHAHHAHAHAAAHH-HHHAHAAHHAHAAHAAAHHAHHHAHHHAAHAHAAHAAAAAHHAAHHAHAHAHHAAHAAAAHAHAHAHHAAHAHAHHAAHAHAAAAHHHAHAAAHAAAAHHHHAAAAAAAAAAHAAHAA-AAHAHH
*M348	HHHA-A-AAAAAAA-AAHHHAAAHHAHHHAHAHHAHAHAAAHH-HHHAHAAHHAHAAHAAAHHAAHHAHHHAAHAHAAHAAAAAHHAAHHAHAHAHHAAHAAAAHAHAHAHHAAHAHAHHAAHAHAAAAHHHAHAAAHAAAAHHHHAAAAAAAAAAHAAHAA-AAHAHH
*M349	HHHAAAAAAAAAAAAAAHHHAAAHHAHHHAHAHHAHAHAAAHHAHHHAHAAHHAHAAHAAAHHAAHHAHHHAAHAHAAHAAAAAHHAAHHAHAHAHHAAHAAAAHAHAHAHHAAHAHAHHAAHAHAAAAHHHAHAAAHAAAAHHHHAAAAAAAAAAHAAHAAAAAHAHH
*M350	HHHAHAHAAAAAAAHAAHHHAAAHHAHHHAHAHHAHAHAAAHHHHHHAHAAHHAHAAHAAAHHAAHHAHHHAAHAHAAHAAAAAHHAAAHAAAHAHHAAHAAAAHAHAHAHHAAHAHAHHAAHAHAAAAHHHAHAAAHAAAAHHAHAAAAAAAAAAHAAAAAHAAHAHH
*M351	HHHA-A-AAAAAAA-AAHHHAAAHHAHHHAHAHHAHAHAAAHH-HHHAHAAHHAHAAHAAAHHAAHHAHHHAAHAHAAHAAAAAHHAAHHAHAHAHHAAHAAAAHAHAHAHHAAHAHAHHAAHAHAAAAHHHAHAAAHAAAAHHHHAAAAAAAAAAHAAHAA-AAHAHH
*M352	HHHA-A-AAAAAAA-AAHHHAAAHHAHHHAHAHHAHAHAAAHH-HHHAHAAHHAHAAHAAAHHAAHHAHHHAAHAHAAHAAAAAHHAAAHAAAHAHHAAHAAAAHAHAHAHHAAHAHAHHAAHAHAAAAHHHAHAAAHAAAAHHAAAAAAAAAAAAHAAAAA-AAHAHH
*M353	HHHA-A-AAAAAAA-AAHHHAAAHHAHHHAHAHHAHAHAAAHH-HHHAHAAHHAHAAHAAAHHAAHHAHHHAAHAHAAHAAAAAHHAAAHAAAHAHHAAHAAAAHAHAHAHHAAHAHAHHAAHAHAAAAHHHAHAAAHAAAAHHAAAAAAAAAAAAHAAAAA-AAHAHH
*M354	HHHA-A-AAAAAAA-AAHHHAAAHHAHHHAHAHHAHAHAAAHH-HHHAHAAHHAHAAHAAAHHAAHHAHHHAAHAHAAHAAAAAHHAAAHAAAHAHHAAHAAAAHAHAHAHHAAHAHAHHAAHAHAAAAHHHAHAAAHAAAAHHAAAAAAAAAAAAHAAAAA-AAHAHH
*M355	HHHA-A-AAAAAAA-AAHHHAAAHHAHHHAHAHHAHAHAAAHH-HHHAHAAHHAHAAHAAAHHAHHHAHHHAAHAHAAHAAAAAHHAAAHAAAHAHHAAHAAAAHAHAHAHHAAHAHAHHAAHAHAAAAHHHAHAAAHAAAAHHAAAAAAAAAAAAHAAAAA-AAHAHH
*M356	HHHAAAAAAAAAAAAAAHHHAAAHHAHHHAHAHHAHAHAAAHHAHHHAHAAHHAHAAHAAAHHAHHHAHHHAAHAHAAHAAAAAHHAAHHAHAHAHHAAHAAAAHAHAHAHHAAHAHAHHAAHAHAAAAHHHAHAAAHAAAAHHHAAAAAAAAAAAHAAHAAAAAHAHH
*M357	HHHA-A-AAAAAAA-AAHHHAAAHHAHHHAHAHHAHAHAAAHH-HHHAHAAHHAHAAHAAAHHAHHHAHHHAAHAHAAHAAAAAHHAAHHAHAHAHHAAHAAAAHAHAHAHHAAHAHAHHAAHAHAAAAHHHAHAAAHAAAAHHHAAAAAAAAAAAHAAHAA-AAHAHH
*M358	HHHAHAHAAAAAAAHAAHHHAAAHHAHHHAHAHHAHAHAAAHHHHHHAHAAHHAHAAHAAAHHAAHHAHHHAAHAHAAHAAAAAHHAAHHAHAHAHHAAHAAAAHAHAHAHHAAHAHAHHAAHAHAAAAHHHAHAAAHAAAAHHHAAAAAAAAAAAHAAHAAHAAHAHH
*M359	HHHA-A-AAAAAAA-AAHHHAAAHHAHHHAHAHHAHAHAAAHH-HHHAHAAHHAHAAHAAAHHAAHHAHHHAAHAHAAHAAAAAHHAAHHAHAHAHHAAHAAAAHAHAHAHHAAHAHAHHAAHAHAAAAHHHAHAAAHAAAAHHHAAAAAAAAAAAHAAHAA-AAHAHH
*M360	HHHAAAAAAAAAAAAAAHHHAAAHHAHHHAHAHHAHAHAAAHHAHHHAHAAHHAHAAHAAAHHAHHHAHHHAAHAHAAHAAAAAHHAAHHAHAHAHHAAHAAAAHAHAHAHHAAHAHAHHAAHAHAAAAHHHAHAAAHAAAAHHHAAAAAAAAAAAHAAHAAAAAHAHH
*M361	HHHA-A-AAAAAAA-AAHHHAAAHHAHHHAHAHHAHAHAAAHH-HHHAHAAHHAHAAHAAAHHAAHHAHHHAAHAHAAHAAAAAHHAAHHAHAHAHHAAHAAAAHAHAHAHHAAHAHAHHAAHAHAAAAHHHAHAAAHAAAAHHHAAAAAAAAAAAHAAHAA-AAHAHH
*M362	HHHA-A-AAAAAAA-AAHHHAAAHHAHHHAHAHHAHAHAAAHH-HHHAHAAHHAHAAHAAAHHAAHHAHHHAAHAHAAHAAAAAHHAAAHAAAHAHHAAHAAAAHAHAHAHHAAHAHAHHAAHAHAAAAHHHAHAAAHAAAAHAAAAAAAAAAAAAHAAAAA-AAHAHH
*M363	HHHA-A-AAAAAAA-AAHHHAAAHHAHHHAHAHHAHAHAAAHH-HHHAHAAHHAHAAHAAAHHAAHHAHHHAAHAHAAHAAAAAHHAAAHAAAHAHHAAHAAAAHAHAHAHHAAHAHAHHAAHAHAAAAHHHAHAAAHAAAAHAAAAAAAAAAAAAHAAAAA-AAHAHH
*M364	HHHAHAHAAAAAAAHAAHHHAAAHHAHHHAHAHHAHAHAAAHHHHHHAHAAHHAHAAHAAAHHAAHHAHHHAAHAHAAHAAAAAHHAAAHAAAHAHHAAHAAAAHAHAHAHHAAHAHAHHAAHAHAAAAHHHAHAAAHAAAAHHAHAAAAAAAAAAHAAAAAHAAHAHH
*M365	HHHAHAHAAAAAAAHAAHHHAAAHHAHHHAHAHHAHAHAAAHHHHHHAHAAHHAHAAHAAAHHAAHHAHHHAAHAHAAHAAAAAHHAAAHAAAHAHHAAHAAAAHAHAHAHHAAHAHAHHAAHAHAAAAHHHAHAAAHAAAAHHAAAAAAAAAAAAHAAAAAHAAHAHH
*M366	HHHA-A-AAAAAAA-AAHHHAAAHHAHHHAHAHHAHAHAAAHH-HHHAHAAHHAHAAHAAAHHAAHHAHHHAAHAHAAHAAAAAHHAAAHAAAHAAHAAHAAAAHAHAHAHHAAHAHAHHAAHAHAAAAHHHAHAAAHAAAAHAAAAAAAAAAAAAHAAAAA-AAHAHH
*M367	HHHAHAHAAAAAAAHAAHHHAAAHHAHHHAHAHHAHAHAAAHHHHHHAHAAHHAHAAHAAAHHAAHHAHHHAAHAHAAHAAAAAHHAAHHAHAHAAHAAHAAAAHAHAHAHHAAHAHAHHAAHAHAAAAHHHAHAAAHAAAAHAHAAAAAAAAAAAHAAHAAHAAHAHH
*M368	HHHAHAHAAAAAAAHAAHHHAAAHHAHHHAHAHHAHAHAAAHHHHHHAHAAHHAHAAHAAAHHAAHHAHHHAAHAHAAHAAAAAHHAAHHAHAHAAHAAHAA-AHAHAHAHHAAHAHAHHAAHAHAAAAHHHAHAAAHAAAAHAHAAAAAAAAAAAHAAHAAHAAHAHH
*M369	HHHA-A-AAAAAAA-AAHHHAAAHHAHHHAHAHHAHAHAAAHH-HHHAHAAHHAHAAHAAAHHAHHHAHHAAAHAHAAHAAAAAHHAAHHAHAHAAHAAHAAAAHAHAHAHHAAHAHAHHAAHAHAAAAHHHAHAAAHAAAAHAHAAAAAAAAAAAHAAHAA-AAHAHH
*M370	HHHA-A-AAAAAAA-AAHHHAAAHHAHHHAHAHHAHAHAAAHH-HHHAHAAHHAHAAHAAAHHAAHHAHHAAAHAHAAHAAAAAHHAAAHAAAHAAHAAHAAAAHAHAHAHHAAHAHAHHAAHAHAAAAHHHAHAAAHAAAAHAAAAAAAAAAAAAHAAAAA-AAHAHH
*M371	HHHA-A-AAAAAAA-AAHHHAAAHHAHHHAHAHHAHAHAAAHH-HHHAHAAHHAHAAHAAAHHAAHHAHHAAAHAHAAHAAAAAHHAAAHAAAHAAHAAHAAAAHAHAHAHHAAHAHAHHAAHAHAAAAHHHAHAAAHAAAAHAAAAAAAAAAAAAHAAAAA-AAHAHH
*M372	HHHA-A-AAAAAAA-AAHHHAAAHHAHHHAHAHHAHAHAAAHH-HHHAHAAHHAHAAHAAAHHAHHHAHHAAAHAHAAHAAAAAHHAAAHAAAHAAHAAHAAAAHAHAHAHHAAHAHAHHAAHAHAAAAHHHAHAAAHAAAAHAAAAAAAAAAAAAHAAAAA-HAHAHH
*M373	HHHA-A-AAAAAAA-AAHHHAAAHHAHHHAHAHHAHAHAAAHH-HHHAHAAHHAHAAHAAAHHAHHHAHHAAAHAHAAHAAAAAHHAAHHAHAHAAHAAHAAAAHAHAHAHHAAHAHAHHAAHAHAAAAHHHAHAAAHAAAAHAHAAAAAAAAAAAHAAHAA-HAHAHH
*M374	HHHA-A-AAAAAAA-AAHHHAAAHHAHHHAHAHHAHAHAAAHH-HHHAHAAHHAHAAHAAAHHAHHHAHHAAAHAHAAHAAAAAHHAAHHAHAHAAHAAHAAAAHAHAHAHHAAHAHAHHAAHAHAAAAHHHAHAAAHAAAAHAHAAAAAAAAAAAHAAHAA-HAHAHH
*M375	HHHAHAHAAAAAAAHAAHHHAAAHHAHHHAHAHHAHAHAAAHHHHHHAHAAHHAHAAHAAAHHAHHHAHHAAAHAHAAHAAAAAHHAAHHAHAHAAHAAHAAAAHAHAHAHHAAHAHAHHAAHAHAAAAHHHAHAAAH-AAAHAHAAAAAAAAAAAHAAHAAHHAHAHH
*M376	HHHA-A-AAAAAAA-AAHHHAAAHHAHHHAHAHHAHAHAAAHH-HHHAHAAHHAHAAHAAAHHAAHHAHHAAAHAHAAHAAAAAHHAAAHAAAHAAHAAHAAAAHAHAHAHHAAHAHAHHAAHAHAAAAHHHAHAAAHAAAAHAAAAAAAAAAAAAHAAAAA-HAHAHH
*M377	HHHA-A-AAAAAAA-AAHHHAAAHHAHHHAHAHHAHAHAAAHH-HHHAHAAHHAHAAHAAAHHAAHHAHHAAAHAHAAHAAAAAHHAAAHAAAHAAHAAHAAAAHAHAHAHHAAHAHAHHAAHAHAAAAHHHAHAAAHAAAAHAAAAAAAAAAAAAHAAAAA-HAHAHH
*M378	HHHAAAAAAAAAAAAAAHHHAAAHHAHHHAHAHHAHAHAAAHHAHHHAHAAHHAHAAHAAAHHAAHHAHHAAAHAHAAHAAAAAHHAAAHAAAHAAHAAHAAAAHAHAHAHHAAHAHAHHAAHAHAAAAHHHAHAAAHAAAAHAAAAAAAAAAAAAHAAAAAAHAHAHH
*M379	HHHAHAHAAAAAAAHAAHHHAAAAHAHHHAHAHHAHAHAAAHHHHHHAHAAHHAHAAHAAAHHAAHHAHHAAAHAHAAHAAAAAHHAAAHAAAHAAHAAHAAAAHAHAHAHHAAHAHAHHAAHAHAAAAHHHAHAAAHAAAAHAAAAAAAAAAAAAHAAAAAHHAHAHH
*M380	HHHAHAHAAAAAAAHAAHHHAAAAHAHHHAHAHHAHAHAAAHHHHHHAHAAHHAHAAHAAAHHAAHHAHHAAAHAHAAHAAAAAHHAAAHAAAHAAHAAHAAAAHAHAHAHHAAHAHAHHAAHAHAAAAHHHAHAAAHAAAAHAAAAAAAAAAAAAHAAAAAHHAHAHH
*M381	HHHAAAAAAAAAAAAAAHHHAAAAHAHHHAHAHHAHAHAAAHHAHHHAHAAHHAHAAHAAAHHAAHHAHHAAAHAHAAHAAAAAHHAAAHAAAHAAHAAHAAAAHAHAHAHHAAHAHAHHAAHAHAAAAHHHAHAAAHAAAAHAAAAAAAAAAAAAHAAAAAAHAHAHH
*M382	HHHA-A-AAAAAAA-AAHHHAAAAHAHHHAHAHHAHAHAAAHH-HHHAHAAHHAHAAHAAAHHAAHHAHHAAAHAHAHHAAAAAHHAAAHAAAHAAHAAHAAAAHAHAHAHHAHHAHAHHAAHAHAAAAHHHAHAAHHAAAAHAAAAAAAAAAAAAHAAAAA-HAHAHH
*M383	HHHA-A-AAAAAAA-AAHHHAAAAHAHHHAHAHHAHAHAAAHH-HHHAHAAHHAHAAHAAAHHAAHHAHHAAAHAHAHHAAAAAHHAAAHAAAHAAHAAHAAAAHAHAHAHHAHHAHAHHAAHAHAAAAHHHAHAAHHAAAAHAAAAAAAAAAAAAHAAAAA-HAHAHH
*M384	HHHA-A-AAAAAAA-AAHHHAAAAHAHHHAHAHHAHAHAAAHH-HHHAHAAHHAHAAHAAAHHAAHHAHHAAAHAHAHHAAAAAHHAAAHAAAHAAHAAHAAAAHAHAHAHHAHHAHAHHAAHAHAAAAHHHAHAAHHAAAAHAAAAAAAAAAAAAHAAAAA-HAHAHH
*M385	HHHA-A-AAAAAAA-AAHHHAAAAHAHHHAHAHHAHAHAAAHH-HHHAHAAHHAHAAHAAAHHAAHHAHHAAAHAHAHHAAAAAHHAAAHAAAHAAHAAHAAAAHAHAHAHHAHHAHAHHAAHAHAAAAHHHAHAAHHAAAAHAAAAAAAAAAAAAHAAAAA-HAHAHH
*M386	HHHA-A-AAAAAAA-AAHHHAAAAHAHHHAHAHHAHAHAAAHH-HHHAHAAHHAHAAHAAAHHAAHHAHHAAAHAHAHHAAAAAHHAAAHAAAHAAHAAHAAAAHAHAHAHHAHHAHAHHAAHAHAAAAHHHAHAAHHAAAAHAAAAAAAAAAAAAHAAAAA-HAHAHH
*M387	HHHA-A-AAAAAAA-AAHHHAAAAHAHHHAHAHHAHAHAAAHH-HHHAHAAHHAHAAHAAAHHAAHHAHHAAAHAHAAHAAAAAHHAAAHAAAHAAHAAHAAAAHAHAHAHHAAHAHAHHAAHAHAAAAHHHAHAAAHAAAAHAAAAAAAAAAAAAHAAAAA-HAHAHH
*M388	HHHAHAHHAAAAAAHAAHHHAAHAHAHHHAHAHHAHAHAAAHAHAHHAHAAHHAHAAHHAAHHAAHHAHHAAAHAHAHHAAAAAHHAAAHAAAHAAHAAHAAAAHAHAHAHHAHHAHAHHAAHAHAAHAHHHAHAAHHAAAAHAAAAAAAAAAAAAHAAAAAHHAHAHH
*M389	HHHA-A-HAAAAAA-AAHHHAAHAHAHHHAHAHHAHAHAAAHA-AHHAHAAHHAHAAHHAAHHAAHHAHHAAAHAHAHHAAAAAHHAAHHAHAHAAHAAHAAAAHAHAHAHHAHHAHAHHAAHAHAAHAHHHAHAAHHAAAAHAHAAAAAAAAAAAHAAHAA-HAHAHH
*M390	AAAHHAHAAAHAAAHAAAHHAAAHAHAAAAAHAHHHHAAHHHHHAAHAHAAHAHAAAHAHAHAAHHHAHAHAHAHHHHHHAAAHAHHAHHAHHHAHAHAHAHHAAHHAHAAHHHAHAHHHHAAHAHAHHAAAHHHHAAAHHAHAHH-AAAAAAHHHAAAHHHHAAHAAA
*M391	HHHAAAAAAAAAAAAAAHHHAAAAHAHHHAHAHHAHAHAAAHHAHHHAHAAHHAHAAHHAAHHAAHHAHHAAAHAHAHHAAAAAHHAAAHAAAHAAHAAHAAAAHAHAHAHHAHHAHAHHAAHAHAAHAHHHAHAAHHAAAAHAAAAAAAAAAAAAHAAAAAAHAHAHH
*M392	HHHAAAAHAAAAAAAHAHHHAAHAHAHHHAHAAAAHAHAAHHAAAHHAHAAHHAHAAHHAHHAAHHHAHHAAAHAHAHHAAAHAHHAAAHHAAHAAHAAHAHAAHAAAHAHHAHHAAAHHAAHAHAAHAHAHAHAAHHAAAAHAAAAAAAAAAAAAHAAAAAAHAHAHH
*M393	HHHAAAAHAAAAAAAHAHHHAAHAHAHHHAHAAAAHAHAAHHAAAHHAHAAHHAHAAHHAHHAAAHHAHHAAAHAHAHHAAAHAHHAAAHHAAHAAHAAHAHAAHAAAHAHHAHHAAAHHAAHAHAAHAHAHAHAAHHAAAAHAAAAAAAAAAAAAHAAAAAAHAHAHH
*M394	HHHAAAAHAAAAAAAHAHHHAAHAAAHHHAHAAAAHAHAAHHAAAHHAHAAHHAHAAHHAHAAAHHHAHHAAAHAHAHHAAAHAHHAAHHHHAHAAHAAHAHAAHAAAHAHHAHHAAAHHAAHAHAAHAHAHAHAAHHAAAAHAHAAAAAAAAAAAHAAHAAAHAHAHH
*M395	HHHA-A-HAAAAAA-HAHHHAAHAAAHHHAHAAAAHAHAAHHAAAHHAHAAHHAHAAHHAHAAAAHHAHHAAAHAHAHHAAAHAHHAAHHHHAHAAHAAHAHAAHAAAHAHHAHHAAAHHAAHAHAAHAHAHAHAAHHAAAAHAHAAAAAAAAAAAHAAHAA-HAHAHH
*M396	HHHA-A-HAAAAAA-HAHHHAAHAAAHHHAHAAAAHAHAAHHAAAHHAHAAHHAHAAHHAHAAAHHHAHHAAAHAHAHHAAAHAHHAAAHHAAHAAHAAHAHAAHAAAHAHHAHHAAAHHAAHAHAAHAHAHAHAAHHAAAAHAAAAAAAAAAAAAHAAAHA-HAHAHH
*M397	HHHA-A-HAAAAAA-HAHHHAAHAAAHHHAHAAAAHAHAAHHAAAHHAHAAHHAHAAHHAHAAAAHHAHHAAAHAHAHHAAAHAHHAAAHHAAHAAHAAHAHAAHAAAHAHHAHHAAAHHAAHAHAAHAHAHAHAAHHAAAAHAAAAAAAAAAAAAHAAAHA-HAHAHH
*M398	HHHAAAAHAAAAAAAHAHHHAAHAAAHHHAHAAAAHAHAAHHAAAAHAHAAHHAHAAHHAHAAAHHHAAHAAAHAHAHHAAAHAHAAAHHHHAHAAHAAHAHAAHAAAHAHHAHHAAAHHAAHAHAAHAHAHAHAAHHAAAAHAHAAAAAAAAAAAHAAHHAAHAHAHH
*M399	HHHA-A-HAAAAAA-HAHHHAAHAAAHHHAHAAAAHAHAAHHAAAAHAHAAHHAHAAHHAHAAAAHHAAHAAAHAHAHHAAAHAHAAAHHHHAHAAHAAHAHAAHAAAHAHHAHHAAAHHAAHAHAAHAHAHAHAAHH-AAAHAHAAAAAAAHAAAHHAHHA-HAHAHH
*M400	HHHAAAAHAAAAAAAHAHHHAAHAAAHHHAHAAAAHAHAAHHAAAAHAHAAHHAHAAHHAHAAAAHHAAHAAAHAHAHHAAAHAHAAAHHHHAHAAHAAHAHAAHAAAHAHHAHHAAAHHAAHAHAAHAHAHAHAAHHAAAAHAHAAAAAAAHAAAHHAHHAAHAHAHH
*M401	HHHA-A-HAAAAAA-HAHHHAAHAHAHHHAHAAAAHAHAAHHAAAHHAHAAHHAHAAHHAHHAAAHHAHHAAAHAHAHHAAAHAHHAAAHHAAHAAHAAHAHAAHAAAHAHHAHHAAAHHAAHAHAAHAHAHAHAAHHAAAAHAAAAAAAAAAAAAHAAAAA-HAHAHH
*M402	HHHAAAAHAAAAAAAHAHHHAAHAAAHHHAHAAAAHAHAAHHAAAAHAHAAHHAHAAHHAHAAAHHHAAHAAAHAHAHHAAAHAHAAAHHHHAAAAHAAHAHAAHAAAHAHHAHHAAAHHAAHAHAAHAHAHAHAAHHAHAAHAHAAAAAAAHAAAHHAHHAAHAHAHH
*M403	HHHAHAHHAAAAAAHHAHHHAAHAAAHHHAHAAAAHAHAAHHAAAAHAHAAHHAHAAHHAHAAAHHHAAHAAAHAHAHHAAAHAHAAAAHHAAAAAHAAHAHAAHAAAHAHHAHHAAAHHAAHAHAAHAHAHAHAAHHAHAAHAAAAAAAAAHAAAHHAAHAHHAHAHH
*M404	HHHAAAAHAAAAAAAHAHHHAAHAAAHHHAHAAAAHAHAAHHAAAAHAHAAHHAHAAHHAHAAAHHHAAHAAAHAHAHHAAAHAHAAAHHHHAAAAHAAHAHAAHAAAHAHHHHHAAAHHAAHAHAAHAHAHAHAAHHAHAAHAHAAAAAAAHAAAHHAHHAAHAHAHH
*M405	HHHA-A-HAAAAAA-HAHHHAAHAAAHHHAHAAAAHAHAAHHAAAAHAHAAHHAHAAHHAHAAAHHHAAHAAAHAHAHHAAAHAHAAAHHHHAAAAHAAHAHAAHAAAHAHHHHHAAAHHAAHAHAAHAHAHAHAAHHAHAAHAHAAAAAAAHAAAHHAHHA-HAHHHH
*M406	HHHA-A-HAAAAAA-HAHHHAAHAAAHHHAHAAAAHAHAAHHAAAAHAHAAHHAHAAHHAHAAAAHHAAHAAAHAHAHHAAAHAHAAAHHHHAHAAHAAHAHAAHAAAHAHHAHHAAAHHAAHAHAAHAHAHAHAAHHAAAAHAHAAAAAAAAAAAHAAHHA-HAHAHH
*M407	HHHAAAAHAAAAAAAHAHHHAAHAAAHHHAHAAAAHAHAAHHAAAAHAHAAHHAHAAHHAHAAAHHHAAHAAAHAHAHHAAAHAHAAAHHHHAAAAHAAHAHAAHAAAHAHHAHHAAAHHAAHAHAAHAHAHAHAAHHAHAAHAHAAAAAAAHAAAHHAHHAAHAHAHH
*M408	HHHAAAAHAAAAAAAHAHHHAAHAAAHHHAHAAAAHAHAAHHAAAAHAHAAHHAHAAHHAHAAAHHHAAHAAAHAHAHHAAAHAHAAAAHHAAAAAHAAHAHAAHAAAHAHHHHHAAAHHAAHAHAAHAHAHAHAAHHAHAAHAAAAAAAAAHAAAHHAAHAAHAHHHH
*M409	HHHA-A-HAAHAAA-HAHHHAAHAAAHHHAHAAAAHAHAAHHAAAAHAHAAHHAHAAHHAHAAAHHHAAHAHAHAHAHHAAAHAHAAAAHHAAAAAHAAHAHAAHAAAHAHHHHHAAAHHAAHAHAAHAHAHAHAAHHAHAAHAAAAAAAAAHAAAHHAAHA-HAHHHH
*M410	HHHA-A-HAAHAAA-HAHHHAAHAAAHHHAHAAAAHAHAAHHAAAAHAHAAHHAHAAHHAHAAAHHHAAHAHAHAHAHHAAAHAHAAAAHHAAAAAHAAHAHAAHAAAHAHHHHHAAAHHAAHAHAAHAHAHAHAAHHAHAAHAAAAAAAAAHAAAHHAAHA-HAHHHH
*M411	HHHAHAHHAAHAAAHHAHHHAAHAAAHHHAHAAAAHAHAAHHAAAAHAHAAHHAHAAHHAHAAAHHHAAHAHAHAHAHHAAAHAHAAAAHHAAAAAHAAHAHAAHAAAHAHHHHHAAAHHAAHAHAAHAHAHAHAAHHAHAAHAAAAAAAAAHAAAHHAAHAHHAHHHH
*M412	AAHHAHAHAHAAHHAHHHHHAAAHAAHAHAAAAHHHHHHHHAHAHAHAHHHAAHAHAHHHHAAHHAAAHHHAAHAAHAHAHHAAAHHHAHAAAAAHAHAHHAHAHHHHHAAHHAHHHAHHAHAHAAAHAAHAAHAHAAHHHAAAAHHHAHHHHHHHHHAAAAHHAHHHH
*M413	HHHAHAHHAAHAAAHHAHHHAAHAAAHHHAHAAAAHAHAAHHAAAAHAHAAHHAHAAHHAHAAAHHHAAHAHAHAHAHHAAAHAHAAAHHHHAAAAHAAHAHAAHAAAHAHHHHHAAAHHAAHAHAAHAHAHAHAAHHAHAAHAHAAAAAAAHAAAHHAHHAHHAHHHH
*M414	HHHAHAHHAAHAAAHHAHHHAAHAAAHHHAHAAAAHAHAAHHAAAAHAHAAHHAHAAHHAHAAAHHHAAHAHAHAHAHHAAAHAHAAAHHHHAAAAHAAHAHAAHAAAHAHHHHHAAAHHAAHAHAAHAHAHAHAAHHAHAAHAHAAAAAAAHAAAHHAHHAHHAHHHH
*M415	HHHAHAHHAAHAAAHHAHHHAAHAAAHHHAHAAAAHAHAAHHAAAAHAHAAHHAHAAHHAHAAAHHHAAHAHAHAHAHHAAAHAHAAAHHHHAAAAHAAHAHAAHAAAHAHHHHHAAAHHAAHAHAAHAHAHAHAAHHAHAAHAHAAAAAAAHAAAHHAHHAHHAHHHH
*M416	HHHA-A-HAAHAAA-HAHHHAAHAAAHHHAHAAAAHAHAAHHAAAAHAHAAHHAHAAHHAHAAAHHHAAHAHAHAHAHHAAAHAHAAAHHHHAAAAHAAHAHAAHAAAHAHHHHHAAAHHAAHAHAAHAHAHAHAAHHAHAAHAHAAAAAAAHAAAHHAHHA-HAHHHH
*M417	HHHAHAHHAAHAAAHHAHHHAAHAAAHHHAHAAAAHAHAAHHAAAAHAHAAHHAHAAHHAHAAAHHHAAHAHAHAHAHHAAAHAHAAAHHHHAAAAHAAHAHAAHAAAHAHHHHHAAAHHAAHAHAAHAHAHAHAAHHAHAAHAHAAAAAAAHAAAHHAHHAHHAHHHH
*M418	HHHAHAHHAAHAAAHHAHHHAAHAAAHHHAHAAAAHAHAAHHAAAAHAHAAHHAHAAHHAHAAAHHHAAHAHAHAHAHHAAAHAHAAAHHHHAAAAHAAHAHAAHAAAHAHHHHHAAAHHAAHAHAAHAHAHAHAAHHAHAAHAHAAAAAAAHAAAHHAHHAHHAHHHH
*M419	HHHAHAHHAAHAAAHHAHHHAAHAAAHHHAHAAAAHAHAAHHAAAAHAHAAHHAHAAHHAHAAAHHHAAHAHAHAHAHHAAAHAHAAAHHHHAAAAHAAHAHAAHAAAHAHHHHHAAAHHAAHAHAAHAHAHAHAAHHAHAAHAHAAAAAAAHAAAHHAHHAHHAHHHH
*M420	HHHAHAHHAAHAAAHHAHHHAAHAAAHHHAHAAAAHAHAAHHAAAAHAHAAHHAHAAHHAHAAAHHHAAHAHAHAHAHHAAAHAHAAAHHHHAAAAHAAHAHAAHAAAHAHHHHHAAAHHAAHAHAAHAHAHAHAAHHAHAAHAHAAAAAAAHAAAHHAHHAHHAHHHH
*M421	HHHA-A-HAAHAAAHHAHHHAAHAAAHHHAHAAAAHAHAAHHAAAAHAHAAHHAHAAHHAHAAAAHHAAHAHAHAHAHHAAAHAHAAAAHHAAAAAHAAHAHAAHAAAHAHHHHHAAAHHAAHAHAAHAHAHAHAAHHAHAAHAAAAAAAAAHAAAHHAAHAHHAHHHH
*M422	HHHAAAAHAAHAAAAHAHHHAAHAAAHHHAHAAAAHAHAAHHAAAAHAHAAHHAHAAHHAHAAAHHHAAHAHAHAHAHHAAAHAHAAAHHHHAAAAHAAHAHAAHAAAHAHHHHHAAAHHAAHAHAAHAHAHAHAAHHAHAAHAHAAAAAAAHAAAHHAHHAAHAHHHH
*M423	HHHA-A-HAAHAAA-HAHHHAAHAAAHHHAHAAAAHAHAAHHAAAAHAHAAHHAHAAHHAHAAAAHHAAHAHAHAHAHHAAAHAHAAAAHHAAAAAHAAHAHAAHAAAHAHHHHHAAAHHAAHAHAAHAHAHAHAAHHAHAAHAAAAAAAAAHAAAHHAAHA-HAHHHH
*M424	HHHAAAAHAAHAAAAHAHHHAAHAAAHHHAHAAAAHAHAAHHAAAAHAHAAHHAHAAHHAHAAAAHHAAHAHAHAHAHHAAAHAHAAAAHHAAAAAHAAHAHAAHAAAHAHHHHHAAAHHAAHAHAAHAHAHAHAAHHAHAAHAAAAAAAAAHAAAHHAAHAAHAHHHH
*M425	HHHAAAAHAAHAAAAHAHHHAAHAAAHHHAHAAAAHAHAAHHAAAAHAHAAHHAHAAHHAHAAAAHHAAHAHAHAHAHHAAAHAHAAAAHHAAAAAHAAHAHAAHAAAHAHHHHHAAAHHAAHAHAAHAHAHAHAAHHAHAAHAAAAAAAAAHAAAHHAAHAAHAHHHH
*M426	HHHA-A-HAAHAAA-HAHHHAAHAAAHHHAHAAAAHAHAAHHAAAAHAHAAHHAHAAHHAHAAAAHHAAHAHAHAHAHHAAAHAHAAAAHHAAAAAHAAHAHAAHAAAHAHHHHHAAAHHAAHAHAAHAHAHAHAAHHAHAAHAAAAAAAAAHAAAHHAAHA-HAHHHH
*M427	HHHA-A-HAAHAAA-HAHHHAAHAAAHHHAHAAAAHAHAAHHAAAAHAHAAHHAHAAHHAHAAAAHHAAHAHAHAHAHHAAAHAHAAAAHHAAAAAHAAHAHAAHAAAHAHHHHHAAAHHAAHAHAAHAHAHAHAAHHAHAAHAAAAAAAAAHAAAHHAAHA-HAHHHH
*M428	HHHA-A-HAAHAAA-HAHHHAAHAAAHHHAHAAAAHAHAAHHAAAAHAHAAHHAHAAHHAHAAAAHHAAHAHAHAHAHHAAAHAHAAAAHHAAAAAHAAHAHAAHAAAHAHHHHHAAAHHAAHAHAAHAHAHAHAAHHAHAAHAAAAAAAAAHAAAHHAAHA-HAHHHH
*M429	HHHAAAAHAAHAAAAHAHHHAAHAAAHHHAHAAAAHAHAAHHAAAAHAHAAHHAHAAHHAHAAAAHHAAHAHAHAHAHHAAAHAHAAAAHHAAAAAHAAHAHAAHAAAHAHHHHHAAAHHAAHAHAAHAHAHAHAAHHAHAAHAAAAAAAAAHAAAHHAAHAAHAHHHH
*M430	HHHA-A-HAAHAAA-HAHHHAAHAAAHHHAHAAAAHAHAAHHAAAAHAHAAHHAHAAHHAHAAAAHHAAHAHAHAHAHHAAAHAHAAAAHHAAAAAHAAHAHAAHAAAHAHHHHHAAAHHAAHAHAAHAHAHAHAAHHAHAAHAAAAAAAAAHAAAHHAAHA-HAHHHH
*M431	HHHA-A-HAAHAAA-HAHHHAAHAAAHHHAHAAAAHAHAAHHAAAAHAHAAHHAHAAHHAHAAAAHHAAHAHAHAHAHHAAAHAHAAAAHHAAAAAHAAHAHAAHAAAHAHHHHHAAAHHAAHAHAAHAHAHAHAAHHAHAAHAAAAAAAAAHAAAHHAAHA-HAHHHH
*M432	HHHAHAHHAAHAAAHHAHHHAAHAAAHHHAHAAAAHAHAAHHAAAAHAHAAHHAHAAHHAHAAAHHHAAHAHAHAHAHHAAAHAHAAAAHHAAAAAHAAHAHAAHAAAHAHHHHHAAAHHAAHAHAAHAHAHAHAAHHAHAAHAAAAAAAAAHAAAHHAAHAHHAHHHH
*M433	HHHA-A-HAAHAAA-HAHHHAAHAAAHHHAHAAAAHAHAAHHAAAAHAHAAHHAHAAHHAHAAAHHHAAHAHAHAHAHHAAAHAHAAAHHHHAAAAHAAHAHAAHAAAHAHHHHHAAAHHAAHAHAAHAHAHAHAAHHAHAAHAHAAAAAAAHAAAHHAHHA-HAHHHH
*M434	HHHAAAAHAAHAAAAHAHHHAAHAAAHHHAHAAAAHAHAAHHAAAAHAHAAHHAHAAHHAHAAAAHHAAHAHAHAHAHHAAAHAHAAAAHHAAAAAHAAHAHAAHAAAHAHHHHHAAAHHAAHAHAAHAHAHAHAAHHAHAAHAAAAAAAAHHAAAHHAAHAAHAHHHH
*M435	HHHAAAAHAAHAAAAHAHHHAAHAAAHHHAHAAAAHAHAAHHAAAAHAHAAHHAHAAHHAHAAAHHHAAHAHAHAHAHHAAAHAHAAAHHHHAAAAHAAHAHAAHAAAHAHHHHHAAAHHAAHAHAAHAHAHAHAAHHAHAAHAHAAAAAAHHAAAHHAHHAAHAHHHH
*M436	HHHAAAAHAAHAAAAHAHHHAAHAAAHHHAHAAAAHAHAAHHAAAAHAHAAHHAHAAHHAHAAAAHHAAHAHAHAHAHHAAAHAHAAAHHHHAAAAHAAHAHAAHAAAHAHHHHHAAAHHAAHAHAAHAHAHAHAAHHAHAAHAHAAAAAAHHAAAHHAHHAAHAHHHH
*M437	HHHAAAHHAAHAAAHHAHHHAAHAAAHHHAHAAAAHAHAAHHAAAAHAHAAHHAHAAHHAHAAAAHHAAHAHAHAHAHHAAAHAHAAAHHHHAAAAHAAHAHAAHAAAHAHHHHHAAAHHAAHAHAAHAHAHAHAAHHAHAAHAHAAAAAAHHAAAHHAHHAHHAHHHH
*M438	HHHAAA-HAAHAAA-HAHHHAAHAAAHHHAHAAAAHAHAAHHAAAAHAHAAHHAHAAHHAHAAAHHHAAHAHAHAHAHHAAAHAHAAAHHHHAAAAHAAHAHAAHAAAHAHHHHHAAAHHAAHAHAAHAHAHAHAAHHAHAAHAHAAAAAAHHAAAHHAHHA-HAHHHH
*M439	HHHAAA-HAAHAAA-HAHHHAAHAAAHHHAHAAAAHAHAAHHAAAAHAHAAHHAHAAHHAHAAAHHHAAHAHAHAHAHHAAAHAHAAAHHHHAAAAHAAHAHAAHAAAHAHHHHHAAAHHAAHAHAAHAHAHAHAAHHAHAAHAHAAAAAAHHAAAHHAHHA-HAHHHH
*M440	HHHAAA-HAAHAAA-HAHHHAAHAAAHHHAHAAAAHAHAAHHAAAAHAHAAHHAHAAHHAHAAAHHHAAHAHAHAHAHHAAAHAHAAAHHHHAAAAHAAHAHAAHAAAHAHHHHHAAAHHAAHAHAAHAHAHAHAAHHAHAAHAHAAAAAAHHAAAHHAHHA-HAHHHH
*M441	HHHAAA-HAAHAAA-HAHHHAAHAAAHHHAHAAAAHAHAAHHAAAAHAHAAHHAHAAHHAHAAAHHHAAHAHAHAHAHHAAAHAHAAAHHHHAAAAHAAHAHAAHAAAHAHHHHHAAAHHAAHAHAAHAHAHAHAAHHAHAAHAHAAAAAAHHAAAHHAHHA-HAHHHH
*M442	HHHAAAHHAAHAAAHHAHHHAAHAAAHHHAHAAAAHAHAAHHAAHAHAHHAHHAHAAHHAHAAAAHHAAHAHAHAHAHHAAAHAHAAAHHHHAAAAAAAHAHAAHAAAHAHHHHHAAAHHAAHAHAAHAHAHAHAAHHAHAAHAHAAAAAAHHAAAHHAHHAHHAHHHH
*M443	HHHAAAAHAAHAAAAHAHHHAAHAAAHHHAHAAAAHAHAAHHAAHAHAHHAHHAHAAHHAHAAAAHHAAHAHAHAHAHHAAAHAHAAAHHHHAAAAAAAHAHAAHAAAHAHHHHHAAAHHAAHAHAAHAHAHAHAAHHAHAAHAHAAAAAAHHAAAHHAHHAAHAHHHH
*M444	HHHAAA-HAAHAAA-HAHHHAAHAAAHHHAHAAAAHAHAAHHAAHAHAHHAHHAHAAHHAHAAAAHHAAHAHAHAHAHHAAAHAHAAAHHHHAAAAAAAHAHAAHAAAHAHHHHHAAAHHAAHAHAAHAHAHAHAAHHAHAAHAHAAAAAAHHAAAHHAHHA-HAHHHH
*M445	HHHAAA-HAAHAAA-HAHHHAAHAAAHHHAHAAAAHAHAAHHAAHAHAHHAHHAHAAHHAHAAAAHHAAHAHAHAHAHHAAAHAHAAAHHHHAAAAAAAHAHAAHAAAHAHHHHHAAAHHAAHAHAAHAHAHAHAAHHAHAAHAHAAAAAAHHAAAHHAHHA-HAHHHH
*M446	HHHAAA-HAAHAAA-HAHHHAAHAAAHHHAHAAAAHAHAAHHAAHAHAHHAHHAHAAHHAHAAAAHHAAHAHAHAHAHHAAAHAHAAAHHHHAAAAAAAHAHAAHAAAHAHHHHHAAAHHAAHAHHAHAHAHAHAAHHAHAAHAHAAAAAAHHAAAHHAHHA-HAHHHH
*M447	HHHA-A-HAAHAAA-HAHHHAAHAAAHHHAHAAAAHAHAAHHAAAAHAHAAHHAHAAHHAHAAAAHHAAHAHAHAHAHHAAAHAHAAAAHHAAAAAHAAHAHAAHAAAHAHHHHHAAAHHAAHAHAAHAHAHAHAAHHAHAAHAAAAAAAAAHAAAHHAAHA-HAHHHH
*M448	HHHAAA-HAAHAAA-HAHHHAAHAAAHHHAHAAAAHAHAAHHAAHAHAHHAHHAHAAHHAHAAAAHHAAHAHAHAHAHHAAAHAHAAAHHHHAAAAAAAHAHAAHAAAHAHHHHHAAAHHAAHAHHAHAHAHAHAAHHAHAAHAHAAAAAAHHAAAHHAHHA-HAHHHH
*M449	HHHAAA-HAAHAAA-HAHHHAAHAAAHHHAHAAAAHAHAAHHAAHAHAHHAHHAHAAHHAHAAAAHHAAHAHAHAHAHHAAAHAHAAAHHHHAAAAAAAHAHAAHAAAHAHHHHHAAAHHAAHAHHAHAHAHAHAAHHAHAAHAHAAAAAAHHAAAHHAHHA-HAHHHH
*M450	HHHAHAHHAAHAAAHHAHHHAAHAAAHHHAHAAAAHAHAAHHAAAAHAHAAHHAHAAHHAHAAAAHHAAHAHAHAHAHHAAAHAHAAAAHHAAAAAHAAHAHAAHAAAHAHHHHHAAAHHAAHAHAAHAHAHAHAAHHAHAAHAAAAAAAAAHAAAHHAAHAHHAHHHH
*M451	HHHAAA-HAAHAAA-HAHHHAAHAAAHHHAHAAAAHAHAAHHAAHAHAHHAHHAHAAHHAHAAAAHHAAHAHAHAHAHHAAAHAHAAAHHHHAAAAAAAHAHAAHAAAHAHHHHHAAAHHAAHAHHAHAHAHAHAAHHAHAAHAHAAAAAAHHAAAHHAHHA-HAHHHH
*M452	HHHAAA-HAAHAAA-HAHHHAAHAAAHHHAHAAAAHAHAAHHAAHAHAHHAHHAHAAHHAHAAAAHHAAHAHAHAHAHHAAAHAHAAAHHHHAAAAAAAHAHAAHAAAHAHHHHHAAAHHAAHAHHAHAHAHAHAAHHAHAAHAHAAAAAAHHAAAHHAHHA-HAHHHH
*M453	HHHAAA-HAAHAAA-HAHHHAAHAAAHHHAHAAAAHAHAAHHAAHAHAHHAHHAHAAHHAHAAAHHHAAHAHAHAHAHHAAAHAHAAAHHHHAAAAAAAHAHAAHAAAHAHHHHHAAAHHAAHAHHAHAHAHAHAAHHAHAAHAHAAAAAAHHAAAHHAHHA-HAHHHH
*M454	HHHA-A-HAAHAAA-HAHHHAAHAAAHHHAHAAAAHAHAAHHAAAAHAHAAHHAHAAHHAHAAAHHHAAHAHAHAHAHHAAAHAHAAAAHHAAAAAHAAHAHAAHAAAHAHHHHHAAAHHAAHAHAAHAHAHAHAAHHAHAAHAAAAAAAAAHAAAHHAAHA-HAHHHH
*M455	HHHAHAHHAAHAAAHHAHHHAAHAAAHHHAHAAAAHAHAAHHAAAAHAHAAHHAHAAHHAHAAAHHHAAHAHAHAHAHHAAAHAHAAAHHHHAAAAHAAHAHAAHAAAHAHHHHHAAAHHAAHAHAAHAHAHAHAAHHAHAAHAHAAAAAAAHAAAHHAHHA-HAHHHH
*M456	HHHAAA-HAAHAAA-HAHHHAAHAAAHHHAHAAAAHAHAAHHAAHAHAHHAHHAHAAHHAHAAAAHHAAHAHAHAHAHHAAAHAHAAAAHHAAAAAAAAHAHAAHAAAHAHHHHHAAAHHAAHAHHAHAHAHAHAAHHAHAAHAAA-AHAAHHAAAHHAAHA-HAHHHH
*M457	HHHAHAHHAAHAAAHHAHHHAAHAAAHHHAHAAAAHAHAAHHAAAAHAHAAHHAHAAHHAHAAAHHHAAHAHAHAHAHHAAAHAHAAAHHHHAAAAHAAHAHAAHAAAHAHHHHHAAAHHAAHAHAAHAHAHAHAAHHAHAAHAHAAAAAAAHAAAHHAHHAHHAHHHH
*M458	HHHAAA-HAAHAAA-HAHHHAAHAAAHHHAHAAAAHAHAAHHAAHAHAAHAHHAHAAHHAHAAAHHHAAHAHAHAHAHHAAAHAHAAAHHHHAAAAAAAHAHAAHAAAHAHHHHHAAAHHAAHAHHAHAHAHAHAAHHAHAAHAHAHAHAAHHAAAHHAHHA-HAHHHH
*M459	HHHAAA-HAAHAAA-HAHHHAAHAAAHHHAHAAAAHAHAAHHAAHAAAAHAAHAHAAHHAHAAAHHHAAHAHAHAHAHHAAAHAHAAAAHHAAAAAAAAHAHAAHAAAHAHHHHHAAAHHAAHAHHAHAHAHAHAAHHAHAAHAAAHAHAAHHAAAHHAAHA-HAHHHH
*M460	HHHAAAAHAAHAAAAHAHHHAAHAAAHHHAHAAAAHAHAAHHAAHAAAAHAAHAHAAHHAHAAAHHHAAHAHAHAHAHHAAAHAHAAAAHHAAAAAAAAHAHAAHAAAHAHHHHHAAAHHAAHAHHAHAHAHAHAAHHAHAAHAAA-AHAAHHAAAHHAAHAAHAHHHH
*M461	HAHHAAAHAHAHAAAHAHAHAAHAAAAHHAHAHAHAAAAAHAAAAAHHAAAAAAAAAHAAHHAAHHAHHAAHAAAHAAAAAAAHAHHHAHAAHAHAHAAAHAHAAHHAAHHAHAHAAAAAAAAAHAHAAHAAAAAAHHAAHHAAAHAAAAAAAAAAAAHAAHAAAAHAA
*M462	HHHAAAHHAAHAAAHHAHHHAAHAAAHHHAHAAAAHAHAAHHAAHAAAAHAAHAHAAHHAHAAAAHHAAHAHAHAHAHHAAAHAHAAAAHHAAAAAAAAHAHAAHAAAHAHHHHHAAAHHAAHAHHAHAHAHAHAAHHAHAAHAAAAAHAAHHAAAHHAAHAHHAHHHH
*M463	HHHAAA-HAAHAAA-HAHHHAAHAAAHHHAHAAAAHAHAAHHAAHAAAAHAAHAHAAHHAHAAAAHHAAHAHAHAHAHHAAAHAHAAAAHHAAAAAAAAHAHAAHAAAHAHHHHHAAAHHAAHAHHAHAHAHAHAAHHAHAAHAAAHAHAAHHAAAHHAAHA-HAHHHH
*M464	HHHAAA-HAAHAAA-HAHHHAAHAAAHHHAHAAAAHAHAAHHAAHAAAAHAAHAHAAHHAHAAAAHHAAHAHAHAHAHHAAAHAHAAAAHHAAAAAAAAHAHAAHAAAHAHHHHHAAAHHAAHAHHAHAHAHAHAAHHAHAAHAAAHAHAAHHAAAHHAAHA-HAHHHH
*M465	HHHAAA-HAAHAAA-HAHHHAAHAAAHHHAHAAAAHAHAAHHAAHAAAAHAAHAHAAHHAHAAAAHHAAHAHAHAHAHHAAAHAHAAAAHHAAAAAAAAHAHAAHAAAHAHHHHHAAAHHAAHAHHAHAHAHAHAAHHAHAAHAAAHAHAAHHAAAHHAAHA-HAHHHH
*M466	HHHAAA-HAAHAAA-HAHHHAAHAAAHHHAHAAAAHAHAAHHAAHAAAAHAAHAHAAHHAHAAAAHHAAHAHAHAHAHHAAAHAHAAAAHHAAAAAAAAHAHAAHAAAHAHHHHHAAAHHAAHAHHAHAHAHAHAAHHAHAAHAAAHAHAAHHAAAHHAAHA-HAHHHH
*M467	AHHAHHHAAAAHHHHAHHHHHAAHAAHHHHAAAAAHAHHHAAHAAAHAAHHHAHHHHHAHHHAAAAAAAHHHHAAHHAHHHHAAAAHHAHAAAAHAAAAHHAHAAAHHHAHAHAHHHAAHAAAHAHHAAAAHAAAAHAAAHAAAAH-HAHHAAAAAAAHAAAAHHAAHH
*M468	HHHAAAAHAAHAAAAHAHHHAAHAAAHHHAHAAAAHAHAAHHHAHAAAAHAAHAHAAHHAHAAAHHHAAHAHAHAHAHHAAAHAHAAAHHHHAAAAAAAHAHAAHAAAAAHHHHHAAAHHAAHAHHAHAHAHAHAAHHAHAAHAHA-AHAAHHAAAHHAHHAAHAHHHH
*M469	HHHAAAHHAAHAAAHHAHHHAAHAAAHHHAHAAAAHAHAAHHHAHAAAAHAAAAHAAHHAHAAAAHAAAHAHAHAHAHHAAAHAHAAAAHHAAAAAAAAHAHAAHAAAAAHHHHHAAAAHAAHAHHAHAHAHAHAAHHAHAAHAAA-AHAAHHAAAHHAAHAHHAHHHH
*M470	AHHAHHHAAAAHHHHAHHHHHAAHAAHHHHAAAAAHAHHHAAHAAAHAAHHHAHHHHHAHHHAAAAAAAHHHHAAHHAHHHHAAAAHHAHAAAAHAAAAHHAHAAAHHHAHAHAHHHAAHAAAHAHHAAAAHAAAAHAAAHAAAAH-HAHHAAAAAAAHAAAAHHAAHH
*M471	AAHHHAAAAAHAAAAAAAAHAAAHAHAAHAAHAHHHHAAHAHHHAAHHHAAHAHAAAAAHAHHAHHHAHAHAHAHAHHHHHHAHAAHHHHAHHAHHAHAHAHHAAHHAAAAAHHAHAHHAHAHAAHAHHAHHHAHHHAAHHHHHHAHAHHAAAHHHAAAHHHAAAHAAA
*M472	HHHHAA-HAAHAAA-HAHHHAAHAAAHHHAHAAAAHAHAAHHHAHAAAAHAAAAHAAHHAHAAAAHAAAHAHAAAHAHHAAAHAHAAAHHHHAAAAAAAHAHAAHAAAAAHHHHHAAAAHAAHAHHAHAHAHAHAAHHAHAAHAHAHAHAAHHAAAHHAHHA-HAHHHH
*M473	HHHAAAHHAAHAAAHHAHHHAAHAAAHHHAHAAAAHAHAAHHAAAAHAHAAHHAHAAHHAHAAAHHHAAHAHAHAHAHHAAAHAHAAAHHHHAAAAHAAHAHAAHAAAHAHHHHHAAAHHAAHAHAAHAHAHAHAAHHAHAAHAHAAAAAAHHAAAHHAHHAHHAHHHH
*M474	HHHHAA-HAAHAAA-HAHHHAAHAAAHHHAHAAAAHAHAAHHHAHAAAAHAAAAHAAHHAHAAAHHAAAHAHAAAHAHHAAAHAHAAAAHHAAAAAAAAHAHAAHAAAAAHHHHHAAAAHAAHAHHAHAHAHAHAAHHAHAAHAAA-AHAAHHAAAHHAAHA-HAHHHH
*M475	HHHHAA-HAAHAAA-HAHHHAAHAAAHHHAHAAAAHAHAAHHHAHAAAAHAAAAHAAHHAHAAAHHAAAHAHAAAHAHHAAAHAHAAAAHHAAAAAAAAHAHAAHAAAAAHHHHHAAAAHAAHAHHAHAHAHAHAAHHAHAAHAAAHAHAAHHAAAHHAAHA-HAHHHH
*M476	HHHHAA-HAAHAAA-HAHAHAAHAAAHHHAHAAAAHAHAAHHHAHAAHAHAAAAHAAHHAHAAAHHAAAHAHAAAHAHHAAAHAHAAAHHHHAAAAAAAHAHAAHAAAAAHAHHHAAAAHAAHAHHAHAHAAAHAAHHAHHAHAHAHAHAAHHAAAHHAHHA-HAHHHH
*M477	HHHAAAHHAAHAAAHHAHHHAAHAAAHHHAHAAAAHAHAAHHAAHAHAHHAHHAHAAHHAHAAAAHHAAHAHAHAHAHHAAAHAHAAAHHHHAAAAAAAHAHAAHAAAHAHHHHHAAAHHAAHAHAAHAHAHAHAAHHAHAAHAHAAAAAAHHAAAHHAHHAHHAHHHH
*M478	HHHHAAHHAAHAAAHHAHAHAAHAAAHHHAHAAAAHAHAAHHHAHAAHAHAAAAHAAHHAHAAAHHAAAHAHAAAHAHHAAAHAHAAAHHHHAAAAAAAHAHAAHAAAAAHAHHHAAAAHAHHAHHAHAHAAAHAAHHAHHAHAHAAAHAAHHAAAHHAHHAHHAHHHH
*M479	HHHHAAAHAAHAAHAHHHAHAAHAAAHHHAHAAAAHAHAAHHHAHAAHAHAAAAHAAHHAHAAAAHAAAHAHAAAHAHHAAAHAHAAAAHHAAAAAAAAHAHAAHAAAAAHAHHHAAHAHAHHAHHAHAHAAAHHAHHAHHAHAAA-AHAAHHAAAHHAAHAAHAHHHH
*M480	HAHHAA-HAAHAAH-HHHAHAAHAAAHHHAHAAAAHAHAAHHHAHAAHAHAAAAHAHHHAHAAAAHAAAHAHAAAHAHHAAAHAHAAAAHHAAAAAAAAHAHAAHHAAAAHAHHHAAHAHAHHAHHAHAHAAAHHAHHAHHAHAAAHAHAAHHAAAHHAAHA-HAHHHH
*M481	HHHAAAAHAAHAAAAHAHHHAAHAAAHHHAHAAAAHAHAAHHAAHAHAHHAHHAHAAHHAHAAAHHHAAHAHAHAHAHHAAAHAHAAAAHHAAAAAAAAHAHAAHAAAHAHHHHHAAAHHAAHAHHAHAHAHAHAAHHAHAAHAAAAAAAAHHAAAHHAAHAAHAHHHH
*M482	HAHHAAAHAAHAAHAHHHAHAAHAAAHHHHHAAAAAHHAAHHHAHAAHAHAAAAAAHHHAHAAAAHAAAAAHAAAHAHHAAAHAHAAAAHHAAAAAAAAHAAAAHAAAAAHAHHHAAHAAAHHAHHAAAHAAAHHAHHAHHAHAAHHAHAAHHAAAHHAAHAAHAHHHH
*M483	HHHAAAHHAAHAAA-HAHHHAAHAAAHHHAHAAAAHAHAAHHAAHAAAAHAAHAHAAHHAHAAAHHHAAHAHAHAHAHHAAAHAHAAAAHHAAAAAAAAHAHAAHAAAHAHHHHHAAAHHAAHAHHAHAHAHAHAAHHAHAAHAAA-AHAAHHAAAHHAAHAHHAHHHH
*M484	HHHAAA-HAAHAAA-HAHHHAAHAAAHHHAHAAAAHAHAAHHAAHAAAAHAAHAHAAHHAHAAAAHHAAHAHAHAHAHHAAAHAHAAAHHHHAAAAAAAHAHAAHAAAHAHHHHHAAAHHAAHAHHAHAHAHAHAAHHAHAAHAHAHAHAAHHAAAHHAHHA-HAHHHH
*M485	AAHHHAHHAAHAAHHHHHAHAAHHAHHHHHHHAAHAHHAAHHHHHAHHHHAHHHHAHHHHAHHAAHHAHHHHAAHHHHHHAHHHHAHHAHHAHAHHAHAHHHHAAHHAAAHAHHHAHHHHHHHAHHAHHHHHHHHHHHAHHHHHAHHHHAAHHHHHHHAAHHHHAHHHH
*M486	HHHAAA-HAAHAAA-HAHHHAAHAAAHHHAHAAAAHAHAAHHAAHAAAAHAAHAHAAHHAHAAAAHHAAHAHAHAHAHHAAAHAHAAAHHHHAAAAAAAHAHAAHAAAHAHHHHHAAAHHAAHAHHAHAHAHAHAAHHAHAAHAHA-AHAAHHAAAHHAHHA-HAHHHH
*M487	HHHHAA-HAAHAAA-HAHHHAAHAAAHHHAHAAAAHAHAAHHHAHAAAAHAAAAHAAHHAHAAAAHAAAHAHAAAHAHHAAAHAHAAAHHHHAAAAAAAHAHAAHAAAAAHHHHHAAAAHAAHAHHAHAHAHAHAAHHAHAAHAHAHAHAAHHAAAHHAHHA-HAHHHH
*M488	HHHHAAAHAAHAAAAHAHHHAAHAAAHHHAHAAAAHAHAAHHHAHAAAAHAAAAHAAHHAHAAAHHAAAHAHAAAHAHHAAAHAHAAAHHHHAAAAAAAHAHAAHAAAAAHHHHHAAAAHAAHAHHAHAHAHAHAAHHAHAAHAHA-AHAAHHAAAHHAHHAAHAHHHH
*M489	HHHHAA-HAAHAAA-HAHHHAAHAAAHHHAHAAAAHAHAAHHHAHAAAAHAAAAHAAHHAHAAAAHAAAHAHAAAHAHHAAAHAHAAAHHHHAAAAAAAHAHAAHAAAAAHHHHHAAAAHAAHAHHAHAHAHAHAAHHAHAAHAHAAAHAAHHAAAHHAHHA-HAHHHH
*M490	HHHHAAHHAAHAAAHHAHAHAAHAAAHHHAHAAAAHAHAAHHHAHAAHAHAAAAHAAHHAHAAAAHAAAHAHAAAHAHHAAAHAHAAAAHHAAAAAAAAHAHAAHAAAAAHAHHHAAAAHAHHAHHAHAHAAAHAAHHAHHAHAAAAAHAAHHAAAHHAAHAHHAHHHH
*M491	HAHHAHHAHAAAAHHHHAHAHHHHHAHAHHHHHHAHAAAHHAHAAHAHHHHHHAAAHHHAHHAAHHAAHHHHAAAHAHHAHAAAHAAAAHHAAAHHAHHAHAHHAHHAHHHHAHAAAHHHAHAHHAHHHHHAHAHAHHHAAHHAAAHHAHAAHHHHAHHAAHAHHHAHH
*M492	AAHHAA-HAAHAAH-HHHAHAAHAA-HHHHHAAAAAHHAAHHHAHAAHAHAAAAAAHHHAAAAAAHAAA-AHAAAHAHHAAAHAHAAAAHHAAAAAAAAHA-AAH-AAAAHAHHHAAHA-AHHAHHA-AHAAAHHAHHAHHAHAAHHAHAAHHAAAHHAAHA-HAHHHH
*M493	AAHHAAHHAAHAAHHHHHAHAAHAAHHHHHHAAAAAHHAAHHHAHAAHAHAAAAAAHHHAAAAAHHAAAHHHAAAHAHHAAAHAHAAHHHHHAAAAAAAHAHAAHHAAAAHAHHHAAHAHAHHAHHAHAHAAAHHAHHAHHAHAHHAAHAAHHAAAHHAHHAHHAHHHH
*M494	HAAHAHAAHHHHAHAAHHAHAAHAHHHAAHAHAAAAHHHAAAAAHHAHHAAAAAHAHAHAAAAHHAAAAAHHAAHAHAHAAAAHAHAAAAAAAHHAAHAHHAHAAAHHHAAHAHHAAHAAAAAAHHHAHAHAAHHAAHAAAAHAAAAAAAAAAHAAAAHAHAAHAAAHA
*M495	HHAAAAAHAHHAHHAHHAAHAHAAHHAHHAAAAHHAHAHHHAAAHAHHAHAHHAAAAAHHAAHHAAAHHAHHAHAAHHHHHAAAAHHAAAAAHAAHAHAAHAAHHAAHHHAHAAHAAHHAHAAAAAAAAHAAHAHAAHHHAHHAAA-AHHAAAHHHAAAAAHHHAAAHH
*M496	AAHAAAHAHAHAAHAAHHAAAAAAHAHAAHAAAAHAHHAAAAAAAAAHAAAAAAAAHAAAAAAAHAAAAAAHAAHAHAHAAAAAAHAAAAAAAAHAAAAAAAAAHHAAHAAAAHAAHAAAAAAAAHHAAAAAHAAAAAAAAAAAAAAAAAAHAAAAAAHAHAAHAAAAA
*M497	HHHHAAAHHAHHHHAHHHHHAHAAHHAHAHAAAHHHHAHHAAAHHAHHAHAHAAAAHAHHHHHAAAAHHAHAAAAHAHHHHAAAAHHAAAAAHHAHAHAAHAAAHAAHHHAHAAHAAHHAHAAAHAAAHHAAHAHAAHAHAHHAAAHAHHAAAHHHAAAAAAHHAAHHH
*M498	AAHAAAHAHAAAAHAAHHAAAAAAAAAAAAAAAAHHHHAAAAAAAAAAAAAAAAAAAAAAAAAAHHAAAAAAAAAAHAAAAAAAHHAAHAHHAAHAAAAAAAAAHHAAAAAAHHAAHAHAAAAAAAAAAAAAHAAAAAAAAAAAHAAAAAAHAAAAAAAHHAAHAHAAA
*M499	HHAHAHAAHHHHAHAAHHAHAAHAHHHAAHAHAAAAHHHAAAAAHHAHHAAAAAHAHAHAAAAHHAAAAAHHAAHAHAHAAAAHAHAAHAAHAHHAAHAHHAHAAAHHHAAHAHHAAHAAAAAAHHHAHAHAAHHAAH-AAAHAHAAAAAAAAHAAAAHHHAAHAAAHA
*M500	AHHHAAHHHAHHHHAHHHHHAHAAHHAHAHAAAHHHHAHHHAAHHAHHAHAHAAAAHAHHHHHAHAAHHAHAAAAHAHHHHAAAAHHAHAAHHHAHAHAAHAAAHAAAHHAHAAHAAHAAHAAAHAAAHHAAHAHAAHAHAHHAHAHAHHAAAHHHAAAHAAHHAAHHH
*M501	AHHHAAHHHAHHHHAHHHHHAHAAHHAHAHAAAHHHHAHHHAAHHAHHAHAHAAAAHAHHHHHAHAAHHAHAAAAHAHHHHAAAAHHAHAAHHHAHAHAAHAAAHAAAHHAHAAHAAHAAHAAAHAAAHHAAHAHAAHAHAHHAHAHAHHAAAHHHAAAHAAHHAAHHH
*M502	AHHHAAAHHAHHHHAHHHHHAHAAHHAHAHAAAHHHHAHHHAAHHAHHAHAHAAAAHAHHHHHAAAAHHAHAAAAHAHHHHAAAAHHAAAAAHHAHAHAAHAAAHAAAHHAHAAHAAHAAHAAAHAAAHHAAHAHAAHAHAHHAAAHAHHAAAHHHAAAAAAHHAAHHH
*M503	AHHHAAAHHAHHHHAHHHHHAHAAHHAHAHAAAHHHHAHHHAAHHAHHAHAHAAAAHAHHHHHAAAAHHAHAAAAHAHHHHAAAAHHAAAAAHHAHAHAAHAAAHAAAHHAHAAHAAHAAHAAAHAAAHHAAHAHAAHAHAHHAAAHAHHAAAHHHAAAAAAHHAAHHH
*M504	AHHHAAHHHAHHHHAHHHHHAHAAHHAHAHAAAHHHHAHHHAAHHAHHAHAHAAAAHAHHHHHAAAAHHHHAAAAHAHHHHAAAAHHAAAAAHHAHAHAAAAAAHAAAHHAHAAHAAAAAHAAAHAAAHHAAHAAAAHAHAHHAAAHAHHAAAHHHAAAAAAHHAAHHH
*M505	AHHAAAHAHAHHHHAHHHHHAHAAHHAHAAAAAHHHHAHHHAAHHAHHAHAHAHAAAAHHHHHAAAAHHHHAAAAHAHHHHAAAAHHAAAAAHHAHAHAAAAAAHAAAHHAHAAHAHAAAHAAAHAAAAHAAHAAAAHAHAHHAAAHAHHAAAHHHAAAAAAHHAAHHH
*M506	AHHAAAHAHAHHHHAHHHHHAHAAHHAHAAAAAHHHHAHHHAAHHAHHAHAHAHAAAAHHHHHAAAAHHHHAAAAHAHHHHAAAAHHAAAAAHHAHAHAAAAAAHAAAHHAHAAHAHAAAHAAAHAAAAHAAHAAAAHAHAHHAAAHAHHAAAHHHAAAAAAHHAAHHH
*M507	AAAAHHAHAHHAHHHAHAAAHHAAHHAAHAHAAAAAAAHHAHAAHAAAHAAAHAAAAAHAAAAHHHHHAAHHAHAAHAHAAHAAHHHHHAAHAAAHAAAAAHAHAAHHAHAAAAHAAHAHHHAAAHHAAHHAAHHHAAHAHHHAHAAAAAAHAAAAHAAHHAHHHHAAA
*M508	AHHAAAHAHAHHHHAHHHHHAHAAHHAHAAAAAHHHHAHHHAAHHAHHAHAAAHAAAAHHHHHAAAAHHHHAAAAHAHHHHHAAAHHAAAAAHHAHAHAAAAAAHAAAHAAHAAAAHAAAHAAAHAAAAHAAHAAAAHAHAHHAAAHAHHAAAHHHAAAAAAHHAAHHH
*M509	AHHAAAHAHAHHHHAHHHHHAHAAHHAHAAAAAHHHHAHHHAAHHAHHAHAAAHAAAAHHHHHAAAAHHHHAAAAHAHHHHHAAAHHAAAAAHHAHAHAAAAAAHAAAHAAHAAAAHAAAHAAAHAAAAHAAHAAAAHAHAHAAAAHAHHAAAHHHAAAAAAHHAAHHH
*M510	AHHAAAHAHAHHHHAHHHHHAHAAHHAHAAAAAHHHHAHHHAAHHAHHAHAAAHAAAAHHHHHAAAAHHHHAAAAHAHHHHHAAAHHAAAAAHHAHAHAAAAAAHAAAHAAHAAAAHAAAHAAAHAAAAHAAHAAAAHAHAHAAAAHAHHAAAHHHAAAAAAHHAAHHH
*M511	AHHAAAHAHAHHHHAHHHHHAHAAHHAHAAAAAHHHHAHHHAAHHAHHAHAAAHAAAAHHHHHAAAAHHHHAAAAHAHHHHHAAAHHAAAAAHHAHAHAAAAAAHAAAHAAHAAAAHAAAHAAAHAAAAHAAHAAAAHAHAHAAAAHAHHAAAHHHAAAAAAHHAAHHH
*M512	AAAAHHAHAHHAHHHAHAAAHHAAHHAAHAHAAAAAAAHHAHAAHAAAHAAAHAAAAAHAAAAHHHHHAAHHAHAAHAHAAHAAHHHHHAAHAAAHAAAAAHAHAAHHAHAAAAHAAHAHHHAAAHHAAHHAAHHHAAHAHHHAHAAAAAAHAAAAHAAHHAHHHHAAA
*M513	AHAHAAHAHHHHAHAHHHHHAHAAHAHHAAAAAHAAHAHHHAAAHAAHAHAAAHAAAAHHAHHAHAAHHHHAAHAHAHAHHHAAAHHHAHAAHHAHHHHAHAAAAHAAAAAHAAAAHAAAAAAAHAHAAHHHAAAAAHAAAHAAAAHHHHHHAHHHHAHAHHHHAAAHH
*M514	AHAHAAHAHHHHAHAHHHHHAHAAHAHHAAAAAHAAHAHHHAAAHAAHAHAAAHAAAAHHAHHAHAAHHHHAAHAHAHAHHHAAAHHHAHAAHHAHHHHAHAAAAHAAAAAHAAAAHAAAAAAAHAHAAHHHAAAAAHAAAHAAAAHHHHHHAHHHHAHAHHHHAAAHH
*M515	AHAHAAHAHHHHAHAHHHHHAHAAHAHHAAAAAHAAHAHHHAAAHAAHAHAAAHAAAAHHAHHAHAAHHHHAAHAHAHAHHHAAAHHHAHAAHHAHHHHAHAAAAHAAAAAHAAAAHAAAAAAAHAHAAHHHAAAAAHAAAHAAAAHHHHHHAHHHHAHAHHHHAAAHH
*M516	AHAHAAHAHHHHHHAHHHHHAHAAHAAHAHAAAHAAHAHHHHAAHAAHAHAAAHAAAHHHAHHAHAAHHHHAAHHHAAAHHHAAAHHHHHAHHHAHHHHAHAAAAHAAAAAHAAAAHAAAAAAAHAHAHHHHAAAAHAAAAHAAHAHHHHHHAHHHHAHHHHAHHAAHH
*M517	AHAHAAHAHHHHHHAHHHHHAHAAHAAHAHAAAHAAHAHHHHAAHAAHAHAAAHAAAHHHAHHAHAAHHHHAAHHHAAAHHHAAAHHHHHAHHHAHHHHAHAAAAHAAAAAHAAAAHAAAAAAAHAHAHHHHAAAAHAAAAHAAHAHHHHHHAHHHHAHHHHAHHAAHH
*M518	HAAAHHAHAHHAHHHAHAAAHHAAHHAAHAHAAAHAAAHHHHAAHAAAHAAAHAAAAAHAAAAHAHHHAAHHAHAAHHHAAHAAHHHAAAAAAAAHAAAAAHAHAAHHAHAAAAHAAHHHHHAAAHHAAHHAAHHHAAHAHHHAAAAAAAAHAAAAHAAAHAHHHHAAA
*M519	AHAHAAHAHHHHHHAHHHHHAHAAHAAHAHAAAHAAHAHHHHAAHAAHAHAAAHAAAHHHAHHAHAAHHHHAAHHHAAAHHHAAAHHHAHAAHHAHHHHAHAAAAHAAAAAHAAAAHAAAAAAAHAHAHHHHAAAAHAAAAHAAAAHHHHHHHHHHHHHAHHAHHAAHH
*M520	AHAHAAHAHHHHHHAHHHHHAHAAHAAHAHAAAHAAHAHHHHAAHAAHAHAAAHAAAHHHAHHAHAAHHHHAAHHHAAAHHHAAAHHHAHAAHHAHHHHAHAAAAHAAAAAHAAAAHAAAAAAAHAHAHHHHAAAAHAAAAHAAAAHHHHHHHHHHHHHAHHAHHAAHH
*M521	AHAHAAHAHHHHHHAHHHHHAHAAHAAHAHAAAHAAHAHHHHAAHAAHAHAAAHAAAHHHAHHAHAAHHHHAAHHHAAAHHHAAAHHHAHAAHHAHHHHAHAAAAHAAAAAHAAAAHAAAAAAAHAHAHHHHAAAAHAAAAHAAAAHHHHHHHHHHHHHAHHAHHAAHH
*M522	AHAHAAHAHHHHHHAHHHHHAHAAHAAHAHAAAHAAHAHHHHAAHAAHAHAAAHAAAHHHAHHAHAAHHHHAAHHHAAAHHHAAAHHHHHAHHHAHHHHAHAAAAHAAAAAHAAAAHAAAAAAAHAHAHHHHAAAAHAAAAHAAHAHHHHHHHHHHHHHHHHAHHAAHH
*M523	AHAHAAHAHHHHHHAHHHHHAHAAHAAHAHAAAHAAHAHHHHAAHAAHAHAAAHAAAHHHAHHAHAAHHHHAAHHHAAAHHHAAAHHHHHAHHHAHHHHAHAAAAHAAAAAHAAAAHAAAAAAAHAHAHHHHAAAAHAAAAHAAHAHHHHHHHHHHHHHHHHAHHAAHH
*M524	HAAAHHAHAHHAHHHAHAAAHHAAHHAAHAHAAAHAAAHHHHAAHAAA-AAAHAAAAAHAAAAHAHHHAAHHAHAAHHHAAHAAHHHAAAAAAAAHAAAAAHAHAAHHAHAAAAHAAHHHHHAAAHHAAHHAAHHHAAHAAHHAAAAAAAAHAAAAHAAAHAHHHAAAA
*M525	AHAHAAHAHHHHHAHHAHHHAHAAHAAAAHAAAHAAHAHHAHAAHAAHAHHAAHAAAHHHAHHAHAAHHHHHHHHHHAAAHHAAAHHHAHAAHHAHHHHAHAAAAHAAAHAHHAAAHAAAAHAAHAHAHHHHAAAAHAAAAHAAAAHHHHHHHHHHHHHAHHAHHAAHH
*M526	HAAAHHAHAHHAHHHAHAAAHHAAHHAHHAHAAAHAAAHHHHAAHAAAAAAAHAAAAAHAAAHHAHHHHAHHAHAAHHHAAHAAHHHAAAAAHAAHAHAAAAAHAAHHHHAAAAHAAHHHHHAAAHHAAHHAAHHHAAHAAHHAAAAAAAAHAAHAHAAAHAHHHAAAA
*M527	AAHAAHAAHAHAAHHAHHAAAAAAHAHAAHAHAAAAHHAAAAAAHAAHAAAAAAAAHAAAAAAHHAAAAAAHAAHAHAHAAAAAAHAAHAAHAAHAAAAAAAAAAHAAHAAHAHAAHHAAAAAAAHHAHAAAHHHAAAAAAAAAHAAAAAAHAHAAAAHHHAAHAAAHA
*M528	AHAHAAAAAHHHHAHHAAHHAHAAHAAAHHAHHHAHHAHHAHAAAAAHAHHAAHAAAHHAAHAAHAAHAHHHHHHHAAAAHHAAAHHHAHHAHHHHAHHAHAAAAHAAAHHHHAAHHAAAAHHAHHAAHHHHAAAAHAAHAHAHAAHHHHHHHHHHHHHAHHAHHAAHH
*M529	HHAAHAAHAHHAHHAAHAAAAHAAHHAHHAAAAAHAHAHHHAAAHAAAAHAHHAAAAAHHAAHHHHAHHAHHAHAAHHHAHAAAAHHAHAAHHAAHAHAAHAAHAAHHHHAHAAHAAHHAHAAAAAHAAHAAAHHAAAHHAHHAHA-AHHAAAAHHHAAHHHHHHAAHH
*M530	HHAAHAAHAHHAHHAAHAAAAHAAHHAHHAAAAAHAHAHHHAAAHAAAAHAHHAAAAAHHAAHHHHAHHAHHAHAAHHHAHAAAAHHAHAAHHAAHAHAAHAAHAAHHHHAHAAHAAHHAHAAAAAHAAHAAAHHAAHHHAHHAHA-AHHAAAAHHHAAHHHHHHAAHH
*M531	HHHAAHHAHHHHHAHHAAHHAHAAHAHAHHHHHHAHHAHHAHAHAHAHHHHAAHAAAHHAAHAAHHHHAHHAHHHHAHAAHHAHAHHHHHHHHHHHAHHHAHAAHHAAHHHHHAAHHAAAAHHAHHAAHHHHHAAAHAAHAAAHHAHHHHAHHHHHHHHHHHHAHAAHH
*M532	HHAAHAAHAHHAHHAHHAAHAHAAHHAHHAAAAAHAHAHHHAAAHAAAAHAHHAAAAAHHAAHHHAAHHAHHAHAAHHHAHAAAAHHAHAAHHAAHAHAAHAAHAAHHHHAHAAHAAHHAHAAAAAHAAHAAAHHAAHHHAHHAHA-AHHAAAHHHHAAHHHHHHAAHH
*M533	HHAAHAAHAHHAHHAAHAAHAHAAHHAHHAAAAAHAHAHHHAAAHAAAAHAHHAAAAAHHAAHHHAAHHAHHAHAAHHHAHAAAAHHAHAAHHAAHAHAAHAAHAAHHHHAHAAHAAHHAHAAAAAHAAHAAAHHAAHHHAHHAHAHAHHAAAAHHHAAHHHHHHAAHH
*M534	HHHAAHHAHHHHHAHHAAHHAHAAHAHAHHHHHHAHHAHHAHAHAHAHHHHAAHAAAHHAAHAAHHHHAHHAHHHHAHAAHHAHAHHHAHHAHHHHAHHHAHAAHHAAHHHHHAAHHAAAAHHAHHAAHHHHHAAAHHAHAAAHAAHHHHAHHHHHHHHAHH-AHAAHH
*M535	HHHAAHHAHHHHHAHHAAHHAHAAHAHAHHHHHHAHHAHHAHAHAHAHHHHAAHAAAHHAAHAAHHHHAHHAHHHHAHAAHHAHAHHHAHHAHHHHAHHHAHAAHHAAHHHHHAAHHAAAAHHAHHAAHHHHHAAAHHAHAAAHAAHHHHAHHHHHHHHAHHHAHAAHH
*M536	HHHAAHHAHHHHHAHHAAHHAHAAHAHAHHHHHHAHHAHHAHAHAHAHHHHAAHAAAHHAAHAAHHHHAHHAHHHHAHAAHHAHAHHHAHHAHHHHAHHHAHAAHHAAHHHHHAAHHAAAAHHAHHAAHHHHHAAAHHAHAAAHAAHHHHAHHHHHHHHAHHHAHAAHH
*M537	HHHAAHHAHHHHHAHHAAHHAHAAHAHAHHHHHHAHHAHHAHAHAHAHHHHAAHAAAHHAAHAAHHHHAHHAHHHHAHAAHHAHAHHHHHHHHHHHAHHHAHAAHHAAHHHHHAAHHAAAAHHAHHAAHHHHHAAHHHAHAAAHHAHHHHAHHHHHHHHHHHHAHAAHH
*M538	HHHAAHHAHHHHHAHHAAHHAHAAHAHAHHHHHHAHHAHHAHAHAHAHHHHAAHAAAHHAAHAAHHHHAHHAHHHHAHAAHHAHAHHHAHHAHHHHAHHHAHAAHHAAHHHHHAAHHAAAAHHAHHAAHHHHHAAHHHAHAAAHAAHHHHAHHHHHHHHAHHHAHAAHH
*M539	HHHAAHHAHHHHHHHHHAHHAHAAHAHAHHHHHHAHHAHHAHAHAHAHHHHAHHAAAHHAAHAAAHHHAHHAHAAAAHAAHHAHAHHAAHHAHHHHAHHHAHAAHHAHHHHHHAAHHAAAAHHAHHHAHHHHHAAHHHAHAAAHAAHHHHAHHHHHAHHAHHHAHAAHH
*M540	HHHAAHHAHHHHHHHHHAHHAHAAHAHAHHHHHHAHHAHHAHAHHHAHHHHAHHAAAHHAAHHAAHHHAHHAHAAAAHAAHHHHAHHAAHHAHHHHAHHHHHAAHHAHHHHHHAAHHAAAAHHAHHHAHHHHHAAHHHAHAAAHAAHHHHAHHHHHAHAAHHHAHAAHH
*M541	HHHAAHHAHHHHHHAHHAHHAHAAHAHAHAHHHHAHHAHHAAHHHHHHHAHAHHAAAHHAAHHHHHHHAHHAHAAAAHAAHHHHAHHAHHHHHHHHHHHHHHAAAHAHHAHHAAAHHHAAAHHAHHHAHHHAHHHHHHAHAHAHHAHHHHAHHHHHAHAHHHHAHAAAH
*M542	HHHAAHHAHHHHHHAHHAHHAHAAHAHAHAHHHHAHHAHHAAHHHHHHHAHAHHAAAHHAAHHHHHHHAHHAHAAAAHAAHHHHAHHAHHHHHHHHHHHHHHAAAHAHHAHHAAAHHHAAAHHAHHHAHHHAHHHHHHAHAHAHHAHHHHAHHHHHAHAHHHHAHAAAH
*M543	HAAHHHAHAAHAAHHHHHAHAHAAAHHHHAHAHHAAHAHAHAHAHAHAHAHHHAHHHAHHAHAHHAAHHHHAAHAHHHAAAHAHHHAHAHHAAHAAAHAAHHAHAAAHAHHHHAAHAHHAAAAHAHAHAHAAAHHHHAAHHHAHAHHAHAHAHHAAAHHAHAHHHAAHA
*M544	HHAAAAAHAHHAHHAHHAAHAHAAHHAHHAAAAHHAHAHHHAAAHAHHAHAHHAAAAAHHAAHHAAAHHAHHAHAAHHHAHAAAAHHAAAAAHAAHAHAAHAAHHAHHHHAHAAHAAHHAHAAAAAHAAHAAAHHAAHHHAHHAAAHAHHAAAHHHAAAAAHHHHAAHH
*M545	HHAAAAAHAHHAHHAHHAAHAHAAHHAHHAAAAHHAHAHHHAAAHAHHAHAHHAAAAAHHAAHHAAAHHAHHAHAAHHHAHAAAAHHAAAAAHAAHAHAAHAAHHAHHHHAHAAHAAHHAHAAAAAHAAHAAA-HAAHHHAHHAAA-AHHAAAHHHAAAAAHHHHAAHH
*M546	HHAAAAAHAHHAHHAHHAAHAHAAHHAHHAAAAHHAHAHHHAAAHAHHAHAHHAAAAAHHAAHHAAAHHAHHAHAAHHHAHAAAAHHAAAAAHAAHAHAAHAAHHAHHHHAHAAHAAHHAHAAAAAHAAHAAAAHAAHHHAHHAAAHAHHAAAHHHAAAAAHHHHAAHH
*M547	HHAAAAAHAHHAHHAHHAAHAHAAHHAHHAAAAHHAHAHHHAAAHAHHAHAHHAAAAAHHAAHHAAAHHAHHAHAAHHHAHAAAAHHAAAAAHAAHAHAAHAAHHAAHHHAHAAHAAHHAHAAAAAHAAHAAA-HAAHHHAHHAAAHAHHAAAHHHAAAAAHHHAAAHH
*M548	HHAAAAAHAHHAHHAHHAAHAHAAHHAHHAAAAHHAHAHHHAAAHAHHAHAHHAAAAAHHAAHHAAAHHAHHAHAAHHHAHAAAAHHAAAAAHAAHAHAAHAAHHAAHHHAHAAHAAHHAHAAAAAHAAHAAAAHAAHHHAHHAAAHAHHAAAHHHAAAAAHHHAAAHH
*M549	HHAAAAAHAHHAHHAHHAAHAHAAHHAHHAAAAHHAHAHHHAAAHAHHAHAHHAAAAAHHAAHHAAAHHAHHAHAAHHHAHAAAAHHAAAAAHAAHAHAAHAAHHAAHHHAHAAHAAHHAHAAAAAHAAHAAA-HAAHHHAHHAAAHAHHAAAHHHAAAAAHHHAAAHH
*M550	HHAAAAAHAHHAHHAHHAAHAHAAHHAHHAAAAHHAHAHHHAAAHAHHAHAHHAAAAAHHAAHHAAAHHAHHAHAAHHHAHAAAAHHAAAAAHAAHAHAAHAAHHAAHHHAHAAHAAHHAHAAAAAHAAHAAA-HAAHHHAHHAAAHAHHAAAHHHAAAAAHHHAAAHH
*M551	HHAAAAAHAHHAHHAHHAAHAHAAHHAHHAAAAHHAHAHHHAAAHAHHAHAHHAAAAAHHAAHHAAAHHAHHAHAAHHHAHAAAAHHAAAAAHAAHAHAAHAAHHAAHHHAHAAHAAHHAHAAAAAHAAHAAAAHAAHHHAHHAAAAAHHAAAHHHAAAAAHHHAAAHH
*M552	HHAAAAAHAHHAHHAHHAAHAHAAHHAHHAAAAHHAHAHHHAAAHAHHAHAHHAAAAAHHAAHHAAAHHAHHAHAAHHHAHAAAAHHAAAAAHAAHAHAAHAAHHAAHHHAHAAHAAHHAHAAAAAHAAHAAAAHAAHHHAHHAAAHAHHAAAHHHAAAAAHHHAAAHH
*M553	HHAAAAAHAHHAHHAHHAAHAHAAHHAHHAAAAHHAHAHHHAAAHAHHAHAHHAAAAAHHAAHHAAAHHAHHAHAAHHHAHAAAAHHAAAAAHAAHAHAAHAAHHAAHHHAHAAHAAHHAHAAAAAHAAHAAAAHAAHHHAHHAAAHAHHAAAHHHAAAAAHHHAAAHH
*M554	HHAAAAAHAHHAHHAHHAAHAHAAHHAHHAAAAHHAHAHHHAAAHAHHAHAHHAAAAAHHAAHHAAAHHAHHAHAAHHHAHAAAAHHAAAAAHAAHAHAAHAAHHAAHHHAHAAHAAHHAHAAAAAHAAHAAAAHAAHHHAHHAAAHAHHAAAHHHAAAAAHHHAAAHH
*M555	HHAAAAAHAHHAHHAHHAAHAHAAHHAHHAAAAHHAHAHHHAAAHAHHAHAHHAAAAAHHAAHHAAAHHAHHAHAAHHHAHAAAAHHAAAAAHAAHAHAAHAAHHAAHHHAHAAHAAHHAHAAAAAHAAHAAAAHAAHHHAHHAAA-AHHAAAHHHAAAAAHHHAAAHH
*M556	HHAAAAAHAHHAHHAHHAAHAHAAHHAHHAAAAHHAHAHHHAAAHAHHAHAHAAAAAAHHAAHHAAAHHAHHAHAAHHHHHAAAAHHAAAAAHAAHAHAAHAAHHAAHHHAHAAHAAHHAHAAAAAAAAHAAHAHAAHHHAHHAAA-AHHAAAHHHAAAAAHHHAAAHH
*M557	HHAAAAAHAHHAHHAHHAAHAHAAHHAHHAAAAHHAHAHHHAAAHAHHAHAHAAAAAAHHAAHHAAAHHAHHAHAAHHHHHAAAAHHAAAAAHAAHAHAAHAAHHAAHHHAHAAHAAHHAHAAAAAAAAHAAHAHAAHHHAHHAAAHAHHAAAHHHAAAAAHHHAAAHH
*M558	HHAAAAAHAHHAHHAHHAAHAHAAHHAHHAAAAHHAHAHHHAAAHAHHAHAHAAAAAAHHAAHHAAAHHAHHAHAAHHHHHAAAAHHAAAAAHAAHAHAAHAAHHAAHHHAHAAHAAHHAHAAAAAAAAHAAHAHAAHHHAHHAAAAAHHAAAHHHAAAAAHHHAAAHH
*M559	HHAAAAAHAHHAHHAHHAAHAHAAHHAHHAAAAHHAHAHHHAAAHAHHAHAHAAAAAAHHAAHHAAAHHAHHAHAAHHHHHAAAAHHAAAAAHAAHAHAAHAAHHAAHHHAHAAHAAHHAHAAAAAAAAHAAHAHAAHHHAHHAAAHAHHAAAHHHAAAAAHHHAAAHH
*M560	HHAAAAAHAHHAHHAHHAAHAHAAHHAHHAAAAHHAHAHHHAAAHAHHAHAHAAAAAAHHAAHHAAAHHAHHAHAAHHHHHAAAAHHAAAAAHAAHAHAAHAAHHAAHHHAHAAHAAHHAHAAAAAAAAHAAHAHAAHHHAHHAAAAAHHAAAHHHAAAAAHHHAAAHH
*M561	HHAAAAAHAHHAHHAHHAAHAHAAHHAHHAAAAHHAHAHHHAAAHAHHAHAHHAAAAAHHAAHHAAAHHAHHAHAAHHHAHAAAAHHAAAAAHAAHAHAAHAAHHAAHHHAHAAHAAHHAHAAAAAHAAHAAA-HAAHHHAHHAAA-AHHAAAHHHAAAAAHHHAAAHH
*M562	HHAAAAAHAHHAHHAHHAAHAHAAHHAHHAAAAHHAHAHHHAAAHAHHAHAHAAAAAAHHAAHHAAAHHAHHAHAAHHHHHAAAAHHAAAAAHAAHAHAAHAAHHAAHHHAHAAHAAHHAHAAAAAAAAHAAHAHAAHHHAHHAAA-AHHAAAHHHAAAAAHHHAAAHH
*M563	HHAAAAAHAHHAHHAHHAAHAHAAHHAHHAAAAHHAHAHHHAAAHAHHAHAHAAAAAAHHAAHHAAAHHAHHAHAAHHHHHAAAAHHAAAAAHAAHAHAAHAAHHAAHHHAHAAHAAHHAHAAAAAAAAHAAHAHAAHHHAHHAAAHAHHAAAHHHAAAAAHHHAAAHH
*M564	HHAAAAAHAHHAHHAHHAAHAHAAHHAHHAAAAHHAHAHHHAAAHAHHAHAHHAAAAAHHAAHHAAAHHAHHAHAAHHHAHAAAAHHAAAAAHAAHAHAAHAAHHAAHHHAHAAHAAHHAHAAAAAHAAHAAAAHAAH-HAHHAAAHAHHAAAHHHAAAAAHHHAAAHH
*M565	HHAAAAAHAHHAHHAHHAAHAHAAHHAHHAAAAHHAHAHHHAAAHAHHAHAHHAAAAAHHAAHHAAAHHAHHAHAAHHHAHAAAAHHAAAAAHAAHAHAAHAAHHAAHHHAHAAHAAHHAHAAAAAHAAHAAAAHAAHHHAHHAAAHAHHAAAHHHAAAAAHHHAAAHH
*M566	HHAAAAAHAHHAHHAHHAAHAHAAHHAHHAAAAHHAHAHHHAAAHAHHAHAHAAAAAAHHAAHHAAAHHAHHAHAAHHHHHAAAAHHAAAAAHAAHAHAAHAAHHAAHHHAHAAHAAHHAHAAAHAAAAHAAHAHAAHHHAHHAAAAAHHAAAHHHAAAAAHHHAAAHH
*M567	HHAAAAAHAHHAHHAHHAAHAHAAHHAHHAAAAHHAHAHHHAAAHAHHAHAHAAAAAAHHHAHHAAAHHAHHAHAAHHHHHAAAAHHAAAAAHAAHAHAAHAAAHAAHHHAHAAHAAHHAHAAAHAAAAHAAHAHAAHHHAHHAAAAAHHAAAHHHAAAAAHHHAAAHH
*M568	HHAAAAAHAHHAHHAHHAAHAHAAHHAHHAAAAHHAHAHHHAAAHAHHAHAHAAAAAAHHHAHHAAAHHAHHAHAAHHHHHAAAAHHAAAAAHAAHAHAAHAAAHAAHHHAHAAHAAHHAHAAAHAAAAHAAHAHAAHHHAHHAAAHAHHAAAHHHAAAAAHHHAAHHH
*M569	HHAAAAAHAHHAHHAHHAAHAHAAHHAHHAAAAHHAHAHHHAAAHAHHAHAHAAAAAAHHHAHHAAAHHAHHAHAAHHHHHAAAAHHAAAAAHAAHAHAAHAAAHAAHHHAHAAHAAHHAHAAAHAAAAHAAHAHAAHHHAHHAAAHAHHAAAHHHAAAAAHHHAAHHH
*M570	HHAAAAAHAHHAHHAHHAAHAHAAHHAHHAAAAHHAHAHHHAAAHAHHAHAHAAAAAAHHHAHHAAAHHAHHAHAAHHHHHAAAAHHAAAAAHAAHAHAAHAAAHAAHHHAHAAHAAHHAHAAAHAAAAHAAHAHAAHHHAHHAAAHAHHAAAHHHAAAAAHHHAAHHH
*M571	HHAAAAAHAHHAHHAHHAAHAHAAHHAHHAAAAHHAHAHHHAAAHAHHAHAHAAAAAAHHHAHHAAAHHAHHAHAAHHHHHAAAAHHAAAAAHAAHAHAAHAAAHAAHHHAHAAHAAHHAHAAAHAAAAHAAHAHAAHHHAHHAAAHAHHAAAHHHAAAAAHHHAAHHH
*M572	HHAAAAAHAHHAHHAHHAAHAHAAHHAHHAAAAHHAHAHHHAAAHAHHAHAHAAAAAAHHHAHHAAAHHAHHAHAAHHHHHAAAAHHAAAAAHAAHAHAAHAAAHAAHHHAHAAHAAHHAHAAAHAAAAHAAHAHAAHHHAHHAAAAAHHAAAHHHAAAAAHHHAAHHH
*M573	HHAAAAAHAHHAHHAHHAAHAHAAHHAHHAAAAHHAHAHHHAAAHAHHAHAHAAAAAAHHHAHHAAAHHAHHAHAAHHHHHAAAAHHAAAAAHAAHAHAAHAAAHAAHHHAHAAHAAHHAHAAAHAAAAHAAHAHAAHHHAHHAAAHAHHAAAHHHAAAAAHHHAAHHH
*M574	HHAAAAAHAHHAHHAHHAAHAHAAHHAHHAAAAHHAHAHHHAAAHAHHAHAHAAAAAAHHHAHHAAAHHAHHAHAAHHHHHAAAAHHAAAAAHAAHAHAAHAAAHAAHHHAHAAHAAHHAHAAAHAAAAHAAHAHAAHHHAHHAAA-AHHAAAHHHAAAAAHHHAAHHH
*M575	HHAAAAAHAHHAHHAHHAAHAHAAHHAHHAAAAHHAHAHHHAAAHAHHAHAHAAAAAAHHHHHHHAAHHAHHAHAAHHHHHAAAAHHAHAAHHAAHAHAAHAAAHAAHHHAHAAHAAHHAHAAAHAAAHHAAHAHAAHHHAHHAHAAAHHAAAHHHAAAHAHHHAAHHH
*M576	HHAAAAAHAHHAHHAHHAAHAHAAHHAHHAAAAHHAHAHHHAAAHAHHAHAHAAAAAAHHHHHHHAAHHAHHAHAAHHHHHAAAAHHAHAAHHAAHAHAAHAAAHAAHHHAHAAHAAHHAHAAAHAAAHHAAHAHAAHHHAHHAHAHAHHAAAHHHAAAHAHHHAAHHH
*M577	HHAAAAAHAHHAHHAHHAAHAHAAHHAHHAAAAHHAHAHHHAAAHAHHAHAHAAAAAAHHHHHHHAAHHAHHAHAAHHHHHAAAAHHAAAAAHAAHAHAAHAAAHAAHHHAHAAHAAHHAHAAAHAAAHHAAHAHAAHHHAHHAAAHAHHAAAHHHAAAAAHHHAAHHH
*M578	HHAAAAAHAHHAHHAHHAAHAHAAHHAHHAAAAHHAHAHHHAAAHAHHAHAHAAAAAAHHHHHHHAAHHAHHAHAAHHHHHAAAAHHAHAAHHAAHAHAAHAAAHAAHHHAHAAHAAHHAHAAAHAAAHHAAHAHAAHHHAHHAHAHAHHAAAHHHAAAHAHHHAAHHH
*M579	HHAAAAAHAHHAHHAHHAAHAHAAHHAHHAAAAHHAHAHHHAAAHAHHAHAHAAAAAAHHHAHHAAAHHAHHAHAAHHHHHAAAAHHAAAAAHAAHAHAAHAAAHAAHHHAHAAHAAHHAHAAAHAAAAHAAHAHAAHHHAHHAAAHAHHAAAHHHAAAAAHHHAAHHH
*M580	HHAAAAAHAAHAHHAHHAAHAHAAHHAHHAAAAHHAHAHHHAAAHAHHAHAHAAAAAAHHHHHHAAAHHAHHAHAAHHHHHAAAAHHAAAAAHAAHAHAAHAAAHAAHHHAHAAHAAHHAHAAAHAAAHHAAHAHAAHHHAHHAAAHAHHAAAHHHAAAAAHHHAAHHH
*M581	HHAAAAAHAAHAHHAHHAAHAHAAHHAHHAAAAHHAHAHHHAAAHAHHAHAHAAAAAAHHHHHHHAAHHAHHAHAAHHHHHAAAAHHAAAAAHAAHAHAAHAAAHAAHHHAHAAHAAHHAHAAAHAAAHHAAHAHAAHHHAHHAAAHAHHAAAHHHAAAAAHHHAAHHH
*M582	HHAAAAAHAAHAHHAHHAAHAHAAHHAHHAAAAHHAHAHHHAAAHAHHAHAHAAAAAAHHHHHHAAAHHAHHAHAAHHHHHAAAAHHAAAAAHAAHAHAAHAAAHAAHHHAHAAHAAHHAHAAAHAAAHHAAHAHAAHHHAHHAAAHAHHAAAHHHAAAAAHHHAAHHH
*M583	HHAAAAAHAAHAHHAHHAAHAHAAHHAHHAAAAHHAHAHHHAAAHAHHAHAHAAAAAAHHHHHHAAAHHAHHAHAAHHHHHAAAAHHAAAAAHAAHAHAAHAAAHAAHHHAHAAHAAHHAHAAAHAAAHHAAHAHAAHHHAHHAAAAAHHAAAHHHAAAAAHHHAAHHH
*M584	HHAAAAAHAAHAHHAHHAAHAHAAHHAHHAAAAHHAHAHHHAAAHAHHAHAHAAAAAAHHHHHHAAAHHAHHAHAAHHHHHAAAAHHAAAAAHAAHAHAAHAAAHAAHHHAHAAHAAHHAHAAAHAAAHHAAHAHAAHHHAHHAAAHAHHAAAHHHAAAAAHHHAAHHH
*M585	HHAAAAAHAAHAHHAHHAAHAHAAHHAHHAAAAHHAHAHHHAAAHAHHAHAHAAAAAAHHHHHHAAAHHAHHAHAAHHHHHAAAAHHAAAAAHAAHAHAAHAAAHAAHHHAHAAHAAHHAHAAAHAAAHHAAHAHAAHHHAHHAAAHAHHAAAHHHAAAAAHHHAAHHH
*M586	HHAAAAAHAAHAHHAHHAAHAHAAHHAHHAAAAHHAHAHHHAAAHAHHAHAHAAAAAAHHHHHHAAAHHAHHAHAAHHHHHAAAAHHAAAAAHAAHAHAAHAAAHAAHHHAHAAHAAHHAHAAAHAAAHHAAHAHAAHHHAHHAAAHAHHAAAHHHAAAAAHHHAAHHH
*M587	HHAAAAAHAAHAHHAHHAAHAHAAHHAHHAAAAHHAHAHHHAAAHAHHAHAHAAAAAAHHHHHHHAAHHAHHAHAAHHHHHAAAAHHAAAAAHAAHAHAAHAAAHAAHHHAHAAHAAHHAHAAAHAAAHHAAHAHAAHHHAHHAAAAAHHAAAHHHAAAAAHHHAAHHH
*M588	HHAAAAAHAAHAHHAHHAAHAHAAHHAHHAAAAHHAHAHHHAAAHAHHAHAHAAAAAAHHHHHHHAAHHAHHAHAAHHHHHAAAAHHAHAAHHAAHAHAAHAAAHAAHHHAHAAHAAHHAHAAAHAAAHHAAHAHAAHHHAHHAHAHAHHAAAHHHAAAHAHHHAAHHH
*M589	HHAAAAAHAAHAHHAHHAAHAHAAHHAHHAAAAHHAHAHHHAAAHAHHAHAHAAAAAAHHHHHHAAAHHAHHAHAAHHHHHAAAAHHAAAAAHHAHAHAAHAAAHAAHHHAHAAHAAHHAHAAAHAAAHHAAHAHAAHHHAHHAAAHAHHAAAHHHAAAAAHHHAAHHH
*M590	HHAAAAAHAAHAHHAHHAAHAHAAHHAHHAAAAHHAHAHHHAAAHAHHAHAHAAAAAAHHHHHHAAAHHAHHAHAAHHHHHAAAAHHAAAAAHAAHAHAAHAAAHAAHHHAHAAHAAHHAHAAAHAAAHHAAHAHAAHHHAHHAAAHAHHAAAHHHAAAAAHHHAAHHH
*M591	HHAAAAAHAAHAHHAHHAAHAHAAHHAHHAAAAHHAHAHHHAAAHAHHAHAHAAAAAAHHHHHHAAAHHAHHAHAAHHHHHAAAAHHAAAAAHAAHAHAAHAAAHAAHHHAHAAHAAHHAHAAAHAAAHHAAHAHAAHHHAHHAAAAAHHAAAHHHAAAAAHHHAAHHH
*M592	HHAAAAAHHAHHHHAHHAAHAHAAHHAHAAAAAHHAHAHHHAAHHAHHAHAHAAAAHAHHHHHAHAAHHAHHAHAHHHHHHAAAAHHAHAAHHHAHAHAAHAAAHAAHHHAHAAHAAHHAHAAAHAAAHHAAHAHAAHHHAHHAHAHAHHAAAHHHAAAHAHHHAAHHH
*M593	AAHAAAHAHAHAAHAAHHAAAAAAHAAAAHAAAAHHHHAAAAAAAAAHAAAAAAAAAAAAAAAAHHAAAAAAAAHAHAAAAAAAAHAAAAAAAAHAAAAAAAAAHHAAAAAAHHAAHAAAAAAAAAAAAAAAHAAAAAAAAAAAAAAAAAAHAAAAAAHAHAAHAHAAA
*M594	HHHAAAAHHAHHHHAHHHHHAHAAHHAHAHAAAHHAHAHHAAAHHAHHAHAHAAAAHAHHHHHAAAAHHAHAAAAHHHHHHAAAAHHAAAAAHHAHAHAAHAAAHAAHHHAHAAHAAHHAHAAAHAAAHHAAHAHAAHAHAHHAAAHAHHAAAHHHAAAAAAHHAAHHH
*M595	AAHAAAHAHAAAAHAAHHAAAAAAAAAAAHAAAAHHHHAAAAAAAAAHAAAAAAAAAAAAAAAAHHAAAAAAAAHAHAAAAAAAHHAAHAHHAAHAAAAAAAAAHHAAAAAAHHAAHAAAAAAAAAAAAAAAHAAAAAAAAAAAHAAAAAAHAAAAAAHHHAAHAHAAA
*M596	HHHHAAAHHAHHHHAHHHHHAHAAHHAHAHAAAHHAHAHHAAAHHAHHAHAHAAAAHAHHHHHAAAAHHAHAAAAHHHHHHAAAAHHAAAAAHHAHAHAAHAAAHAAHHHAHAAHAAHHAHAAAHAAAHHAAHAHAAHAHAHHAAAHAHHAAAHHHAAAAAAHHAAHHH
*M597	HHHHAAAHHAHHHHAHHHHHAHAAHHAHAHAAAHHHHAHHAAAHHAHHAHAHAAAAHAHHHHHAAAAHHAHAAAAHHHHHHAAAAHHAAAAAHHAHAHAAHAAAHAAHHHAHAAHAAHHAHAAAHAAAHHAAHAHAAHAHAHHAAAHAHHAAAHHHAAAAAAHHAAHHH
*M598	HHHHAAAHHAHHHHAHHHHHAHAAHHAHAHAAAHHHHAHHAAAHHAHHAHAHAAAAHAHHHHHAAAAHHAHAAAAHHHHHHAAAAHHAAAAAHHAHAHAAHAAAHAAHHHAHAAHAAHHAHAAAHAAAHHAAHAHAAHAHAHHAAAHAHHAAAHHHAAAAAAHHAAHHH
*M599	HHHHAAAHHAHHHHAHHHHHAHAAHHAHAHAAAHHHHAHHHAAHHAHHAHAHAAAAHAHHHHHAAAAHHAHAAAAHAHHHHAAAAHHAAAAAHHAHAHAAHAAAHAAHHHAHAAHAAHAAHAAAHAAAHHAAHAHAAHAHAHHAAAHAHHAAAHHHAAAAAAHHAAHHH
*M600	HHHHAAAHHAHHHHAHHHHHAHAAHHAHAHAAAHHAHAHHAAAHHAHHAHAHAAAAHAHHHHHAAAAHHAHAAAAHHHHHHAAAAHHAAAAAHHAHAHAAHAAAHAAHHHAHAAHAAHHAHAAAHAAAHHAAHAHAAHAHAHHAAAHAHHAAAHHHAAAAAAHHAAHHH
*M601	HHHHAAAHHAHHHHAHHHHHAHAAHHAHAHAAAHHHHAHHHAAHHAHHAHAHAAAAHAHHHHHAAAAHHAHAAAAHAHHHHAAAAHHAAAAAHHAHAHAAHAAAHAAHHHAHAAHAAHAAHAAAHAAAHHAAHAHAAHAHAHHAAAHAHHAAAHHHAAAAAAHHAAHHH
*M602	HHHHAAAHHAHHHHAHHHHHAHAAHHAHAHAAAHHAHAHHAAAHHAHHAHAHAAAAHAHHHHHAAAAHHAHAAAAHHHHHHAAAAHHAAAAAHHAHAHAAHAAAHAAHHHAHAAHAAHHAHAAAHAAAHHAAHAHAAHAHAHHAAAHAHHAAAHHHAAAAAAHHAAHHH
*M603	HHHHAAAHHAHHHHAHHHHHAHAAHHAHAHAAAHHHHAHHHAAHHAHHAHAHAAAAHAHHHHHAAAAHHAHAAAAHAHHHHAAAAHHAAAAAHHAHAHAAHAAAHAAAHHAHAAHAAHAAHAAAHAAAHHAAHAHAAHAHAHHAAAHAHHAAAHHHAAAAAAHHAAHHH
*M604	HHHHAAAHHAHHHHAHHHHHAHAAHHAHAHAAAHHHHAHHHAAHHAHHAHAHAAAAHAHHHHHAAAAHHAHAAAAHAHHHHAAAAHHAAAAAHHAHAHAAHAAAHAAAHHAHAAHAAHAAHAAAHAAAHHAAHAHAAHAHAHHAAAHAHHAAAHHHAAAAAAHHAAHHH
*M605	HHHHAAAHHAHHHHAHHHHHAHAAHHAHAHAAAHHHHAHHHAAHHAHHAHAHAAAAHAHHHHHAAAAHHAHAAAAHAHHHHAAAAHHAAAAAHHAHAHAAHAAAHAAAHHAHAAHAAHAAHAAAHAAAHHAAHAHAAHAHAHHAAAHAHHAAAHHHAAAAAAHHAAHHH
*M606	HHHHAAAHHAHHHHAHHHHHAHAAHHAHAHAAAHHHHAHHHAAHHAHHAHAHAAAAHAHHHHHAAAAHHAHAAAAHAHHHHAAAAHHAAAAAHHAHAHAAHAAAHAAAHHAHAAHAAHAAHAAAHAAAHHAAHAHAAHAHAHHAAAHAHHAAAHHHAAAAAAHHAAHHH
*M607	AHHHAAAHHAHHHHAHHHHHAHAAHHAHAHAAAHHHHAHHHAAHHAHHAHAHAAAAHAHHHHHAAAAHHAHAAAAHAHHHHAAAAHHAAAAAHHAHAHAAHAAAHAAAHHAHAAHAAHAAHAAAHAAAHHAAHAHAAHAHAHHAAAHAHHAAAHHHAAAAAAHHAAHHH
*M608	AHHHAAAHHAHHHHAHHHHHAHAAHHAHAHAAAHHHHAHHHAAHHAHHAHAHAAAAHAHHHHHAAAAHHAHAAAAHAHHHHAAAAHHAAAAAHHAHAHAAHAAAHAAAHHAHAAHAAHAAHAAAHAAAHHAAHAHAAHAHAHHAAAHAHHAAAHHHAAAAAAHHAAHHH
*M609	AHHHAAAHHAHHHHAHHHHHAHAAHHAHAHAAAHHHHAHHHAAHHAHHAHAHAAAAHAHHHHHAAAAHHAHAAAAHAHHHHAAAAHHAAAAAHHAHAHAAHAAAHAAAHHAHAAHAAHAAHAAAHAAAHHAAHAHAAHAHAHHAAAHAHHAAAHHHAAAAAAHHAAHHH
*M610	AHHHAAAHHAHHHHAHHHHHAHAAHHAHAHAAAHHHHAHHHAAHHAHHAHAHAAAAHAHHHHHAAAAHHAHAAAAHAHHHHAAAAHHAAAAAHHAHAHAAHAAAHAAAHHAHAAHAAHAAHAAAHAAAHHAAHAHAAHAHAHHAAAHAHHAAAHHHAAAAAAHHAAHHH
*M611	AHHHAAAHHAHHHHAHHHHHAHAAHHAHAHAAAHHHHAHHHAAHHAHHAHAHAAAAHAHHHHHAAAAHHAHAAAAHAHHHHAAAAHHAAAAAHHAHAHAAHAAAHAAAHHAHAAHAAHAAHAAAHAAAHHAAHAHAAHAHAHHAAAHAHHAAAHHHAAAAAAHHAAHHH
*M612	AHHHAAHHHAHHHHAHHHHHAHAAHHAHAHAAAHHHHAHHHAAHHAHHAHAHAAAAHAHHHHHAHAAHHAHAAAAHAHHHHAAAAHHAHAAHHHAHAHAAHAAAHAAAHHAHAAHAAHAAHAAAHAAAHHAAHAHAAHAHAHHAHAHAHHAAAHHHAAAHAAHHAAHHH
*M613	AHHHAAHHHAHHHHAHHHHHAHAAHHAHAHAAAHHHHAHHHAAHHAHHAHAHAAAAHAHHHHHAHAAHHAHAAAAHAHHHHAAAAHHAHAAHHHAHAHAAHAAAHAAAHHAHAAHAAHAAHAAAHAAAHHAAHAHAAHAHAHHAHAHAHHAAAHHHAAAHAAHHAAHHH
*M614	AHHHAAHHHAHHHHAHHHHHAHAAHHAHAHAAAHHHHAHHHAAHHAHHAHAHAAAAHAHHHHHAHAAHHAHAAAAHAHHHHAAAAHHAHAAHHHAHAHAAHAAAHAAAHHAHAAHAAHAAHAAAHAAAHHAAHAHAAHAHAHHAHAHAHHAAAHHHAAAHAAHHAAHHH
*M615	AHHHAAHHHAHHHHAHHHHHAHAAHHAHAHAAAHHHHAHHHAAHHAHHAHAHAAAAHAHHHHHAHAAHHAHAAAAHAHHHHAAAAHHAHAAHHHAHAHAAHAAAHAAAHHAHAAHAAHAAHAAAHAAAHHAAHAHAAHAHAHHAHAHAHHAAAHHHAAAHAAHHAAHHH
*M616	HHHHAAAHHAHHHHAHHHHHAHAAHHAHAHAAAHHHHAHHAAAHHAHHAHAHAAAAHAHHHHHAAAAHHAHAAAAHHHHHHAAAAHHAAAAAHHAHAHAAHAAAHAAHHHAHAAHAAHHAHAAAHAAAHHAAHAHAAHAHAHHAAAHAHHAAAHHHAAAAAAHHAAHHH
*M617	AHHHAAHHHAHHHHAHHHHHAHAAHHAHAHAAAHHHHAHHHAAHHAHHAHAHAAAAHAHHHHHAAAAHHAHAAAAHAHHHHAAAAHHAAAAAHHAHAHAAHAAAHAAAHHAHAAHAAHAAHAAAHAAAHHAAHAHAAHAHAHHAAAHAHHAAAHHHAAAAAAHHAAHHH
*M618	AHHHAAHHHAHHHHAHHHHHAHAAHHAHAHAAAHHHHAHHHAAHHAHHAHAHAAAAHAHHHHHAHAAHHAHAAAAHAHHHHAAAAHHAHAAHHHAHAHAAHAAAHAAAHHAHAAHAAHAAHAAAHAAAHHAAHAHAAHAHAHHAHAHAHHAAAHHHAAAHAAHHAAHHH
*M619	AHHHAAHHHAHHHHAHHHHHAHAAHHAHAHAAAHHHHAHHHAAHHAHHAHAHAAAAHAHHHHHAAAAHHAHAAAAHAHHHHAAAAHHAAAAAHHAHAHAAHAAAHAAAHHAHAAHAAHAAHAAAHAAAHHAAHAHAAHAHAHHAAAHAHHAAAHHHAAAAAAHHAAHHH
*M620	AHHHAAHHHAHHHHAHHHHHAHAAHHAHAHAAAHHHHAHHHAAHHAHHAHAHAAAAHAHHHHHAHAAHHAHAAAAHAHHHHAAAAHHAHAAHHHAHAHAAHAAAHAAAHHAHAAHAAHAAHAAAHAAAHHAAHAHAAHAHAHHAHAHAHHAAAHHHAAAHAAHHAAHHH
*M621	AHHHAAHHHAHHHHAHHHHHAHAAHHAHAHAAAHHHHAHHHAAHHAHHAHAHAAAAHAHHHHHAAAAHHAHAAAAHAHHHHAAAAHHAAAAAHHAHAHAAHAAAHAAAHHAHAAHAAHAAHAAAHAAAHHAAHAHAAHAHAHHAAAHAHHAAAHHHAAAAAAHHAAHHH
*M622	AHHHAAHHHAHHHHAHHHHHAHAAHHAHAHAAAHHHHAHHHAAHHAHHAHAHAAAAHAHHHHHAHAAHHAHAAAAHAHHHHAAAAHHAHAAHHHAHAHAAHAAAHAAAHHAHAAHAAHAAHAAAHAAAHHAAHAHAAHAHAHHAHAHAHHAAAHHHAAAHAAHHAAHHH
*M623	AHHHAAHHHAHHHHAHHHHHAHAAHHAHAHAAAHHHHAHHHAAHHAHHAHAHAAAAHAHHHHHAHAAHHAHAAAAHAHHHHAAAAHHAHAAHHHAHAHAAHAAAHAAAHHAHAAHAAHAAHAAAHAAAHHAAHAHAAHAHAHHAHAHAHHAAAHHHAAAHAAHHAAHHH
*M624	AHHHAAHHHAHHHHAHHHHHAHAAHHAHAHAAAHHHHAHHHAAHHAHHAHAHAAAAHAHHHHHAHAAHHHHAAAAHAHHHHAAAAHHAHAAHHHAHAHAAHAAAHAAAHHAHAAHAAHAAHAAAHAAAHHAAHAHAAHAHAHHAHAHAHHAAAHHHAAAHAAHHAAHHH
*M625	AHHHAAHHHAHHHHAHHHHHAHAAHHAHAHAAAHHHHAHHHAAHHAHHAHAHAAAAHAHHHHHAHAAHHHHAAAAHAHHHHAAAAHHAHAAHHHAHAHAAHAAAHAAAHHAHAAHAAHAAHAAAHAAAHHAAHAHAAHAHAHHAHAHAHHAAAHHHAAAHAAHHAAHHH
*M626	AHHHAAHHHAHHHHAHHHHHAHAAHHAHAHAAAHHHHAHHHAAHHAHHAHAHAAAAHAHHHHHAHAAHHHHAAAAHAHHHHAAAAHHAHAAHHHAHAHAAHAAAHAAAHHAHAAHAAHAAHAAAHAAAHHAAHAHAAHAHAHHAHAHAHHAAAHHHAAAHAAHHAAHHH
*M627	HHHHAAAHHAHHHHAHHHHHAHAAHHAHAHAAAHHHHAHHHAAHHAHHAHAHAAAAHAHHHHHAAAAHHAHAAAAHAHHHHAAAAHHAAAAAHHAHAHAAHAAAHAAHHHAHAAHAAHAAHAAAHAAAHHAAHAHAAHAHAHHAAAHAHHAAAHHHAAAAAAHHAAHHH
*M628	AHHHAAHHHAHHHHAHHHHHAHAAHHAHAHAAAHHHHAHHHAAHHAHHAHAHAAAAHAHHHHHAHAAHHHHAAAAHAHHHHAAAAHHAHAAHHHAHAHAAHAAAHAAAHHAHAAHAAHAAHAAAHAAAHHAAHAHAAHAHAHHAHAHAHHAAAHHHAAAHAAHHAAHHH
*M629	AHHHAAHHHAHHHHAHHHHHAHAAHHAHAHAAAHHHHAHHHAAHHAHHAHAHAAAAHAHHHHHAAAAHHHHAAAAHAHHHHAAAAHHAAAAAHHAHAHAAHAAAHAAAHHAHAAHAAHAAHAAAHAAAHHAAHAHAAHAHAHHAAAHAHHAAAHHHAAAAAAHHAAHHH
*M630	AHHHAAHHHAHHHHAHHHHHAHAAHHAHAHAAAHHHHAHHHAAHHAHHAHAHAAAAHAHHHHHAAAAHHHHAAAAHAHHHHAAAAHHAAAAAHHAHAHAAHAAAHAAAHHAHAAHAAHAAHAAAHAAAHHAAHAHAAHAHAHHAAAHAHHAAAHHHAAAAAAHHAAHHH
*M631	AHHHAAHHHAHHHHAHHHHHAHAAHHAHAHAAAHHHHAHHHAAHHAHHAHAHAAAAHAHHHHHAHAAHHHHAAAAHAHHHHAAAAHHAHAAHHHAHAHAAHAAAHAAAHHAHAAHAAHAAHAAAHAAAHHAAHAHAAHAHAHHAHAHAHHAAAHHHAAAHAAHHAAHHH
*M632	AHHHAAHHHAHHHHAHHHHHAHAAHHAHAHAAAHHHHAHHHAAHHAHHAHAHAAAAHAHHHHHAAAAHHHHAAAAHAHHHHAAAAHHAAAAAHHAHAHAAHAAAHAAAHHAHAAHAAAAAHAAAHAAAHHAAHAAAAHAHAHHAAAHAHHAAAHHHAAAAAAHHAAHHH
*M633	AHHHAAHHHAHHHHAHHHHHAHAAHHAHAHAAAHHHHAHHHAAHHAHHAHAHAAAAHAHHHHHAAAAHHHHAAAAHAHHHHAAAAHHAAAAAHHAHAHAAHAAAHAAAHHAHAAHAAAAAHAAAHAAAHHAAHAAAAHAHAHHAAAHAHHAAAHHHAAAAAAHHAAHHH
*M634	AHHHAAHHHAHHHHAHHHHHAHAAHHAHAHAAAHHHHAHHHAAHHAHHAHAHAAAAHAHHHHHAHAAHHHHAAAAHAHHHHAAAAHHAHAAHHHAHAHAAHAAAHAAAHHAHAAHAAAAAHAAAHAAAHHAAHAAAAHAHAHHAHAHAHHAAAHHHAAAHAAHHAAHHH
*M635	AHHHAAHHHAHHHHAHHHHHAHAAHHAHAAAAAHHHHAHHHAAHHAHHAHAHAAAAHAHHHHHAAAAHHHHAAAAHAHHHHAAAAHHAAAAAHHAHAHAAAAAAHAAAHHAHAAHAAAAAHAAAHAAAHHAAHAAAAHAHAHHAAAHAHHAAAHHHAAAAAAHHAAHHH
*M636	AHHHAAHHHAHHHHAHHHHHAHAAHHAHAAAAAHHHHAHHHAAHHAHHAHAHAAAAHAHHHHHAAAAHHHHAAAAHAHHHHAAAAHHAAAAAHHAHAHAAAAAAHAAAHHAHAAHAAAAAHAAAHAAAHHAAHAAAAHAHAHHAAAHAHHAAAHHHAAAAAAHHAAHHH
*M637	AHHHAAHHHAHHHHAHHHHHAHAAHHAHAAAAAHHHHAHHHAAHHAHHAHAHAHAAHAHHHHHAAAAHHHHAAAAHAHHHHAAAAHHAAAAAHHAHAHAAAAAAHAAAHHAHAAHAAAAAHAAAHAAAHHAAHAAAAHAHAHHAAAHAHHAAAHHHAAAAAAHHAAHHH
*M638	AHHHAAHHHAHHHHAHHHHHAHAAHHAHAAAAAHHHHAHHHAAHHAHHAHAHAHAAHAHHHHHAAAAHHHHAAAAHAHHHHAAAAHHAAAAAHHAHAHAAAAAAHAAAHHAHAAHAAAAAHAAAHAAAHHAAHAAAAHAHAHHAAAHAHHAAAHHHAAAAAAHHAAHHH
*M639	AHHHAAHHHAHHHHAHHHHHAHAAHHAHAAAAAHHHHAHHHAAHHAHHAHAHAHAAHAHHHHHAAAAHHHHAAAAHAHHHHAAAAHHAAAAAHHAHAHAAAAAAHAAAHHAHAAHAAAAAHAAAHAAAHHAAHAAAAHAHAHHAAAHAHHAAAHHHAAAAAAHHAAHHH
*M640	AHHHAAHHHAHHHHAHHHHHAHAAHHAHAAAAAHHHHAHHHAAHHAHHAHAHAHAAHAHHHHHAAAAHHHHAAAAHAHHHHAAAAHHAAAAAHHAHAHAAAAAAHAAAHHAHAAHAHAAAHAAAHAAAHHAAHAAAAHAHAHHAAAHAHHAAAHHHAAAAAAHHAAHHH
*M641	AHHHAAHHHAHHHHAHHHHHAHAAHHAHAAAAAHHHHAHHHAAHHAHHAHAHAHAAHAHHHHHAAAAHHHHAAAAHAHHHHAAAAHHAAAAAHHAHAHAAAAAAHAAAHHAHAAHAHAAAHAAAHAAAHHAAHAAAAHAHAHHAAAHAHHAAAHHHAAAAAAHHAAHHH
*M642	AHHHAAHHHAHHHHAHHHHHAHAAHHAHAAAAAHHHHAHHHAAHHAHHAHAHAHAAHAHHHHHAAAAHHHHAAAAHAHHHHAAAAHHAAAAAHHAHAHAAAAAAHAAAHHAHAAHAHAAAHAAAHAAAHHAAHAAAAHAHAHHAAAHAHHAAAHHHAAAAAAHHAAHHH
*M643	AHHHAAHHHAHHHHAHHHHHAHAAHHAHAAAAAHHHHAHHHAAHHAHHAHAHAHAAHAHHHHHAAAAHHHHAAAAHAHHHHAAAAHHAAAAAHHAHAHAAAAAAHAAAHHAHAAHAHAAAHAAAHAAAHHAAHAAAAHAHAHHAAAHAHHAAAHHHAAAAAAHHAAHHH
*M644	AHHHAAHHHAHHHHAHHHHHAHAAHHAHAAAAAHHHHAHHHAAHHAHHAHAHAHAAHAHHHHHAAAAHHHHAAAAHAHHHHAAAAHHAAAAAHHAHAHAAAAAAHAAAHHAHAAHAHAAAHAAAHAAAHHAAHAAAAHAHAHHAAAHAHHAAAHHHAAAAAAHHAAHHH
*M645	AHHHAAHHHAHHHHAHHHHHAHAAHHAHAAAAAHHHHAHHHAAHHAHHAHAHAHAAHAHHHHHAAAAHHHHAAAAHAHHHHAAAAHHAAAAAHHAHAHAAAAAAHAAAHHAHAAHAHAAAHAAAHAAAHHAAHAAAAHAHAHHAAAHAHHAAAHHHAAAAAAHHAAHHH
*M646	AHHHAAHHHAHHHHAHHHHHAHAAHHAHAHAAAHHHHAHHHAAHHAHHAHAHAAAAHAHHHHHAAAAHHHHAAAAHAHHHHAAAAHHAAAAAHHAHAHAAHAAAHAAAHHAHAAHAAAAAHAAAHAAAHHAAHAAAAHAHAHHAAAHAHHAAAHHHAAAAAAHHAAHHH
*M647	AHHHAAHHHAHHHHAHHHHHAHAAHHAHAAAAAHHHHAHHHAAHHAHHAHAHAHAAHAHHHHHAAAAHHHHAAAAHAHHHHAAAAHHAAAAAHHAHAHAAAAAAHAAAHHAHAAHAHAAAHAAAHAAAHHAAHAAAAHAHAHHAAAHAHHAAAHHHAAAAAAHHAAHHH
*M648	AHHHAAHHHAHHHHAHHHHHAHAAHHAHAAAAAHHHHAHHHAAHHAHHAHAHAHAAHAHHHHHAAAAHHHHAAAAHAHHHHAAAAHHAAAAAHHAHAHAAAAAAHAAAHHAHAAHAHAAAHAAAHAAAHHAAHAAAAHAHAHHAAAHAHHAAAHHHAAAAAAHHAAHHH
*M649	AHHHAAHHHAHHHHAHHHHHAHAAHHAHAAAAAHHHHAHHHAAHHAHHAHAHAHAAHAHHHHHAAAAHHHHAAAAHAHHHHAAAAHHAAAAAHHAHAHAAAAAAHAAAHHAHAAHAAAAAHAAAHAAAHHAAHAAAAHAHAHHAAAHAHHAAAHHHAAAAAAHHAAHHH
*M650	AHHAAAHAHAHHHHAHHHHHAHAAHHAHAAAAAHHHHAHHHAAHHAHHAHAHAHAAHAHHHHHAAAAHHHHAAAAHAHHHHAAAAHHAAAAAHHAHAHAAAAAAHAAAHHAHAAHAHAAAHAAAHAAAAHAAHAAAAHAHAHHAAAHAHHAAAHHHAAAAAAHHAAHHH
*M651	AHHAAAHAHAHHHHAHHHHHAHAAHHAHAAAAAHHHHAHHHAAHHAHHAHAHAHAAAAHHHHHAAAAHHHHAAAAHAHHHHAAAAHHAAAAAHHAHAHAAAAAAHAAAHHAHAAHAHAAAHAAAHAAAAHAAHAAAAHAHAHHAAAHAHHAAAHHHAAAAAAHHAAHHH
*M652	AHHAAAHAHAHHHHAHHHHHAHAAHHAHAAAAAHHHHAHHHAAHHAHHAHAHAHAAAAHHHHHAAAAHHHHAAAAHAHHHHAAAAHHAAAAAHHAHAHAAAAAAHAAAHHAHAAHAHAAAHAAAHAAAAHAAHAAAAHAHAHHAAAHAHHAAAHHHAAAAAAHHAAHHH
*M653	AHHAAAHAHAHHHHAHHHHHAHAAHHAHAAAAAHHHHAHHHAAHHAHHAHAHAHAAAAHHHHHAAAAHHHHAAAAHAHHHHAAAAHHAAAAAHHAHAHAAAAAAHAAAHHAHAAHAHAAAHAAAHAAAAHAAHAAAAHAHAHHAAAHAHHAAAHHHAAAAAAHHAAHHH
*M654	AHHAAAHAHAHHHHAHHHHHAHAAHHAHAAAAAHHHHAHHHAAHHAHHAHAHAHAAAAHHHHHAAAAHHHHAAAAHAHHHHAAAAHHAAAAAHHAHAHAAAAAAHAAAHHAHAAHAHAAAHAAAHAAAAHAAHAAAAHAHAHHAAAHAHHAAAHHHAAAAAAHHAAHHH
*M655	AHHAAAHAHAHHHHAHHHHHAHAAHHAHAAAAAHHHHAHHHAAHHAHHAHAHAHAAAAHHHHHAAAAHHHHAAAAHAHHHHAAAAHHAAAAAHHAHAHAAAAAAHAAAHHAHAAHAHAAAHAAAHAAAAHAAHAAAAHAHAHHAAAHAHHAAAHHHAAAAAAHHAAHHH
*M656	AHHAAAHAHAHHHHAHHHHHAHAAHHAHAAAAAHHHHAHHHAAHHAHHAHAHAHAAAAHHHHHAAAAHHHHAAAAHAHHHHAAAAHHAAAAAHHAHAHAAAAAAHAAAHHAHAAHAHAAAHAAAHAAAAHAAHAAAAHAHAHHAAAHAHHAAAHHHAAAAAAHHAAHHH
*M657	AHHAAAHAHAHHHHAHHHHHAHAAHHAHAAAAAHHHHAHHHAAHHAHHAHAHAHAAAAHHHHHAAAAHHHHAAAAHAHHHHAAAAHHAAAAAHHAHAHAAAAAAHAAAHHAHAAHAHAAAHAAAHAAAAHAAHAAAAHAHAHHAAAHAHHAAAHHHAAAAAAHHAAHHH
*M658	AHHHAAHHHAHHHHAHHHHHAHAAHHAHAAAAAHHHHAHHHAAHHAHHAHAHAHAAHAHHHHHAAAAHHHHAAAAHAHHHHAAAAHHAAAAAHHAHAHAAAAAAHAAAHHAHAAHAHAAAHAAAHAAAHHAAHAAAAHAHAHHAAAHAHHAAAHHHAAAAAAHHAAHHH
*M659	AHHAAAHAHAHHHHAHHHHHAHAAHHAHAAAAAHHHHAHHHAAHHAHHAHAHAHAAAAHHHHHAAAAHHHHAAAAHAHHHHAAAAHHAAAAAHHAHAHAAAAAAHAAAHHAHAAHAHAAAHAAAHAAAAHAAHAAAAHAHAHHAAAHAHHAAAHHHAAAAAAHHAAHHH
*M660	AHHHAAHHHAHHHHAHHHHHAHAAHHAHAAAAAHHHHAHHHAAHHAHHAHAHAHAAHAHHHHHAAAAHHHHAAAAHAHHHHAAAAHHAAAAAHHAHAHAAAAAAHAAAHHAHAAHAHAAAHAAAHAAAHHAAHAAAAHAHAHHAAAHAHHAAAHHHAAAAAAHHAAHHH
*M661	AHHAAAHAHAHHHHAHHHHHAHAAHHAHAAAAAHHHHAHHHAAHHAHHAHAHAHAAAAHHHHHAAAAHHHHAAAAHAHHHHAAAAHHAAAAAHHAHAHAAAAAAHAAAHHAHAAHAHAAAHAAAHAAAAHAAHAAAAHAHAHHAAAHAHHAAAHHHAAAAAAHHAAHHH
*M662	AAHAAAHAHAAAAHAAHHAAAAAAAAAAAAAAAAHHHHAAHAAAAAAAAAAAAAAAAAAAAAAAHHAAAAAAAAAHHAAAAAAAHHAAAAHAAAHAAAHAAAAAHHAAAAAAHHAAHAHAAHAAAAAAAAAAHAAAAAAHAAAAAAAAAAAAAAAAAAAAAAAHAHAAA
*M663	AHHAAAHAHAHHHHAHHHHHAHAAHHAHAAAAAHHHHAHHHAAHHAHHAHAHAHAAAAHHHHHAAAAHHHHAAAAHAHHHHHAAAHHAAAAAHHAHAHAAAAAAHAAAHHAHAAHAHAAAHAAAHAAAAHAAHAAAAHAHAHHAAAHAHHAAAHHHAAAAAAHHAAHHH
*M664	AHHAAAHAHAHHHHAHHHHHAHAAHHAHAAAAAHHHHAHHHAAHHAHHAHAHAHAAAAHHHHHAAAAHHHHAAAAHAHHHHHAAAHHAAAAAHHAHAHAAAAAAHAAAHHAHAAHAHAAAHAAAHAAAAHAAHAAAAHAHAHHAAAHAHHAAAHHHAAAAAAHHAAHHH
*M665	AHHAAAHAHAHHHHAHHHHHAHAAHHAHAAAAAHHHHAHHHAAHHAHHAHAHAHAAAAHHHHHAAAAHHHHAAAAHAHHHHHAAAHHAAAAAHHAHAHAAAAAAHAAAHHAHAAHAHAAAHAAAHAAAAHAAHAAAAHAHAHHAAAHAHHAAAHHHAAAAAAHHAAHHH
*M666	AHHAAAHAHAHHHHAHHHHHAHAAHHAHAAAAAHHHHAHHHAAHHAHHAHAHAHAAAAHHHHHAAAAHHHHAAAAHAHHHHHAAAHHAAAAAHHAHAHAAAAAAHAAAHHAHAAHAHAAAHAAAHAAAAHAAHAAAAHAHAHHAAAHAHHAAAHHHAAAAAAHHAAHHH
*M667	AHHAAAHAHAHHHHAHHHHHAHAAHHAHAAAAAHHHHAHHHAAHHAHHAHAHAHAAAAHHHHHAAAAHHHHAAAAHAHHHHHAAAHHAAAAAHHAHAHAAAAAAHAAAHHAHAAHAHAAAHAAAHAAAAHAAHAAAAHAHAHHAAAHAHHAAAHHHAAAAAAHHAAHHH
*M668	AHHAAAHAHAHHHHAHHHHHAHAAHHAHAAAAAHHHHAHHHAAHHAHHAHAHAHAAAAHHHHHAAAAHHHHAAAAHAHHHHHAAAHHAAAAAHHAHAHAAAAAAHAAAHHAHAAHAHAAAHAAAHAAAAHAAHAAAAHAHAHHAAAHAHHAAAHHHAAAAAAHHAAHHH
*M669	AHHAAAHAHAHHHHAHHHHHAHAAHHAHAAAAAHHHHAHHHAAHHAHHAHAHAHAAAAHHHHHAAAAHHHHAAAAHAHHHHHAAAHHAAAAAHHAHAHAAAAAAHAAAHHAHAAHAHAAAHAAAHAAAAHAAHAAAAHAHAHHAAAHAHHAAAHHHAAAAAAHHAAHHH
*M670	AHHAAAHAHAHHHHAHHHHHAHAAHHAHAAAAAHHHHAHHHAAHHAHHAHAHAHAAAAHHHHHAAAAHHHHAAAAHAHHHHHAAAHHAAAAAHHAHAHAAAAAAHAAAHAAHAAHAHAAAHAAAHAAAAHAAHAAAAHAHAHHAAAHAHHAAAHHHAAAAAAHHAAHHH
*M671	AHHAAAHAHAHHHHAHHHHHAHAAHHAHAAAAAHHHHAHHHAAHHAHHAHAHAHAAAAHHHHHAAAAHHHHAAAAHAHHHHAAAAHHAAAAAHHAHAHAAAAAAHAAAHHAHAAHAHAAAHAAAHAAAAHAAHAAAAHAHAHHAAAHAHHAAAHHHAAAAAAHHAAHHH
*M672	AHHAAAHAHAHHHHAHHHHHAHAAHHAHAAAAAHHHHAHHHAAHHAHHAHAHAHAAAAHHHHHAAAAHHHHAAAAHAHHHHAAAAHHAAAAAHHAHAHAAAAAAHAAAHHAHAAHAHAAAHAAAHAAAAHAAHAAAAHAHAHHAAAHAHHAAAHHHAAAAAAHHAAHHH
*M673	AHHAAAHAHAHHHHAHHHHHAHAAHHAHAAAAAHHHHAHHHAAHHAHHAHAAAHAAAAHHHHHAAAAHHHHAAAAHAHHHHHAAAHHAAAAAHHAHAHAAAAAAHAAAHAAHAAAAHAAAHAAAHAAAAHAAHAAAAHAHAHHAAAHAHHAAAHHHAAAAAAHHAAHHH
*M674	-HHAAHHAHHHHHHHHHAHHAHAAHAHAHHH-HHAHHAHHAHAHHHAHHHHAHHAAAHHAAHHAAHHHAHHAHAAAAHAA-HHHAHHAAHHAHHHHAHHHHHAAHHAHHHHHHAAHHAAAAHHAHHHAHHHHHAAHH-AHAAAHAAH-H-A-HHH-AHAAHHHAHAAHH
*M675	AHHAAAHAHAHHHHAHHHHHAHAAHHAHAAAAAHHHHAHHHAAHHAHHAHAAAHAAAAHHHHHAAAAHHHHAAAAHAHHHHHAAAHHAAAAAHHAHAHAAAAAAHAAAHAAHAAAAHAAAHAAAHAAAAHAAHAAAAHAHAHHAAAHAHHAAAHHHAAAAAAHHAAHHH
*M676	AHHAAAHAHAHHHHAHHHHHAHAAHHAHAAAAAHHHHAHHHAAHHAHHAHAHAHAAAAHHHHHAAAAHHHHAAAAHAHHHHAAAAHHAAAAAHHAHAHAAAAAAHAAAHHAHAAHAHAAAHAAAHAAAAHAAHAAAAHAHAHHAAAHAHHAAAHHHAAAAAAHHAAHHH
*M677	AHHAAAHAHAHHHHAHHHHHAHAAHHAHAAAAAHHHHAHHHAAHHAHHAHAHAHAAAAHHHHHAAAAHHHHAAAAHAHHHHAAAAHHAAAAAHHAHAHAAAAAAHAAAHHAHAAHAHAAAHAAAHAAAAHAAHAAAAHAHAHHAAAHAHHAAAHHHAAAAAAHHAAHHH
*M678	AHHAAAHAHAHHHHAHHHHHAHAAHHAHAAAAAHHHHAHHHAAHHAHHAHAHAHAAAAHHHHHAAAAHHHHAAAAHAHHHHHAAAHHAAAAAHHAHAHAAAAAAHAAAHHAHAAHAHAAAHAAAHAAAAHAAHAAAAHAHAHHAAAHAHHAAAHHHAAAAAAHHAAHHH
*M679	AAHAHAHAHAAAAHAAHHAAAAAAAAAAAAAAAAHHHHAAHAAAAAAAHAAAAAAAAAAAAAAAHHAAAAAAAAAHHAAAHAAHHHAAHAHHAAHAAAHAAAAAHHAAAAAAHHAAHAHAAHAAHHAAAAAAHAAAAAAHAAAAHAAAAHAAHAAAAHAHHAAHAHAAA
*M680	AHHAAAHAHAHHHHAHHHHHAHAAHHAHAAAAAHHHHAHHHAAHHAHHAHAHAHAAAAHHHHHAAAAHHHHAAAAHAHHHHHAAAHHAAAAAHHAHAHAAAAAAHAAAHAAHAAHAHAAAHAAAHAAAAHAAHAAAAHAHAHHAAAHAHHAAAHHHAAAAAAHHAAHHH
*M681	AHHAAAHAHAHHHHAHHHHHAHAAHHAHAAAAAHHHHAHHHAAHHAHHAHAAAHAAAAHHHHHAAAAHHHHAAAAHAHHHHHAAAHHAAAAAHHAHAHAAAAAAHAAAHAAHAAAAHAAAHAAAHAAAAHAAAAAAAHAHAHAAAAHAHHAAAHHHAAAAAAHHAAHHH
*M682	AHHAAAHAHAHHHHAHHHHHAHAAHHAHAAAAAHHHHAHHHAAHHAHHAHAAAHAAAAHHHHHAAAAHHHHAAAAHAHHHHHAAAHHAAAAAHHAHAHAAAAAAHAAAHAAHAAAAHAAAHAAAHAAAAHAAAAAAAHAHAHAAAAHAHHAAAHHHAAAAAAHHAAHHH
*M683	AHHAAAHAHAHHHHAHHHHHAHAAHHAHAAAAAHHHHAHHHAAHHAHHAHAAAHAAAAHHHHHAAAAHHHHAAAAHAHHHHHAAAHHAAAAAHHAHAHHAAAAAHAAAHAAHAAAAHAAAHAAAHAAAAHAAAAAAAHAHAHAAAAHAHHAAAHHHAAAAAAHHAAHHH
*M684	AHHAAAHAHAHHHHAHHHHHAHAAHHAHAAAAAHHHHAHHHAAHHAHHAHAAAHAAAAHHHHHAAAAHHHHAAAAHAHHHHHAAAHHAAAAAHHAHAHHAAAAAHAAAHAAHAAAAHAAAHAAAHAAAAHAAAAAAAHAHAHAAAAHAHHAAAHHHAAAAAAHHAAHHH
*M685	AHHAAAHAHAHHHHAHHHHHAHAAHHAHAAAAAHHHHAHHHAAHHAHHAHAAAHAAAAHHHHHAAAAHHHHAAAAHAHHHHHAAAHHAAAAAHHAHAHHAAAAAHAAAHAAHAAAAHAAAHAAAHAAAAHAAAAAAAHAHAHAAAAHAHHHAAHHHAAAAAAHHAAHHH
*M686	AHHAAAHAHAHHHHAHHHHHAHAAHHAHAAAAAHHHHAHHHAAHHAHHAHAAAHAAAAHHHHHAAAAHHHHAAAAHAHHHHHAAAHHAAAAAHHAHAHAAAAAAHAAAHAAHAAAAHAAAHAAAHAAAAHAAHAAAAHAHAHHAAAHAHHAAAHHHAAAAAAHHAAHHH
*M687	AHHAAAHAHAHHHHAHHHHHAHAAHHAHAAAAAHHHHAHHHAAHHAHHAHAAAHAAAAHHHHHAAAAHHHHAAAAHAHHHHHAAAHHAAAAAHHAHAHHAAAAAHAAAHAAHAAAAHAAAHAAAHAAAAHAAAAAAAHAHAHAAAAHAHHHAAHHHAAAAHAHHAAAHH
*M688	AHHAAAHAHAHHHHAHHHHHAHAAHHAHAAAAAHHHHAHHHAAHHAHHAHAAAHAAAAHHHHHAAAAHHHHAAAAHAHHHHHAAAHHAAAAAHHAHAHHAAAAAHAAAHAAHAAAAHAAAHAAAHAAAAHAAAAAAAHAHAHAAAAHAHHHAAHHHAAAAHAHHAAAHH
*M689	AHHAAAHAHAHHHHAHHHHHAHAAHHAHAAAAAHHHHAHHHAAHHAHHAHAAAHAAAAHHHHHAAAAHHHHAAAAHAHHHHHAAAHHAAAAAHHAHAHAAAAAAHAAAHAAHAAAAHAAAHAAAHAAAAHAAHAAAAHAHAHHAAAHAHHAAAHHHAAAAAAHHAAHHH
*M690	AHHAAAHAHAHHHHAHHHHHAHAAHHAHAAAAAHHHHAHHHAAHHAHHAHAAAHAAAAHHHHHAAAAHHHHAAAAHAHHHHHAAAHHAAAAAHHAHAHAAAAAAHAAAHAAHAAAAHAAAHAAAHAAAAHAAHAAAAHAHAHHAAAHAHHAAAHHHAAAAAAHHAAHHH
*M691	AHHAAAHAHAHHHHAHHHHHAHAAHHAHAAAAAHHHHAHHHAAHHAHHAHAAAHAAAAHHHHHAAAAHHHHAAAAHAHHHHHAAAHHAAAAAHHAHAHAAAAAAHAAAHAAHAAAAHAAAHAAAHAAAAHAAHAAAAHAHAHHAAAHAHHAAAHHHAAAAAAHHAAHHH
*M692	AHHAAAHAHAHHHHAAHHHHAHAAHHAHAAAAAHHHHAHHHAAHHAAHAHAAAHAAAAHHHHHAAAAHHHHAAAAHAHHHHHAAAHHAAAAAHHAHAHHAAAAAHHAAHAAHAAAAHAAAHAAAHAAAAHHAAAAAAHAAAHAAAAHAHHHAAHHHHAAAHAHHAAAHH
*M693	AHHAAAHAHAHHHHAAHHHHAHAAHHAHAAAAAHHHHAHHHAAHHAAHAHAAAHAAAAHHHHHAAAAHHHHAAAAHAHHHHHAAAHHAAAAAHHAHAHHAAAAAHHAAHAAHAAAAHAAAHAAAHAAAAHHAAAAAAHAAAHAAAAHAHHHAAHHHHAAAHAHHAAAHH
*M694	AHHAAAHAHAHHHHAAHHHHAHAAHHAHAAAAAHHHHAHHHAAHHAAHAHAAAHAAAAHHHHHAAAAHHHHAAHAHAHHHHHAAAHHAAAAAHHAHAHHAAAAAHHAAHAAHAAAAHAAAHAAAHAAAAHHHAAAAAHAAAHAAAAHAHHHAAHHHHAAAHAHHAAAHH
*M695	AHHAAAHAHAHHHHAHHHHHAHAAHHAHAAAAAHHHHAHHHAAHHAHHAHAAAHAAAAHHHHHAAAAHHHHAAAAHAHHHHHAAAHHAAAAAHHAHAHAAAAAAHAAAHAAHAAAAHAAAHAAAHAAAAHAAHAAAAHAHAHHAAAHAHHAAAHHHAAAAAAHHAAHHH
*M696	AAHAHAHAHAAAAHAAHHHAAAAAAAAHAAAAAAAAHHAAHHAAAAAAHAAAAAAAAAAAAAAAHHAAAAAAAAAHHAAAHAAHHHAAAHHAHAHAAAHHAAAAHAAAAAAAHHAAAAHAAHAAHHAAAAHAHAAAAAAHAAAHAAHAAHAAHAAAAHAAHAAHAHAAA
*M697	AAHAHAHAHAAAAHAAHHAAAAAAAAAAAAAAAAHHHHAAHHAAAAAAHAAAAAAAAAAAAAAAHHAAAAAAAAAHHAAAHAAHHHAAHAHHAAHAAAHAAAAAHHAAAAAAHHAAAAHAAHAAHHAAAAAAHAAAAAAHAAAAHAAAAHAAHAAAAHAHHAAHAHAAA
*M698	AAHAHAHAHAAAAHAAHHAAAAAAAAAAAAAAAAHHHHAAHHAAAAAAHAAAAAAAAAAAAAAAHHAAAAAAAAAHHAAAHAAHHHAAHAHHAAHAAAHAAAAAHHAAAAAAHHAAAAHAAHAAHHAAAAAAHAAAAAAHAAAAHAAAAHAAHAAAAHAHHAAHAHAAA
*M699	AHHAHHAAHAHAAHHHHHAHHAAAHAHHAAHAHAAAAAHHHAAAAHAHHAHAAAHHAHAAHHHAHHHHHHHHHAAHHAHHAAHAHHAHHAAHAAHAHHHHHHAHHHHAHHHHAAA-AHHHAAHHHHHHAAAHAHHHHAHHAAAHHH-AAAAAHHHAHHAHAAAHHAHAA
*M700	AHAHAAHAHHHHHHAHHHHHAHAAHHHHAAAAAHHAHAHHHAAAHAAHAHAAAHAAAAHHAHHAHAAHHHHAAHAHAHAHHHAAAHHHAHAAHHAHAHHAAAAAAHAAAAAHAAAAHAAAAAAAHAHAAHHHAAAAAHAAAHAAAAHAHHHHAHHHHAHAHHHHAAAHH
*M701	AHAHAAHAHHHHAHAHHHHHAHAAHAHHAAAAAHAAHAHHHAAAHAAHAHAAAHAAAAHHAHHAHAAHHHHAAHAHAHAHHHAAAHHHAHAAHHAHHHHAHAAAAHAAAAAHAAAAHAAAAAAAHAHAAHHHAAAAAHAAAHAAAAHAHHHHAHHHHAHAHHHHAAAHH
*M702	AHAHAAHAHHHHAHAHHHHHAHAAHAHHAAAAAHAAHAHHHAAAHAAHAHAAAHAAAAHHAHHAHAAHHHHAAHAHAHAHHHAAAHHHAHAAHHAHHHHAHAAAAHAAAAAHAAAAHAAAAAAAHAHAAHHHAAAAAHAAAHAAAAHHHHHHAHHHHAHAHHHHAAAHH
*M703	AHAHAAHAHHHHAHAHHHHHAHAAHAHHAHAAAHAAHAHHHAAAHAAHAHAAAHAAAHHHAHHAHAAHHHHAAHHHAAAHHHAAAHHHAHAAHHAHHHHAHAAAAHAAAAAHAAAAHAAAAAAAHAHAHHHHAAAAHHAAAHAAAAHHHHHHAHHHHAHAHHAHHAAHH
*M704	AHAHAAHAHHHHAHAHHHHHAHAAHAHHAHAAAHAAHAHHHAAAHAAHAHAAAHAAAHHHAHHAHAAHHHHAAHHHAAAHHHAAAHHHAHAAHHAHHHHAHAAAAHAAAAAHAAAAHAAAAAAAHAHAHHHHAAAAHHAAAHAAAAHHHHHHAHHHHAHAHHAHHAAHH
*M705	AHAAAAHAHAHHHHAHHHHHAHAAHHHHAAAAAHHHHAHHHAAAHAAHAHAAAHAAAAHHAHHAHAAHHHHAAHAHAHAHHHAAAHHHAAAAHHAHAHHAAAAAAHAAAAAHAAAAHAAAAAAAHAHAAHHHAAAAAHAAAHAAAAHAHHHHAHHHHAAAHHHHAAAHH
*M706	AHAHAAHAHHHHAHAHHHHHAHAAHAHHAHAAAHAAHAHHHAAAHAAHAHAAAHAAAHHHAHHAHAAHHHHAAHHHAAAHHHAAAHHHHHAHHHAHHHHAHAAAAHAAAAAHAAAAHAAAAAAAHAHAHHHHAAAAHHAAAHAAHAHHHHHHAHHHHAHHHHAHHAAHH
*M707	AHAHAAHAHHHHAHAHHHHHAHAAHAHHAHAAAHAAHAHHHAAAHAAHAHAAAHAAAHHHAHHAHAAHHHHAAHHHAAAHHHAAAHHHAHAAHHAHHHHAHAAAAHAAAAAHAAAAHAAAAAAAHAHAHHHHAAAAHAAAAHAAAAHHHHHHAHHHHAHAHHAHHAAHH
*M708	AHAHAAHAHHHHAHAHHHHHAHAAHAHHAHAAAHAAHAHHHAAAHAAHAHAAAHAAAHHHAHHAHAAHHHHAAHHHAAAHHHAAAHHHAHAAHHAHHHHAHAAAAHAAAAAHAAAAHAAAAAAAHAHAHHHHAAAAHAAAAHAAAAHHHHHHAHHHHAHAHHAHHAAHH
*M709	AHAHAAHAHHHHAHAHHHHHAHAAHAHHAAAAAHAAHAHHHAAAHAAHAHAAAHAAAAHHAHHAHAAHHHHAAHAHAHAHHHAAAHHHAHAAHHAHHHHAHAAAAHAAAAAHAAAAHAAAAAAAHAHAAHHHAAAAAHAAAHAAAAHHHHHHAHHHHAHAHHHHAAAHH
*M710	AHAHAAHAHHHHAHAHHHHHAHAAHAHHAAAAAHAAHAHHHAAAHAAHAHAAAHAAAAHHAHHAHAAHHHHAAHAHAHAHHHAAAHHHAHAAHHAHHHHAHAAAAHAAAAAHAAAAHAAAAAAAHAHAAHHHAAAAAHAAAHAAAAHHHHHHAHHHHAHAHHHHAAAHH
*M711	AHAHAAHAHHHHHHAHHHHHAHAAHAHHAHAAAHAAHAHHHHAAHAAHAHAAAHAAAHHHAHHAHAAHHHHAAHHHAAAHHHAAAHHHHHAHHHAHHHHAHAAAAHAAAAAHAAAAHAAAAAAAHAHAHHHHAAAAHAAAAHAAHAHHHHHHAHHHHAHHHHAHHAAHH
*M712	AHAHAAHAHHHHAHAHHHHHAHAAHAHHAHAAAHAAHAHHHAAAHAAHAHAAAHAAAHHHAHHAHAAHHHHAAHHHAAAHHHAAAHHHHHAHHHAHHHHAHAAAAHAAAAAHAAAAHAAAAAAAHAHAHHHHAAAAHHAAAHAAHAHHHHHHAHHHHAHHHHAHHAAHH
*M713	AHAHAAHAHHHHHHAHHHHHAHAAHAAHAHAAAHAAHAHHHHAAHAAHAHAAAHAAAHHHAHHAHAAHHHHAAHHHAAAHHHAAAHHHHHAHHHAHHHHAHAAAAHAAAAAHAAAAHAAAAAAAHAHAHHHHAAAAHAAAAHAAHAHHHHHHAHHHHAHHHHAHHAAHH
*M714	AHAHAAHAHHHHHHAHHHHHAHAAHAAHAHAAAHAAHAHHHHAAHAAHAHAAAHAAAHHHAHHAHAAHHHHAAHHHAAAHHHAAAHHHHHAHHHAHHHHAHAAAAHAAAAAHAAAAHAAAAAAAHAHAHHHHAAAAHAAAAHAAHAHHHHHHAHHHHAHHHHAHHAAHH
*M715	AHAHAAHAHHHHHHAHHHHHAHAAHAAHAHAAAHAAHAHHHHAAHAAHAHAAAHAAAHHHAHHAHAAHHHHAAHHHAAAHHHAAAHHHHHAHHHAHHHHAHAAAAHAAAAAHAAAAHAAAAAAAHAHAHHHHAAAAHAAAAHAAHAHHHHHHHHHHHHHHHHAHHAAHH
*M716	AHAHAAHAHHHHHHAHHHHHAHAAHAAHAHAAAHAAHAHHHHAAHAAHAHAAAHAAAHHHAHHAHAAHHHHAAHHHAAAHHHAAAHHHHHAHHHAHHHHAHAAAAHAAAAAHAAAAHAAAAAAAHAHAHHHHAAAAHAAAAHAAHAHHHHHHHHHHHHHHHHAHHAAHH
*M717	AHAHAAHAHHHHHHAHHHHHAHAAHAAHAHAAAHAAHAHHHHAAHAAHAHAAAHAAAHHHAHHAHAAHHHHAAHHHAAAHHHAAAHHHHHAHHHAHHHHAHAAAAHAAAAAHAAAAHAAAAAAAHAHAHHHHAAAAHAAAAHAAHAHHHHHHHHHHHHHHHHAHHAAHH
*M718	AHAHAAHAHHHHHHAHHHHHAHAAHAAHAHAAAHAAHAHHHHAAHAAHAHAAAHAAAHHHAHHAHAAHHHHAAHHHAAAHHHAAAHHHHHAHHHAHHHHAHAAAAHAAAAAHAAAAHAAAAAAAHAHAHHHHAAAAHAAAAHAAHAHHHHHHHHHHHHHHHHAHHAAHH
*M719	AHAHAAHAHHHHHHAHHHHHAHAAHAAHAHAAAHAAHAHHHHAAHAAHAHAAAHAAAHHHAHHAHAAHHHHAAHHHAAAHHHAAAHHHHHAHHHAHHHHAHAAAAHAAAAAHAAAAHAAAAAAAHAHAHHHHAAAAHAAAAHAAHAHHHHHHHHHHHHHHHHAHHAAHH
*M720	AHAHAAHAHHHHHHAHHHHHAHAAHAAHAHAAAHAAHAHHHHAAHAAHAHAAAHAAAHHHAHHAHAAHHHHAAHHHAAAHHHAAAHHHHHAHHHAHHHHAHAAAAHAAAAAHAAAAHAAAAAAAHAHAHHHHAAAAHAAAAHAAHAHHHHHHHHHHHHHHHHAHHAAHH
*M721	AHAHAAHAHHHHHHAHHHHHAHAAHAAHAHAAAHAAHAHHHHAAHAAHAHAAAHAAAHHHAHHAHAAHHHHAAHHHAAAHHHAAAHHHAHAAHHAHHHHAHAAAAHAAAAAHAAAAHAAAAAAAHAHAHHHHAAAAHAAAAHAAAAHHHHHHHHHHHHHAHHAHHAAHH
*M722	AHAHAAHAHHHHHHAHHHHHAHAAHAAHAHAAAHAAHAHHHHAAHAAHAHAAAHAAAHHHAHHAHAAHHHHAAHHHAAAHHHAAAHHHAHAAHHAHHHHAHAAAAHAAAAAHAAAAHAAAAAAAHAHAHHHHAAAAHAAAAHAAAAHHHHHHHHHHHHHAHHAHHAAHH
*M723	AHAHAAHAHHHHHHAHHHHHAHAAHAAHAHAAAHAAHAHHHHAAHAAHAHAAAHAAAHHHAHHAHAAHHHHAAHHHAAAHHHAAAHHHHHAHHHAHHHHAHAAAAHAAAAAHAAAAHAAAAAAAHAHAHHHHAAAAHAAAAHAAHAHHHHHHHHHHHHHHHHAHHAAHH
*M724	AHAHAAHAHHHHHHAHHHHHAHAAHAAHAHAAAHAAHAHHHHAAHAAHAHAAAHAAAHHHAHHAHAAHHHHAAHHHAAAHHHAAAHHHHHAHHHAHHHHAHAAAAHAAAAAHAAAAHAAAAAAAHAHAHHHHAAAAHAAAAHAAHAHHHHHHHHHHHHHHHHAHHAAHH
*M725	AHAHAAHAHHHHAHAHHHHHAHAAHAHHAHAAAHAAHAHHHAAAHAAHAHAAAHAAAHHHAHHAHAAHHHHAAHHHAAAHHHAAAHHHAHAAHHAHHHHAHAAAAHAAAAAHAAAAHAAAAAAAHAHAHHHHAAAAHAAAAHAAAAHHHHHHAHHHHAHAHHAHHAAHH
*M726	AHAHAAHAHHHHHHAHHHHHAHAAHAAHAHAAAHAAHAHHHHAAHAAHAHAAAHAAAHHHAHHAHAAHHHHAAHHHAAAHHHAAAHHHHHAHHHAHHHHAHAAAAHAAAAAHAAAAHAAAAAAAHAHAHHHHAAAAHAAAAHAAHAHHHHHHHHHHHHHHHHAHHAAHH
*M727	AHAHAAHAHHHHHHAHHHHHAHAAHAAHAHAAAHAAHAHHHHAAHAAHAHAAAHAAAHHHAHHAHAAHHHHAAHHHAAAHHHAAAHHHHHAHHHAHHHHAHAAAAHAAAAAHAAAAHAAAAAAAHAHAHHHHAAAAHAAAAHAAHAHHHHHHHHHHHHHHHHAHHAAHH
*M728	AHAHAAHAHHHHHHAHHHHHAHAAHAAHAHAAAHAAHAHHHHAAHAAHAHAAAHAAAHHHAHHAHAAHHHHAAHHHAAAHHHAAAHHHHHAHHHAHHHHAHAAAAHAAAAAHAAAAHAAAAAAAHAHAHHHHAAAAHAAAAHAAHAHHHHHHHHHHHHHHHHAHHAAHH
*M729	AHAHAAHAHHHHHHAHHHHHAHAAHAAHAHAAAHAAHAHHHHAAHAAHAHAAAHAAAHHHAHHAHAAHHHHAAHHHAAAHHHAAAHHHHHAHHHAHHHHAHAAAAHAAAAAHAAAAHAAAAAAAHAHAHHHHAAAAHAAAAHAAHAHHHHHHHHHHHHHHHHAHHAAHH
*M730	AHAHAAHAHHHHHHAHHHHHAHAAHAAHAHAAAHAAHAHHHHAAHAAHAHAAAHAAAHHHAHHAHAAHHHHAAHHHAAAHHHAAAHHHHHAHHHAHHHHAHAAAAHAAAAAHAAAAHAAAAAAAHAHAHHHHAAAAHAAAAHAAHAHHHHHHHHHHHHHHHHAHHAAHH
*M731	AHAHAAHAHHHHHHAHHHHHAHAAHAAHAHAAAHAAHAHHHHAAHAAHAHAAAHAAAHHHAHHAHAAHHHHAAHHHAAAHHHAAAHHHHHAHHHAHHHHAHAAAAHAAAAAHAAAAHAAAAAAAHAHAHHHHAAAAHAAAAHAAHAHHHHHHHHHHHHHHHHAHHAAHH
*M732	AHAHAAHAHHHHHHAHHHHHAHAAHAAHAHAAAHAAHAHHHHAAHAAHAHAAAHAAAHHHAHHAHAAHHHHAAHHHAAAHHHAAAHHHHHAHHHAHHHHAHAAAAHAAAAAHAAAAHAAAAAAAHAHAHHHHAAAAHAAAAHAAHAHHHHHHHHHHHHHHHHAHHAAHH
*M733	AHAHAAHAHHHHHHAHHHHHAHAAHAAHAHAAAHAAHAHHHHAAHAAHAHAAAHAAAHHHAHHAHAAHHHHAAHHHAAAHHHAAAHHHAHAAHHAHHHHAHAAAAHAAAAAHAAAAHAAAAAAAHAHAHHHHAAAAHAAAAHAAAAHHHHHHHHHHHHHAHHAHHAAHH
*M734	AHAHAAHAHHHHHHAHHHHHAHAAHAAHAHAAAHAAHAHHHHAAHAAHAHAAAHAAAHHHAHHAHAAHHHHAAHHHAAAHHHAAAHHHAHAAHHAHHHHAHAAAAHAAAAAHAAAAHAAAAAAAHAHAHHHHAAAAHAAAAHAAAAHHHHHHHHHHHHHAHHAHHAAHH
*M735	AHAHAAHAHHHHHHAHHHHHAHAAHAAHAHAAAHAAHAHHHHAAHAAHAHAAAHAAAHHHAHHAHAAHHHHAAHHHAAAHHHAAAHHHAHAAHHAHHHHAHAAAAHAAAAAHAAAAHAAAAAAAHAHAHHHHAAAAHAAAAHAAAAHHHHHHHHHHHHHAHHAHHAAHH
*M736	AHAHAAHAHHHHHHAHHHHHAHAAHAAHAHAAAHAAHAHHHHAAHAAHAHAAAHAAAHHHAHHAHAAHHHHAAHHHAAAHHHAAAHHHAHAAHHAHHHHAHAAAAHAAAAAHAAAAHAAAAAAAHAHAHHHHAAAAHAAAAHAAAAHHHHHHHHHHHHHAHHAHHAAHH
*M737	AHAHAAHAHHHHHHAHHHHHAHAAHAAHAHAAAHAAHAHHHHAAHAAHAHAAAHAAAHHHAHHAHAAHHHHAAHHHAAAHHHAAAHHHAHAAHHAHHHHAHAAAAHAAAAAHAAAAHAAAAAAAHAHAHHHHAAAAHAAAAHAAAAHHHHHHHHHHHHHAHHAHHAAHH
*M738	AHAHAAHAHHHHHHAHHHHHAHAAHAAHAHAAAHAAHAHHHHAAHAAHAHAAAHAAAHHHAHHAHAAHHHHAAHHHAAAHHHAAAHHHHHAHHHAHHHHAHAAAAHAAAAAHAAAAHAAAAAAAHAHAHHHHAAAAHAAAAHAAHAHHHHHHHHHHHHHHHHAHHAAHH
*M739	AHAHAAHAHHHHHHAHHHHHAHAAHAAHAHAAAHAAHAHHHHAAHAAHAHAAAHAAAHHHAHHAHAAHHHHAAHHHAAAHHHAAAHHHHHAHHHAHHHHAHAAAAHAAAAAHAAAAHAAAAAAAHAHAHHHHAAAAHAAAAHAAHAHHHHHHHHHHHHHHHHAHHAAHH
*M740	AHAHAAHAHHHHHHAHHHHHAHAAHAAHAHAAAHAAHAHHHHAAHAAHAHAAAHAAAHHHAHHAHAAHHHHAAHHHAAAHHHAAAHHHHHAHHHAHHHHAHAAAAHAAAAAHAAAAHAAAAAAAHAHAHHHHAAAAHAAAAHAAHAHHHHHHHHHHHHHHHHAHHAAHH
*M741	AHAHAAHAHHHHHHAHHHHHAHAAHAAHAHAAAHAAHAHHHHAAHAAHAHAAAHAAAHHHAHHAHAAHHHHAAHHHAAAHHHAAAHHHHHAHHHAHHHHAHAAAAHAAAAAHAAAAHAAAAAAAHAHAHHHHAAAAHAAAAHAAHAHHHHHHHHHHHHHHHHAHHAAHH
*M742	AHAHAAHAHHHHHHAHHHHHAHAAHAAHAHAAAHAAHAHHHHAAHAAHAHAAAHAAAHHHAHHAHAAHHHHAAHHHAAAHHHAAAHHHHHAHHHAHHHHAHAAAAHAAAAAHAAAAHAAAAAAAHAHAHHHHAAAAHAAAAHAAHAHHHHHHHHHHHHHHHHAHHAAHH
*M743	AHAHAAHAHHHHHHAHHHHHAHAAHAAHAHAAAHAAHAHHHHAAHAAHAHAAAHAAAHHHAHHAHAAHHHHAAHHHAAAHHHAAAHHHHHAHHHAHHHHAHAAAAHAAAAAHAAAAHAAAAAAAHAHAHHHHAAAAHAAAAHAAHAHHHHHHHHHHHHHHHHAHHAAHH
*M744	AHAHAAHAHHHHHHAHHHHHAHAAHAAHAHAAAHAAHAHHHHAAHAAHAHAAAHAAAHHHAHHAHAAHHHHAAHHHAAAHHHAAAHHHAHAAHHAHHHHAHAAAAHAAAAAHAAAAHAAAAAAAHAHAHHHHAAAAHAAAAHAAAAHHHHHHHHHHHHHAHHAHHAAHH
*M745	AHAHAAHAHHHHHHAHHHHHAHAAHAAHAHAAAHAAHAHHHHAAHAAHAHAAAHAAAHHHAHHAHAAHHHHAAHHHAAAHHHAAAHHHHHAHHHAHHHHAHAAAAHAAAAAHAAAAHAAAAAAAHAHAHHHHAAAAHAAAAHAAHAHHHHHHAHHHHAHHHHAHHAAHH
*M746	AHAHAAHAHHHHHHAHHHHHAHAAHAAHAHAAAHAAHAHHHHAAHAAHAHAAAHAAAHHHAHHAHAAHHHHAAHHHAAAHHHAAAHHHHHAHHHAHHHHAHAAAAHAAAAAHAAAAHAAAAAAAHAHAHHHHAAAAHAAAAHAAHAHHHHHHAHHHHAHHHHAHHAAHH
*M747	AHAHAAHAHHHHHHAHHHHHAHAAHAAHAHAAAHAAHAHHHHAAHAAHAHAAAHAAAHHHAHHAHAAHHHHAAHHHAAAHHHAAAHHHAHAAHHAHHHHAHAAAAHAAAAAHAAAAHAAAAAAAHAHAHHHHAAAAHAAAAHAAAAHHHHHHHHHHHHHAHHAHHAAHH
*M748	AHAHAAHAHHHHHHAHHHHHAHAAHAAHAHAAAHAAHAHHHHAAHAAHAHAAAHAAAHHHAHHAHAAHHHHAAHHHAAAHHHAAAHHHAHAAHHAHHHHAHAAAAHAAAAAHAAAAHAAAAAAAHAHAHHHHAAAAHAAAAHAAAAHHHHHHHHHHHHHAHHAHHAAHH
*M749	AHAHAAHAHHHHHHAHHHHHAHAAHAAHAHAAAHAAHAHHHHAAHAAHAHAAAHAAAHHHAHHAHAAHHHHAAHHHAAAHHHAAAHHHAHAAHHAHHHHAHAAAAHAAAAAHAAAAHAAAAAAAHAHAHHHHAAAAHAAAAHAAAAHHHHHHHHHHHHHAHHAHHAAHH
*M750	AHAHAAHAHHHHHAAHAHHHAHAAHAAHAHAAAHAAHAHHHHAAHAAHAHAAAHAAAHHHAHHAHAAHHHHAAHHHAAAHHHAAAHHHAHAAHHAHHHHAHAAAAHAAAAAHAAAAHAAAAHAAHAHAHHHHAAAAHAAAAHAAAAHHHHHHHHHHHHHAHHAHHAAHH
*M751	AHAHAAHAHHHHHAAHAHHHAHAAHAAHAHAAAHAAHAHHHHAAHAAHAHAAAHAAAHHHAHHAHAAHHHHAAHHHAAAHHHAAAHHHAHAAHHAHHHHAHAAAAHAAAAAHAAAAHAAAAHAAHAHAHHHHAAAAHAAAAHAAAAHHHHHHHHHHHHHAHHAHHAAHH
*M752	AHAHAAHAHHHHHAAHAHHHAHAAHAAHAHAAAHAAHAHHHHAAHAAHAHAAAHAAAHHHAHHAHAAHHHHAAHHHAAAHHHAAAHHHAHAAHHAHHHHAHAAAAHAAAAAHAAAAHAAAAHAAHAHAHHHHAAAAHAAAAHAAAAHHHHHHHHHHHHHAHHAHHAAHH
*M753	AHAHAAHAHHHHHHAHHHHHAHAAHAAHAHAAAHAAHAHHHHAAHAAHAHAAAHAAAHHHAHHAHAAHHHHAAHHHAAAHHHAAAHHHAHAAHHAHHHHAHAAAAHAAAAAHAAAAHAAAAAAAHAHAHHHHAAAAHAAAAHAAAAHHHHHHHHHHHHHAHHAHHAAHH
*M754	AHAHAAHAHHHHHHAHHHHHAHAAHAAHAHAAAHAAHAHHHHAAHAAHAHAAAHAAAHHHAHHAHAAHHHHAAHHHAAAHHHAAAHHHHHAHHHAHHHHAHAAAAHAAAAAHAAAAHAAAAAAAHAHAHHHHAAAAHAAAAHAAHAHHHHHHHHHHHHHHHHAHHAAHH
*M755	AHAHAAHAHHHHHHAHHHHHAHAAHAAHAHAAAHAAHAHHHHAAHAAHAHAAAHAAAHHHAHHAHAAHHHHAAHHHAAAHHHAAAHHHHHAHHHAHHHHAHAAAAHAAAAAHAAAAHAAAAAAAHAHAHHHHAAAAHAAAAHAAHAHHHHHHHHHHHHHHHHAHHAAHH
*M756	AHAHAAHAHHHHHHAHHHHHAHAAHAAHAHAAAHAAHAHHHHAAHAAHAHAAAHAAAHHHAHHAHAAHHHHAAHHHAAAHHHAAAHHHHHAHHHAHHHHAHAAAAHAAAAAHAAAAHAAAAAAAHAHAHHHHAAAAHAAAAHAAHAHHHHHHHHHHHHHHHHAHHAAHH
*M757	AHAHAAHAHHHHHHAHHHHHAHAAHAAHAHAAAHAAHAHHHHAAHAAHAHAAAHAAAHHHAHHAHAAHHHHAAHHHAAAHHHAAAHHHHHAHHHAHHHHAHAAAAHAAAAAHAAAAHAAAAAAAHAHAHHHHAAAAHAAAAHAAHAHHHHHHHHHHHHHHHHAHHAAHH
*M758	AHAHAAHAHHHHHHAHHHHHAHAAHAAHAHAAAHAAHAHHHHAAHAAHAHAAAHAAAHHHAHHAHAAHHHHAAHHHAAAHHHAAAHHHHHAHHHAHHHHAHAAAAHAAAAAHAAAAHAAAAAAAHAHAHHHHAAAAHAAAAHAAHAHHHHHHHHHHHHHHHHAHHAAHH
*M759	AHAHAAHAHHHHHAAHAHHHAHAAHAAHAHAAAHAAHAHHHHAAHAAHAHAAAHAAAHHHAHHAHAAHHHHAAHHHAAAHHHAAAHHHAHAAHHAHHHHAHAAAAHAAAAAHAAAAHAAAAHAAHAHAHHHHAAAAHAAAAHAAAAHHHHHHHHHHHHHAHHAHHAAHH
*M760	AHAHAAHAHHHHHAAHAHHHAHAAHAAHAHAAAHAAHAHHHHAAHAAHAHAAAHAAAHHHAHHAHAAHHHHAAHHHAAAHHHAAAHHHAHAAHHAHHHHAHAAAAHAAAAAHAAAAHAAAAHAAHAHAHHHHAAAAHAAAAHAAAAHHHHHHHHHHHHHAHHAHHAAHH
*M761	AHAHAAHAHHHHHAAHAHHHAHAAHAAHAHAAAHAAHAHHHHAAHAAHAHAAAHAAAHHHAHHAHAAHHHHAAHHHAAAHHHAAAHHHAHAAHHAHHHHAHAAAAHAAAAAHAAAAHAAAAHAAHAHAHHHHAAAAHAAAAHAAAAHHHHHHHHHHHHHAHHAHHAAHH
*M762	AHAHAAHAHHHHHAHHAHHHAHAAHAAAAHAAAHAAHAHHHHAAHAAHAHHAAHAAAHHHAHHAHAAHHHHHHHHHAAAAHHAAAHHHAHAAHHAHHHHAHAAAAHAAAAAHHAAAHAAAAHAAHAHAHHHHAAAAHAAAAHAAAAHHHHHHHHHHHHHAHHAHHAAHH
*M763	AHAHAAHAHHHHHAHHAHHHAHAAHAAAAHAAAHAAHAHHHHAAHAAHAHHAAHAAAHHHAHHAHAAHHHHHHHHHAAAAHHAAAHHHAHAAHHAHHHHAHAAAAHAAAAAHHAAAHAAAAHAAHAHAHHHHAAAAHAAAAHAAAAHHHHHHHHHHHHHAHHAHHAAHH
*M764	AHAHAAHAHHHHHAHHAHHHAHAAHAAAAHAAAHAAHAHHHHAAHAAHAHHAAHAAAHHHAHHAHAAHHHHHHHHHAAAAHHAAAHHHAHAAHHAHHHHAHAAAAHAAAAAHHAAAHAAAAHAAHAHAHHHHAAAAHAAAAHAAAAHHHHHHHHHHHHHAHHAHHAAHH
*M765	AHAHAAHAHHHHHHAHHHHHAHAAHAAHAHAAAHAAHAHHHHAAHAAHAHAAAHAAAHHHAHHAHAAHHHHAAHHHAAAHHHAAAHHHAHAAHHAHHHHAHAAAAHAAAAAHAAAAHAAAAAAAHAHAHHHHAAAAHAAAAHAAAAHHHHHHHHHHHHHAHHAHHAAHH
*M766	AHAHAAHAHHHHHAHHAHHHAHAAHAAAAHAAAHAAHAHHHHAAHAAHAHHAAHAAAHHHAHHAHAAHHHHHHHHHAAAAHHAAAHHHAHAAHHAHHHHAHAAAAHAAAHAHHAAAHAAAAHAAHAHAHHHHAAAAHAAAAHAAAAHHHHHHHHHHHHHAHHAHHAAHH
*M767	AHAHAAHAHHHHHAHHAHHHAHAAHAAAAHAAAHAAHAHHHHAAHAAHAHHAAHAAAHHHAHHAHAAHHHHHHHHHAAAAHHAAAHHHAHAAHHAHHHHAHAAAAHAAAHAHHAAAHAAAAHAAHAHAHHHHAAAAHAAAAHAAAAHHHHHHHHHHHHHAHHAHHAAHH
*M768	AHAHAAHAHHHHHAHHAHHHAHAAHAAAAHAAAHAAHAHHHHAAHAAHAHHAAHAAAHHHAHHAHAAHHHHHHHHHAAAAHHAAAHHHAHAAHHAHHHHAHAAAAHAAAHAHHAAAHAAAAHAAHAHAHHHHAAAAHAAAAHAAAAHHHHHHHHHHHHHAHHAHHAAHH
*M769	AHAHAAHAHHHHHAHHAHHHAHAAHAAAAHAAAHAAHAHHHHAAHAAHAHHAAHAAAHHHAHHAHAAHHHHHHHHHAAAAHHAAAHHHAHAAHHAHHHHAHAAAAHAAAHAHHAAAHAAAAHAAHAHAHHHHAAAAHAAAAHAAAAHHHHHHHHHHHHHAHHAHHAAHH
*M770	AHAHAAHAHHHHHAHHAHHHAHAAHAAAAHAAAHAAHAHHHHAAHAAHAHHAAHAAAHHHAHHAHAAHHHHHHHHHAAAAHHAAAHHHAHAAHHAHHHHAHAAAAHAAAHAHHAAAHAAAAHAAHAHAHHHHAAAAHAAAAHAAAAHHHHHHHHHHHHHAHHAHHAAHH
*M771	AHAHAAHAHHHHHAHHAHHHAHAAHAAAAHAAAHAAHAHHHHAAHAAHAHHAAHAAAHHHAHHAHAAHHHHHHHHHAAAAHHAAAHHHAHAAHHAHHHHAHAAAAHAAAHAHHAAAHAAAAHAAHAHAHHHHAAAAHAAAAHAAAAHHHHHHHHHHHHHAHHAHHAAHH
*M772	AHAHAAHAHHHHHAAHAHHHAHAAHAAHAHAAAHAAHAHHHHAAHAAHAHAAAHAAAHHHAHHAHAAHHHHAAHHHAAAHHHAAAHHHAHAAHHAHHHHAHAAAAHAAAAAHAAAAHAAAAHAAHAHAHHHHAAAAHAAAAHAAAAHHHHHHHHHHHHHAHHAHHAAHH
*M773	AHAHAAHAHHHHHAAHAHHHAHAAHAAHAHAAAHAAHAHHHHAAHAAHAHAAAHAAAHHHAHHAHAAHHHHAAHHHAAAHHHAAAHHHAHAAHHAHHHHAHAAAAHAAAAAHAAAAHAAAAHAAHAHAHHHHAAAAHAAAAHAAAAHHHHHHHHHHHHHAHHAHHAAHH
*M774	AHAHAAHAHHHHHAAHAHHHAHAAHAAHAHAAAHAAHAHHHHAAHAAHAHAAAHAAAHHHAHHAHAAHHHHAAHHHAAAHHHAAAHHHAHAAHHAHHHHAHAAAAHAAAAAHAAAAHAAAAHAAHAHAHHHHAAAAHAAAAHAAAAHHHHHHHHHHHHHAHHAHHAAHH
*M775	AHAHAAHAHHHHHAAHAHHHAHAAHAAHAHAAAHAAHAHHHHAAHAAHAHAAAHAAAHHHAHHAHAAHHHHAAHHHAAAHHHAAAHHHAHAAHHAHHHHAHAAAAHAAAAAHAAAAHAAAAHAAHAHAHHHHAAAAHAAAAHAAAAHHHHHHHHHHHHHAHHAHHAAHH
*M776	AHAHAAHAHHHHHAAHAHHHAHAAHAAHAHAAAHAAHAHHHHAAHAAHAHAAAHAAAHHHAHHAHAAHHHHAAHHHAAAHHHAAAHHHAHAAHHAHHHHAHAAAAHAAAAAHAAAAHAAAAHAAHAHAHHHHAAAAHAAAAHAAAAHHHHHHHHHHHHHAHHAHHAAHH
*M777	AHAHAAHAHHHHHAHHAHHHAHAAHAAAAHAAAHAAHAHHHHAAHAAHAHHAAHAAAHHHAHHAHAAHHHHHHHHHAAAAHHAAAHHHAHAAHHAHHHHAHAAAAHAAAHAHHAAAHAAAAHAAHAHAHHHHAAAAHAAAAHAAAAHHHHHHHHHHHHHAHHAHHAAHH
*M778	AHAHAAHAHHHHHAHHAHHHAHAAHAAAAHAAAHAAHAHHHHAAHAAHAHHAAHAAAHHHAHHAHAAHHHHHHHHHAAAAHHAAAHHHAHAAHHAHHHHAHAAAAHAAAHAHHAAAHAAAAHAAHAHAHHHHAAAAHAAAAHAAAAHHHHHHHHHHHHHAHHAHHAAHH
*M779	AHAHAAHAHHHHHAHHAHHHAHAAHAAAAHAAAHAAHAHHHHAAHAAHAHHAAHAAAHHHAHHAHAAHHHHHHHHHHAAAHHAAAHHHAHAAHHAHHHHAHAAAAHAAAHAHHAAAHAAAAHAAHAHAHHHHAAAAHAAAAHAAAAHHHHHHHHHHHHHAHHAHHAAHH
*M780	AHAHAAHAHHHHHAHHAHHHAHAAHAAAAHAAAHAAHAHHAHAAHAAHAHHAAHAAAHHHAHHAHAAHHHHHHHHHHAAAHHAAAHHHAHAAHHAHHHHAHAAAAHAAAHAHHAAAHAAAAHAAHAHAHHHHAAAAHAAAAHAAAAHHHHHHHHHHHHHAHHAHHAAHH
*M781	AHAHAAHAHHHHHAHHAHHHAHAAHAAAAHAAAHAAHAHHAHAAHAAHAHHAAHAAAHHHAHHAHAAHHHHHHHHHHAAAHHAAAHHHAHAAHHAHHHHAHAAAAHAAAHAHHAAAHAAAAHAAHAHAHHHHAAAAHAAAAHAAAAHHHHHHHHHHHHHAHHAHHAAHH
*M782	AHAHAAHAHHHHHAHHAHHHAHAAHAAAAHAAAHAAHAHHAHAAHAAHAHHAAHAAAHHHAHHAHAAHHHHHHHHHHAAAHHAAAHHHAHAAHHAHHHHAHAAAAHAAAHAHHAAAHAAAAHAAHAHAHHHHAAAAHAAAAHAAAAHHHHHHHHHHHHHAHHAHHAAHH
*M783	AHAHAAHAHHHHHAHHAHHHAHAAHAAAAHAAAHAAHAHHAHAAHAAHAHHAAHAAAHHHAHHAHAAHHHHHHHHHHAAAHHAAAHHHAHAAHHAHHHHAHAAAAHAAAHAHHAAAHAAAAHAAHAHAHHHHAAAAHAAAAHAAAAHHHHHHHHHHHHHAHHAHHAAHH
*M784	AHAHAAHAHHHHHAHHAHHHAHAAHAAAAHAAAHAAHAHHAHAAHAAHAHHAAHAAAHHHAHHAHAAHHHHHHHHHHAAAHHAAAHHHAHAAHHAHHHHAHAAAAHAAAHAHHAAAHAAAAHAAHAHAHHHHAAAAHAAAAHAAAAHHHHHHHHHHHHHAHHAHHAAHH
*M785	AHAHAAHAHHHHHAHHAHHHAHAAHAAAAHAAAHAAHAHHHHAAHAAHAHHAAHAAAHHHAHHAHAAHHHHHHHHHAAAAHHAAAHHHAHAAHHAHHHHAHAAAAHAAAHAHHAAAHAAAAHAAHAHAHHHHAAAAHAAAAHAAAAHHHHHHHHHHHHHAHHAHHAAHH
*M786	AHAHAAHAHHHHHAHHAHHHAHAAHAAAAHAAAHAAHAHHHHAAHAAHAHHAAHAAAHHHAHHAHAAHHHHHHHHHAAAAHHAAAHHHAHAAHHAHHHHAHAAAAHAAAHAHHAAAHAAAAHAAHAHAHHHHAAAAHAAAAHAAAAHHHHHHHHHHHHHAHHAHHAAHH
*M787	AHAHAAAAHHHHHAHHAHHHAHAAHAAAAHAAAHAAHAHHAHAAAAAHAHHAAHAAAHHHAHHAHAAHHHHHHHHHHAAAHHAAAHHHAHHAHHAHHHHAHAAAAHAAAHAHHAAAHAAAAHHAHAHAHHHHAAAAHAAAAHAAAAHHHHHHHHHHHHHAHHAHHAAHH
*M788	AHAHAAHAHHHHHAHHAHHHAHAAHAAAAHAAAHAAHAHHAHAAHAAHAHHAAHAAAHHHAHHAHAAHHHHHHHHHHAAAHHAAAHHHAHAAHHAHHHHAHAAAAHAAAHAHHAAAHAAAAHAAHAHAHHHHAAAAHAAAAHAAAAHHHHHHHHHHHHHAHHAHHAAHH
*M789	AHAHAAAAHHHHHAHHAHHHAHAAHAAAAHAAAHAHHAHHAHAAAAAHAHHAAHAAAHHAAHHAHAAHAHHHHHHHHAAAHHAAAHHHAHHAHHAHAHHAHAAAAHAAAHAHHAAAHAAAAHHAHAHAHHHHAAAAHAAAAHAAAAHHHHHHHHHHHHHAHHAHHAAHH
*M790	AHAHAAAAHHHHHAHHAHHHAHAAHAAAAHAAAHAHHAHHAHAAAAAHAHHAAHAAAHHAAHHAHAAHAHHHHHHHHAAAHHAAAHHHAHHAHHAHAHHAHAAAAHAAAHHHHAAAHAAAAHHAHAHAHHHHAAAAHAAAAHAAAAHHHHHHHHHHHHHAHHAHHAAHH
*M791	AHAHAAAAHHHHHAHHAHHHAHAAHAAAAHAAAHAHHAHHAHAAAAAHAHHAAHAAAHHAAHHAHAAHAHHHHHHHHAAAHHAAAHHHAHHAHHAHAHHAHAAAAHAAAHHHHAAAHAAAAHHAHAHAHHHHAAAAHAAAAHAAAAHHHHHHHHHHHHHAHHAHHAAHH
*M792	AHAHAAAAHHHHHAHHAHHHAHAAHAAAAHAAAHAHHAHHAHAAAAAHAHHAAHAAAHHAAHHAHAAHAHHHHHHHHAAAHHAAAHHHAHHAHHAHAHHAHAAAAHAAAHHHHAAAHAAAAHHAHAHAHHHHAAAAHAAAAHAAAAHHHHHHHHHHHHHAHHAHHAAHH
*M793	AAAHAAAAAHHHHAHHAAHHAHAAHAAAAHAHAHAHHAHHAHAAAAAHAHHAAHAAAHHAAHAAHAAHAHHHHHHHHAAAHHAAAHHHAHHAHHAHAHHAHAAAAHAAAHHHHAAAHAAAAHHAHAHAHHHHAAAAHAAAAHAAAAHHHHHHHHHHHHHAHHAHHAAHH
*M794	AAAHAAAAAHHHHAHHAAHHAHAAHAAAAHAHAHAHHAHHAHAAAAAHAHHAAHAAAHHAAHAAHAAHAHHHHHHHHAAAHHAAAHHHAHHAHHAHAHHAHAAAAHAAAHHHHAAAHAAAAHHAHAHAHHHHAAAAHAAAAHAAAAHHHHHHHHHHHHHAHHAHHAAHH
*M795	AAAHAAAAAHHHHAHHAAHHAHAAHAAAAHAHAHAHHAHHAHAAAAAHAHHAAHAAAHHAAHAAHAAHAHHHHHHHHAAAHHAAAHHHAHHAHHAHAHHAHAAAAHAAAHHHHAAAHAAAAHHAHAHAHHHHAAAAHAAAAHAAAAHHHHHHHHHHHHHAHHAHHAAHH
*M796	AAAHAAAAAHHHHAHHAAHHAHAAHAAAAHAHAHAHHAHHAHAAAAAHAHHAAHAAAHHAAHAAHAAHAHHHHHHHHAAAHHAAAHHHAHHAHHAHAHHAHAAAAHAAAHHHHAAAHAAAAHHAHAHAHHHHAAAAHAAAAHAAAAHHHHHHHHHHHHHAHHAHHAAHH
*M797	AAAHAAAAAHHHHAHHAAHHAHAAHAAAAHAHAHAHHAHHAHAAAAAHAHHAAHAAAHHAAHAAHAAHAHHHHHHHHAAAHHAAAHHHAHHAHHAHAHHAHAAAAHAAAHHHHAAAHAAAAHHAHAHAHHHHAAAAHAAAAHAAAAHHHHHHHHHHHHHAHHAHHAAHH
*M798	AAAHAAAAAHHHHAHHAAHHAHAAHAAAAHAHAHAHHAHHAHAAAAAHAHHAAHAAAHHAAHAAHAAHAHHHHHHHHAAAHHAAAHHHAHHAHHAHAHHAHAAAAHAAAHHHHAAAHAAAAHHAHAHAHHHHAAAAHAAAAHAAAAHHHHHHHHHHHHHAHHAHHAAHH
*M799	AAAHAAAAAHHHHAHHAAHHAHAAHAAAAHAHAHAHHAHHAHAAAAAHAHHAAHAAAHHAAHAAHAAHAHHHHHHHHAAAHHAAAHHHAHHAHHAHAHHAHAAAAHAAAHHHHAAAHAAAAHHAHAHAHHHHAAAAHAAAAHAAAAHHHHHHHHHHHHHAHHAHHAAHH
*M800	AAAHAAAAAHHHHAHHAAHHAHAAHAAAAHAHAHAHHAHHAHAAAAAHAHHAAHAAAHHAAHAAHAAHAHHHHHHHHAAAHHAAAHHHAHHAHHAHAHHAHAAAAHAAAHHHHAAAHAAAAHHAHAHAHHHHAAAAHAAAAHAAAAHHHHHHHHHHHHHAHHAHHAAHH
*M801	AAAHAAAAAHHHHAHHAAHHAHAAHAAAAHAHAHAHHAHHAHAAAAAHAHHAAHAAAHHAAHAAHAAHAHHHHHHHHAAAHHAAAHHHAHHAHHAHAHHAHAAAAHAAAHHHHAAAHAAAAHHAHAHAHHHHAAAAHAAAAHAAAAHHHHHHHHHHHHHAHHAHHAAHH
*M802	AAAHAAAAAHHHHAHHAAHHAHAAHAAAAHAHAHAHHAHHAHAAAAAHAHHAAHAAAHHAAHAAHAAHAHHHHHHHHAAAHHAAAHHHAHHAHHAHAHHAHAAAAHAAAHHHHAAAHAAAAHHAHAHAHHHHAAAAHAAAAHAAAAHHHHHHHHHHHHHAHHAHHAAHH
*M803	AHAHAAAAAHHHHAHHAAHHAHAAHAAAHHAHHHAHHAHHAHAAAAAHAHHAAHAAAHHAAHAAHAAHAHHHHHHHAAAAHHAAAHHHAHHAHHHHAHHAHAAAAHAAAHHHHAAHHAAAAHHAHHAAHHHHAAAAHAAHAHAHAAHHHHHHHHHHHHHAHHAHHAAHH
*M804	AHAHAAAAAHHHHAHHAAHHAHAAHAAAHHAHHHAHHAHHAHAAAAAHAHHAAHAAAHHAAHAAHAAHAHHHHHHHAAAAHHAAAHHHAHHAHHHHAHHAHAAAAHAAAHHHHAAHHAAAAHHAHHAAHHHHAAAAHAAHAHAHAAHHHHHHHHHHHHHAHHAHHAAHH
*M805	AHAHAAAAAHHHHAHHAAHHAHAAHAAAHHAHHHAHHAHHAHAAAAAHAHHAAHAAAHHAAHAAHAAHAHHHHHHHAAAAHHAAAHHHAHHAHHHHAHHAHAAAAHAAAHHHHAAHHAAAAHHAHHAAHHHHAAAAHAAHAHAHAAHHHHHHHHHHHHHAHHAHHAAHH
*M806	AHAHAAAAAHHHHAHHAAHHAHAAHAAAHHAHHHAHHAHHAHAAAAAHAHHAAHAAAHHAAHAAHAAHAHHHHHHHAAAAHHAAAHHHAHHAHHHHAHHAHAAAAHAAAHHHHAAHHAAAAHHAHHAAHHHHAAAAHAAHAHAHAAHHHHHHHHHHHHHAHHAHHAAHH
*M807	AHAHAAAAAHHHHAHHAAHHAHAAHAAAHHAHHHAHHAHHAHAAAAAHAHHAAHAAAHHAAHAAHAAHAHHHHHHHAAAAHHAAAHHHAHHAHHHHAHHAHAAAAHAAAHHHHAAHHAAAAHHAHHAAHHHHAAAAHAAHAHAHAAHHHHHHHHHHHHHAHHAHHAAHH
*M808	AHHHAAAAAHHHHAHHAAHHAHAAHAHAHHHHHHAHHAHHAHAHAAAHHHHAAHAAAHHAAHAAHAAHAHHHHHHHAHAAHHAAAHHHAHHAHHHHAHHHHAAAHHAAAHHHHAAHHAAAAHHAHHAAHHHHAAAAHAAHAAAHAAHHHHAHHHHHHHHAHHAHHAAHH
*M809	HHHHAHAAHHHHHAHHAAHHAHAAHAHAHHHHHHAHHAHHAHAHAAAHHHHAAHAAAHHAAHAAHHAHAHHAHHHHAHAAHHAAAHHHHHHHHHHHAHHHAAAAHHAAAHHHHAAHHAAAAHHAHHAAHHHHAAAAHAAHAAAHHAHHHHAHHHHHHHHHHHAHHAAHH
*M810	HHHHAHAAHHHHHAHHAAHHAHAAHAHAHHHHHHAHHAHHAHAHAHAHHHHAAHAAAHHAAHAAHHAHAHHAHHHHAHAAHHAAAHHHHHHHHHHHAHHHAAAAHHAAAHHHHAAHHAAAAHHAHHAAHHHHHAAAHAAHAAAHHAHHHHAHHHHHHHHHHHAHHAAHH
*M811	HHHHAHAAHHHHHAHHAAHHAHAAHAHAHHHHHHAHHAHHAHAHAHAHHHHAAHAAAHHAAHAAHHAHAHHAHHHHAHAAHHAAAHHHHHHHHHHHAHHHAAAAHHAAAHHHHAAHHAAAAHHAHHAAHHHHHAAAHAAHAAAHHAHHHHAHHHHHHHHHHHHHHAAHH
*M812	HHHHAHAAHHHHHAHHAAHHAHAAHAHAHHHHHHAHHAHHAHAHAHAHHHHAAHAAAHHAAHAAHHAHAHHAHHHHAHAAHHAAAHHHHHHHHHHHAHHHAAAAHHAAAHHHHAAHHAAAAHHAHHAAHHHHHAAAHAAHAAAHHAHHHHAHHHHHHHHHHHHHHAAHH
*M813	HHHAAHHAHHHHHAHHAAHHAHAAHAHAHHHHHHAHHAHHAHAHAHAHHHHAAHAAAHHAAHAAHHHHAHHAHHHHAHAAHHAHAHHHHHHHHHHHAHHHAHAAHHAAHHHHHAAHHAAAAHHAHHAAHHHHHAAAHAAHAAAHHAHHHHAHHHHHHHHHHHHAHAAHH
*M814	HHHAAHHAHHHHHAHHAAHHAHAAHAHAHHHHHHAHHAHHAHAHAHAHHHHAAHAAAHHAAHAAHHHHAHHAHHHHAHAAHHAHAHHHAHHAHHHHAHHHAHAAHHAAHHHHHAAHHAAAAHHAHHAAHHHHHAAAHHAHAAAHAAHHHHAHHHHHHHHAHHHAHAAHH
*M815	HHHAAHHAHHHHHAHHAAHHAHAAHAHAHHHHHHAHHAHHAHAHAHAHHHHAAHAAAHHAAHAAHHHHAHHAHHHHAHAAHHAHAHHHAHHAHHHHAHHHAHAAHHAAHHHHHAA-HAAAAHHAHHAAHHHHHAAAHHAHAAAHAAHHHHAHHHHHHHHAHHHAHAAHH
*M816	HHHAAHHAHHHHHAHHAAHHAHAAHAHAHHHHHHAHHAHHAHAHAHAHHHHAAHAAAHHAAHAAHHHHAHHAHHHHAHAAHHAHAHHHAHHAHHHHAHHHAHAAHHAAHHHHHAAHHAAAAHHAHHAAHHHHHAAAHHAHAAAHAAHHHHAHHHHHHHHAHHHAHAAHH
*M817	HHHAAHHAHHHHHAHHAAHHAHAAHAHAHHHHHHAHHAHHAHAHAHAHHHHAAHAAAHHAAHAAHHHHAHHAHHHHAHAAHHAHAHHHAHHAHHHHAHHHAHAAHHAAHHHHHAAHHAAAAHHAHHAAHHHHHAAHHHAHAAAHAAHHHHAHHHHHHHHAHHHAHAAHH
*M818	HHHAAHHAHHHHHAHHAAHHAHAAHAHAHHHHHHAHHAHHAHAHAHAHHHHAAHAAAHHAAHAAHHHHAHHAHHHHAHAAHHAHAHHHAHHAHHHHAHHHAHAAHHAAHHHHHAAHHAAAAHHAHHAAHHHHHAAHHHAHAAAHAAHHHHAHHHHHHHHAHHHAHAAHH
*M819	HHHAAHHAHHHHHAHHAAHHAHAAHAHAHHHHHHAHHAHHAHAHAHAHHHHAAHAAAHHAAHAAHHHHAHHAHHHHAHAAHHAHAHHHHHHHHHHHAHHHAHAAHHAAHHHHHAAHHAAAAHHAHHAAHHHHHAAHHHAHAAAHHAHHHHAHHHHHHHHHHHHAHAAHH
*M820	HHHAAHHAHHHHHAHHAAHHAHAAHAHAHHHHHHAHHAHHAHAHAHAHHHHAAHAAAHHAAHAAHHHHAHHAHHHHAHAAHHAHAHHHHHHHHHHHAHHHAHAAHHAAHHHHHAAHHAAAAHHAHHAAHHHHHAAHHHAHAAAHHAHHHHAHHHHHHHHHHHHAHAAHH
*M821	HHHAAHHAHHHHHAHHAAHHAHAAHAHAHHHHHHAHHAHHAHAHAHAHHHHAAHAAAHHAAHAAHHHHAHHAHHHHAHAAHHAHAHHHHHHHHHHHAHHHAHAAHHAAHHHHHAAHHAAAAHHAHHAAHHHHHAAHHHAHAAAHHAHHHHAHHHHHHHHHHHHAHAAHH
*M822	HHHAAHHAHHHHHAHHAAHHAHAAHAHAHHHHHHAHHAHHAHAHAHAHHHHAAHAAAHHAAHAAHHHHAHHAHHHHAHAAHHAHAHHHHHHHHHHHAHHHAHAAHHAAHHHHHAAHHAAAAHHAHHAAHHHHHAAHHHAHAAAHHAHHHHAHHHHHHHHHHHHAHAAHH
*M823	HHHAAHHAHHHHHAHHAAHHAHAAHAHAHHHHHHAHHAHHAHAHAHAHHHHAAHAAAHHAAHAAHHHHAHHAHHHHAHAAHHAHAHHHHHHHHHHHAHHHAHAAHHAAHHHHHAAHHAAAAHHAHHAAHHHHHAAHHHAHAAAHHAHHHHAHHHHHHHHHHHHAHAAHH
*M824	HHHAAHHAHHHHHAHHAAHHAHAAHAHAHHHHHHAHHAHHAHAHAHAHHHHAAHAAAHHAAHAAHHHHAHHAHHHHAHAAHHAHAHHHHHHHHHHHAHHHAHAAHHAAHHHHHAAHHAAAAHHAHHAAHHHHHAAHHHAHAAAHHAHHHHAHHHHHHHHHHHHAHAAHH
*M825	HHHAAHHAHHHHHAHHAAHHAHAAHAHAHHHHHHAHHAHHAHAHAHAHHHHAAHAAAHHAAHAAHHHHAHHAHHHHAHAAHHAHAHHHHHHHHHHHAHHHAHAAHHAAHHHHHAAHHAAAAHHAHHAAHHHHHAAHHHAHAAAHHAHHHHAHHHHHHHHHHHHAHAAHH
*M826	HHHAAHHAHHHHHAHHAAHHAHAAHAHAHHHHHHAHHAHHAHAHAHAHHHHAAHAAAHHAAHAAHHHHAHHAHHHHAHAAHHAHAHHHHHHHHHHHAHHHAHAAHHAAHHHHHAAHHAAAAHHAHHAAHHHHHAAHHHAHAAAHHAHHHHAHHHHHHHHHHHHAHAAHH
*M827	HHHAAHHAHHHHHAHHAAHHAHAAHAHAHHHHHHAHHAHHAHAHAHAHHHHAAHAAAHHAAHAAHHHHAHHAHHHHAHAAHHAHAHHHHHHHHHHHAHHHAHAAHHAAHHHHHAAHHAAAAHHAHHAAHHHHHAAHHHAHAAAHHAHHHHAHHHHHHHHHHHHAHAAHH
*M828	HHHAAHHAHHHHHAHHAAHHAHAAHAHAHHHHHHAHHAHHAHAHAHAHHHHAAHAAAHHAAHAAHHHHAHHAHHHHAHAAHHAHAHHHHHHHHHHHAHHHAHAAHHAAHHHHHAAHHAAAAHHAHHAAHHHHHAAHHHAHAAAHHAHHHHAHHHHHHHHHHHHAHAAHH
*M829	HHHAAHHAHHHHHAHHAAHHAHAAHAHAHHHHHHAHHAHHAHAHAHAHHHHAAHAAAHHAAHAAHHHHAHHAHHHHAHAAHHAHAHHHHHHHHHHHAHHHAHAAHHAAHHHHHAAHHAAAAHHAHHAAHHHHHAAHHHAHAAAHHAHHHHAHHHHHHHHHHHHAHAAHH
*M830	HHHAAHHAHHHHHAHHAAHHAHAAHAHAHHHHHHAHHAHHAHAHAHAHHHHAAHAAAHHAAHAAHHHHAHHAHHHHAHAAHHAHAHHHHHHHHHHHAHHHAHAAHHAAHHHHHAAHHAAAAHHAHHAAHHHHHAAHHHAHAAAHHAHHHHAHHHHHHHHHHHHAHAAHH
*M831	HHHAAHHAHHHHHAHHAAHHAHAAHAHAHHHHHHAHHAHHAHAHAHAHHHHAAHAAAHHAAHAAHHHHAHHAHHHHAHAAHHAHAHHHHHHHHHHHAHHHAHAAHHAAHHHHHAAHHAAAAHHAHHAAHHHHHAAHHHAHAAAHHAHHHHAHHHHHHHHHHHHAHAAHH
*M832	HHHAAHHAHHHHHAHHAAHHAHAAHAHAHHHHHHAHHAHHAHAHAHAHHHHAAHAAAHHAAHAAHHHHAHHAHHHHAHAAHHAHAHHHHHHHHHHHAHHHAHAAHHAAHHHHHAAHHAAAAHHAHHAAHHHHHAAHHHAHAAAHHAHHHHAHHHHHHHHHHHHAHAAHH
*M833	AHAHAAAAAHHHHAHHAAHHAHAAHAHAHHAHHHAHHAHHAHAAAAAHAHHAAHAAAHHAAHAAHAAHAHHHHHHHAAAAHHAAAHHHAHHAHHHHAHHHHAAAAHAAAHHHHAAHHAAAAHHAHHAAHHHHAAAAHAAHAAAHAAHHHHHHHHHHHHHAHHAHHAAHH
*M834	HHHAAHHAHHHHHAHHAAHHAHAAHAHAHHHHHHAHHAHHAHAHAHAHHHHAAHAAAHHAAHAAHHHHAHHAHHHHAHAAHHAHAHHHAHHAHHHHAHHHAHAAHHAAHHHHHAAHHAAAAHHAHHAAHHHHHAAHHHAHAAAHAAHHHHAHHHHHHHHAHHHAHAAHH
*M835	HHHAAHHAHHHHHAHHAAHHAHAAHAHAHHHHHHAHHAHHAHAHAHAHHHHAAHAAAHHAAHAAHHHHAHHAHHHAAHAAHHAHAHHHHHHHHHHHAHHHAHAAHHAAHHHHHAAHHAAAAHHAHHAAHHHHHAAHHHAHAAAHHAHHHHAHHHHHAHHHHHHAHAAHH
*M836	HHHAAHHAHHHHHAHHAAHHAHAAHAHAHHHHHHAHHAHHAHAHAHAHHHHAAHAAAHHAAHAAHHHHAHHAHHHAAHAAHHAHAHHHHHHHHHHHAHHHAHAAHHAAHHHHHAAHHAAAAHHAHHAAHHHHHAAHHHAHAAAHHAHHHHAHHHHHAHHHHHHAHAAHH
*M837	HHHAAHHAHHHHHAHHAAHHAHAAHAHAHHHHHHAHHAHHAHAHAHAHHHHAAHAAAHHAAHAAHHHHAHHAHHHAAHAAHHAHAHHHAHHAHHHHAHHHAHAAHHAAHHHHHAAHHAAAAHHAHHAAHHHHHAAHHHAHAAAHAAHHHHAHHHHHAHHAHHHAHAAHH
*M838	HHHAAHHAHHHHHAHHAAHHAHAAHAHAHHHHHHAHHAHHAHAHAHAHHHHAAHAAAHHAAHAAHHHHAHHAHHHAAHAAHHAHAHHHAHHAHHHHAHHHAHAAHHAAHHHHHAAHHAAAAHHAHHAAHHHHHAAHHHAHAAAHAAHHHHAHHHHHAHHAHHHAHAAHH
*M839	HHHAAHHAHHHHHAHHAAHHAHAAHAHAHHHHHHAHHAHHAHAHAHAHHHHAAHAAAHHAAHAAHHHHAHHAHHHAAHAAHHAHAHHHAHHAHHHHAHHHAHAAHHAAHHHHHAAHHAAAAHHAHHAAHHHHHAAHHHAHAAAHAAHHHHAHHHHHAHHAHHHAHAAHH
*M840	HHHAAHHAHHHHHAHHAAHHAHAAHAHAHHHHHHAHHAHHAHAHAHAHHHHAAHAAAHHAAHAAHHHHAHHAHHHAAHAAHHAHAHHHAHHAHHHHAHHHAHAAHHAAHHHHHAAHHAAAAHHAHHAAHHHHHAAHHHAHAAAHAAHHHHAHHHHHAHHAHHHAHAAHH
*M841	AHHHAAAAAHHHHAHHAAHHAHAAHAHAHHHHHHAHHAHHAHAHAAAHHHHAAHAAAHHAAHAAHAAHAHHHHHHHAHAAHHAAAHHHAHHAHHHHAHHHHAAAHHAAAHHHHAAHHAAAAHHAHHAAHHHHAAAAHAAHAAAHAAHHHHAHHHHHHHHAHHAHHAAHH
*M842	HHHAAHHAHHHHHHHHHAHHAHAAHAHAHHHHHHAHHAHHAHAHAHAHHHHAHHAAAHHAAHAAHHHHAHHAHAAAAHAAHHAHAHHHHHHHHHHHAHHHAHAAHHAHHHHHHAAHHAAAAHHAHHHAHHHHHAAHHHAHAAAHHAHHHHAHHHHHAHHHHHHAHAAHH
*M843	HHHAAHHAHHHHHAHHAAHHAHAAHAHAHHHHHHAHHAHHAHAHAHAHHHHAAHAAAHHAAHAAHHHHAHHAHHHHAHAAHHAHAHHHHHHHHHHHAHHHAHAAHHAAHHHHHAAHHAAAAHHAHHAAHHHHHAAAHAAHAAAHHAHHHHAHHHHHHHHHHHHAHAAHH
*M844	HHHAAHHAHHHHHAHHAAHHAHAAHAHAHHHHHHAHHAHHAHAHAHAHHHHAAHAAAHHAAHAAHHHHAHHAHHHHAHAAHHAHAHHHHHHHHHHHAHHHAHAAHHAAHHHHHAAHHAAAAHHAHHAAHHHHHAAAHAAHAAAHHAHHHHAHHHHHHHHHHHHAHAAHH
*M845	HHHAAHHAHHHHHAHHAAHHAHAAHAHAHHHHHHAHHAHHAHAHAHAHHHHAAHAAAHHAAHAAHHHHAHHAHHHHAHAAHHAHAHHHAHHAHHHHAHHHAHAAHHAAHHHHHAAHHAAAAHHAHHAAHHHHHAAAHHAHAAAHAAHHHHAHHHHHHHHAHHHAHAAHH
*M846	HHHAAHHAHHHHHAHHAAHHAHAAHAHAHHHHHHAHHAHHAHAHAHAHHHHAAHAAAHHAAHAAHHHHAHHAHHHHAHAAHHAHAHHHAHHAHHHHAHHHAHAAHHAAHHHHHAAHHAAAAHHAHHAAHHHHHAAAHHAHAAAHAAHHHHAHHHHHHHHAHHHAHAAHH
*M847	HHHAAHHAHHHHHAHHAAHHAHAAHAHAHHHHHHAHHAHHAHAHAHAHHHHAAHAAAHHAAHAAHHHHAHHAHHHHAHAAHHAHAHHHHHHHHHHHAHHHAHAAHHAAHHHHHAAHHAAAAHHAHHAAHHHHHAAHHHAHAAAHHAHHHHAHHHHHHHHHHHHAHAAHH
*M848	HHHAAHHAHHHHHAHHAAHHAHAAHAHAHHHHHHAHHAHHAHAHAHAHHHHAAHAAAHHAAHAAHHHHAHHAHHHHAHAAHHAHAHHHHHHHHHHHAHHHAHAAHHAAHHHHHAAHHAAAAHHAHHAAHHHHHAAHHHAHAAAHHAHHHHAHHHHHHHHHHHHAHAAHH
*M849	HHHAAHHAHHHHHAHHAAHHAHAAHAHAHHHHHHAHHAHHAHAHAHAHHHHAAHAAAHHAAHAAHHHHAHHAHHHHAHAAHHAHAHHHHHHHHHHHAHHHAHAAHHAAHHHHHAAHHAAAAHHAHHAAHHHHHAAHHHAHAAAHHAHHHHAHHHHHHHHHHHHAHAAHH
*M850	HHHAAHHAHHHHHAHHAAHHAHAAHAHAHHHHHHAHHAHHAHAHAHAHHHHAAHAAAHHAAHAAHHHHAHHAHHHHAHAAHHAHAHHHHHHHHHHHAHHHAHAAHHAAHHHHHAAHHAAAAHHAHHAAHHHHHAAHHHAHAAAHHAHHHHAHHHHHHHHHHHHAHAAHH
*M851	HHHAAHHAHHHHHAHHAAHHAHAAHAHAHHHHHHAHHAHHAHAHAHAHHHHAAHAAAHHAAHAAHHHHAHHAHHHHAHAAHHAHAHHHHHHHHHHHAHHHAHAAHHAAHHHHHAAHHAAAAHHAHHAAHHHHHAAHHHAHAAAHHAHHHHAHHHHHHHHHHHHAHAAHH
*M852	HHHAAHHAHHHHHAHHAAHHAHAAHAHAHHHHHHAHHAHHAHAHAHAHHHHAAHAAAHHAAHAAHHHHAHHAHHHHAHAAHHAHAHHHHHHHHHHHAHHHAHAAHHAAHHHHHAAHHAAAAHHAHHAAHHHHHAAHHHAHAAAHHAHHHHAHHHHHHHHHHHHAHAAHH
*M853	HHHAAHHAHHHHHAHHAAHHAHAAHAHAHHHHHHAHHAHHAHAHAHAHHHHAAHAAAHHAAHAAHHHHAHHAHHHHAHAAHHAHAHHHHHHHHHHHAHHHAHAAHHAAHHHHHAAHHAAAAHHAHHAAHHHHHAAHHHAHAAAHHAHHHHAHHHHHHHHHHHHAHAAHH
*M854	HHHAAHHAHHHHHAHHAAHHAHAAHAHAHHHHHHAHHAHHAHAHAHAHHHHAAHAAAHHAAHAAHHHHAHHAHHHHAHAAHHAHAHHHHHHHHHHHAHHHAHAAHHAAHHHHHAAHHAAAAHHAHHAAHHHHHAAHHHAHAAAHHAHHHHAHHHHHHHHHHHHAHAAHH
*M855	HHHAAHHAHHHHHAHHAAHHAHAAHAHAHHHHHHAHHAHHAHAHAHAHHHHAAHAAAHHAAHAAHHHHAHHAHHHHAHAAHHAHAHHHAHHAHHHHAHHHAHAAHHAAHHHHHAAHHAAAAHHAHHAAHHHHHAAHHHAHAAAHAAHHHHAHHHHHHHHAHHHAHAAHH
*M856	HHHAAHHAHHHHHHHHHAHHAHAAHAHAHHHHHHAHHAHHAHAHHHAHHHHAHHAAAHHAAHHAAHHHAHHAHAAAAHAAHHHHAHHAAHHAHHHHAHHHHHAAHHAHHHHHHAAHHAAAAHHAHHHAHHHHHAAHHHAHAAAHAAHHHHAHHHHHAHAAHHHAHAAHH
*M857	HHHAAHHAHHHHHAHHAAHHAHAAHAHAHHHHHHAHHAHHAHAHAHAHHHHAAHAAAHHAAHAAHHHHAHHAHHHAAHAAHHAHAHHHAHHAHHHHAHHHAHAAHHAAHHHHHAAHHAAAAHHAHHAAHHHHHAAHHHAHAAAHAAHHHHAHHHHHAHHAHHHAHAAHH
*M858	HHHAAHHAHHHHHHHHHAHHAHAAHAHAHHHHHHAHHAHHAHAHHHAHHHHAHHAAAHHAAHHAAHHHAHHAHAAAAHAAHHHHAHHAAHHAHHHHAHHHHHAAHHAHHHHHHAAHHAAAAHHAHHHAHHHHHAAHHHAHAAAHAAHHHHAHHHHHAHAAHHHAHAAHH
*M859	HHHAAHHAHHHHHHHHHAHHAHAAHAHAHHHHHHAHHAHHAHAHHHAHHHHAHHAAAHHAAHHAAHHHAHHAHAAAAHAAHHHHAHHAAHHAHHHHAHHHHHAAHHAHHHHHHAAHHAAAAHHAHHHAHHHHHAAHHHAHAAAHAAHHHHAHHHHHAHAAHHHAHAAHH
*M860	HHHAAHHAHHHHHHHHHAHHAHAAHAHAHHHHHHAHHAHHAHAHHHAHHHHAHHAAAHHAAHHAAHHHAHHAHAAAAHAAHHHHAHHAAHHAHHHHAHHHHHAAHHAHHHHHHAAHHAAAAHHAHHHAHHHHHAAHHHAHAAAHAAHHHHAHHHHHAHAAHHHAHAAHH
*M861	HHHAAHHAHHHHHHHHHAHHAHAAHAHAHHHHHHAHHAHHAHAHHHAHHHHAHHAAAHHAAHHAAHHHAHHAHAAAAHAAHHHHAHHAAHHAHHHHAHHHHHAAHHAHHHHHHAAHHAAAAHHAHHHAHHHHHAAHHHAHAAAHAAHHHHAHHHHHAHAAHHHAHAAHH
*M862	HHHAAHHAHHHHHHHHHAHHAHAAHAHAHHHHHHAHHAHHAHAHHHAHHHHAHHAAAHHAAHHAAHHHAHHAHAAAAHAAHHHHAHHAAHHAHHHHAHHHHHAAHHAHHHHHHAAHHAAAAHHAHHHAHHHHHAAHHHAHAAAHAAHHHHAHHHHHAHAAHHHAHAAHH
*M863	HHHAAHHAHHHHHHHHHAHHAHAAHAHAHHHHHHAHHAHHAHAHHHAHHHHAHHAAAHHAAHHAAHHHAHHAHAAAAHAAHHHHAHHAAHHAHHHHAHHHHHAAHHAHHHHHHAAHHAAAAHHAHHHAHHHHHAAHHHAHAAAHAAHHHHAHHHHHAHAAHHHAHAAHH
*M864	HHHAAHHAHHHHHHHHHAHHAHAAHAHAHHHHHHAHHAHHAHAHHHAHHHHAHHAAAHHAAHHAAHHHAHHAHAAAAHAAHHHHAHHAAHHAHHHHAHHHHHAAHHAHHHHHHAAHHAAAAHHAHHHAHHHHHAAHHHAHAAAHAAHHHHAHHHHHAHAAHHHAHAAHH
*M865	HHHAAHHAHHHHHHHHHAHHAHAAHAHAHHHHHHAHHAHHAHAHHHAHHHHAHHAAAHHAAHHAAHHHAHHAHAAAAHAAHHHHAHHAAHHAHHHHAHHHHHAAHHAHHHHHHAAHHAAAAHHAHHHAHHHHHAAHHHAHAAAHAAHHHHAHHHHHAHAAHHHAHAAHH
*M866	HHHAAHHAHHHHHHHHHAHHAHAAHAHAHHHHHHAHHAHHAHAHHHAHHHHAHHAAAHHAAHHAAHHHAHHAHAAAAHAAHHHHAHHAAHHAHHHHAHHHHHAAHHAHHHHHHAAHHAAAAHHAHHHAHHHHHAAHHHAHAAAHAAHHHHAHHHHHAHAAHHHAHAAHH
*M867	HHHAAHHAHHHHHHHHHAHHAHAAHAHAHHHHHHAHHAHHAHAHHHAHHHHAHHAAAHHAAHHAAHHHAHHAHAAAAHAAHHHHAHHAAHHAHHHHAHHHHHAAHHAHHHHHHAAHHAAAAHHAHHHAHHHHHAAHHH-HAAAHAAHHHHAHHHHHAHAAHHHAHAAHH
*M868	HHHAAHHAHHHHHHHHHAHHAHAAHAHAHHHHHHAHHAHHAHAHHHAHHHHAHHAAAHHAAHHAAHHHAHHAHAAAAHAAHHHHAHHAAHHAHHHHAHHHHHAAHHAHHHHHHAAHHAAAAHHAHHHAHHHHHAAHHHAHAAAHAAHHHHAHHHHHAHAAHHHAHAAHH
*M869	HHHAAHHAHHHHHHHHHAHHAHAAHAHAHHHHHHAHHAHHAHAHHHAHHHHAHHAAAHHAAHHAAHHHAHHAHAAAAHAAHHHHAHHAAHHAHHHHAHHHHHAAHHAHHHHHHAAHHAAAAHHAHHHAHHHHHAAHHHAHAAAHAAHHHHAHHHHHAHAAHHHAHAAHH
*M870	HHHAAHHAHHHHHHHHHAHHAHAAHAHAHHHHHHAHHAHHAHAHHHAHHHHAHHAAAHHAAHHAAHHHAHHAHAAAAHAAHHHHAHHAAHHAHHHHAHHHHHAAHHAHHHHHHAAHHAAAAHHAHHHAHHHHHAAHHHAHAAAHAAHHHHAHHHHHAHAAHHHAHAAHH
*M871	HHHAAHHAHHHHHHAHHAHHAHAAHAHAHAHHHHAHHAHHAAAHHHHHHAHAHHAAAHHAAHHAAHHHAHHAHAAAAHAAHHHHAHHAAHHAHHHHAHHHHHAAAHAHHHHHHAAHHHAAAHHAHHHAHHHAHHHHHHAHAAAHAAHHHHAHHHHHAHAAHHHAHAAAH
*M872	HHHAAHHAHHHHHHAHHAHHAHAAHAHAHAHHHHAHHAHHAAAHHHHHHAHAHHAAAHHAAHHAAHHHAHHAHAAAAHAAHHHHAHHAAHHAHHHHAHHHHHAAAHAHHHHHHAAHHHAAAHHAHHHAHHHAHHHHHHAHAAAHAAHHHHAHHHHHAHAAHHHAHAAAH
*M873	HHHAAHHAHHHHHHAHHAHHAHAAHAHAHAHHHHAHHAHHAAAHHHHHHAHAHHAAAHHAAHHHHHHHAHHAHAAAAHAAHHHHAHHAHHHHHHHHAHHHHHAAAHAHHAHHHAAHHHAAAHHAHHHAHHHAHHHHHHAHAHAHHAHHHHAHHHHHAHAHHHHAHAAAH
*M874	HHHAAHHAHHHHHHAHHAHHAHAAHAHAHAHHHHAHHAHHAAHHHHHHHAHAHHAAAHHAAHHHHHHHAHHAHAAAAHAAHHHHAHHAHHHHHHHHHHHHHHAAAHAHHAHHAAAHHHAAAHHAHHHAHHHAHHHHHHAHAHAHHAHHHHAHHHHHAHAHHHHAHAAAH
*M875	HHHAAHHAHHHHHHAHHAHHAHAAHAHAHAHHHHAHHAHHAAHHHHHHHAHAHHAAAHHAAHHHHHHHAHHAHAAAAHAAHHHHAHHAHHHHHHHHHHHHHHAAAHAHHAHHAAAHHHAAAHHAHHHAHHHAHHHHHHAHAHAHHAHHHHAHHHHHAHAHHHHAHAAAH
*M876	HHHAAHHAHHHHHHAHHAHHAHAAHAHAHAHHHHAHHAHHAAHHHHHHHAHAHHAAAHHAAHHHHHHHAHHAHAAAAHAAHHHHAHHAHHHHHHHHHHHHHHAAAHAHHAHHAAAHHHAAAHHAHHHAHHHAHHHHHHAHAHAHHAHHHHAHHHHHAHAHHHHAHAAAH
*M877	HHHAAHHAHHHHHHAHHAHHAHAAHAHAHAHHHHAHHAHHAAHHHHHHHAHAHHAAAHHAAHHHHHHHAHHAHAAAAHAAHHHHAHHAHHHHHHHHHHHHHHAAAHAHHAHHAAAHHHAAAHHAHHHAHHHAHHHHHHAHAHAHHAHHHHAHHHHHAHAHHHHAHAAAH
*M878	HHHAAHHAHHHHHHHHHAHHAHAAHAHAHHHHHHAHHAHHAHAHAHAHHHHAHHAAAHHAAHAAAHHHAHHAHAAAAHAAHHAHAHHAAHHAHHHHAHHHAHAAHHAHHHHHHAAHHAAAAHHAHHHAHHHHHAAHHHAHAAAHAAHHHHAHHHHHAHHAHHHAHAAHH
*M879	HHHAAHHAHHHHHHAHHHHHAHAHHHHAHAHHHHAHHAHHAAHHHHHHHAHAHHAAAHHAAHHHHHHHHHHAHAAAAHAAHHHHAHHAHHHHAHHHHHAHHHAAAHAHHAHHAAAHHHAAAHHAHHHAHHAAHHHHHHAHAHHHHAHHHHAAHHHHAHAHHAHAHAAAH
*M880	HHHAAHHAHHHHHHAHHHHHAHAHHHHAHAHHHHAHHAHHAAHHHHHHHAHAHHAAAHHAAHHHHHHHHHHAHAAAAHAAHHHHAHHAHHHHAHHHHHAHHHAAAHAHHAHHAAAHHHAAAHHAHHHAHHAAHHHHHHAHAHHHHAHHHHAAHHHHAHAHHAHAHAAAH
*M881	HHHAAHHAHHHHHHAHHHHHAHAHHHHAHAHHHHAHHAHHAAHHHHHHHAHAHHAAAHHAAHHHHHHHHHHAHAAAAHAAHHHHAHHAHHHHAHHHHHAHHHAAAHAHHAHHAAAHHHAAAHHAHHHAHHAAHHHHHHAHAHHHHA-HAHAAHHHHAHAHHAHAHAAAH
*M882	HHHAAHHAHHHHHHAHHHHHAHAHHHHAHAHHHHAHHAHHAAHHHHHHHAHAHHAAAHAAAHHHAHHHHHHAHAAAAHAAHHHHAHHAAHHAAHHHHHAHHHAAAHAHHAHHAHAHHHAAAHHAHHHAHHAAHHHHHHAHAHHHAAHHAHAAHHHHAHAAHAHAHHAAH
*M883	HHHAAHHAHHHHHHAHHHHHAHAHHHHAHAHHHHAHHAHHAAHHHHHHHAHAHHAAAHAAAHHHAHHHHHHAHAAAAHAAHHHHAHHAAHHAAHHHHHAHHHAAAHAHHAHHAHAHHHAAAHHAHHHAHHAAHHHHHHAHAHHHAAHHAHAAHHHHAHAAHAHAHHAAH
*M884	HHHAAHHAHHHHHHAHHHHHAHAHHHHAHAHHHHAHHAHHAAHHHHHHHAHAHHAAAHAAAHHHAHHHHHHAHAAAAHAAHHHHAHHAAAHAAHHHHHAHHHHAAAAHHAHHHHAHHHAAAHHAHHHAHHAAHHHHHHAHAHHHAAAHAHAAHHHHAHAAHAHAHHAAH
*M885	HHHAAHHAHHHHHHAHHHHHAHAHHHHAHAHHHHAHHAHHAAHHHHHHHAHAHHAAAHAAAHHHAHHHHHHAHAAAAHAAHHHHAHHAAAHAAHHHHHAHHHHAAAAHHAHHHHAHHHAAAHHAHHHAHHAAHHHHHHAHAHHHAAAHAHAAHHHHAHAAHAHAHHAAH
*M886	HHHAAHHAHHHHHHAHHHHHAHAHHHHAHAHHHHAHHAHHAAHHHHHHHAHAHHAAAHAAAHHHAHHHHHHAHAAAAHAAHHHHAHHAAAHAAHHHHHAHHHHAAAAHHAHHHHAHHHAAAHHAHHHAHHAAHHHHHHAHAHHHAAAHAHAAHHHHAHAAHAHAHHAAH
*M887	HHHAAHHAHHHHHHAHHHHHAHAHHHHAHAHHHHAHHAHHAAHHHHHHHAHAHHAAAHAAAHHHAHHHHHHAHAAAAHAAHHHHAHHAAAHAAHHHHHAHHHHAAAAHHAHHHHAHHHAAAHHAHHHAHHAAHHHHHHAHAHHHAAAHAHAAHHHHAHAAHAHAHHAAH
*M888	HHHAAHHAHHHHHHHHHAHHAHAAHAHAHHHHHHAHHAHHAHAHHHAHHHHAHHAAAHHAAHHAAHHHAHHAHAAAAHAAHHHHAHHAAHHAHHHHAHHHHHAAHHAHHHHHHAAHHAAAAHHAHHHAHHHHHAAHHHAHAAAHAAHHHHAHHHHHAHAAHHHAHAAHH
*M889	HHHAAHHAHHHHHHHHHAHHAHAAHAHAHHHHHHAHHAHHAHAHHHAHHHHAHHAAAHHAAHHAAHHHAHHAHAAAAHAAHHHHAHHAAHHAHHHHAHHHHHAAHHAHHHHHHAAHHAAAAHHAHHHAHHHHHAAHHHAHAAAHAAHHHHAHHHHHAHAAHHHAHAAHH
*M890	HHHAAHHAHHHHHHHHHAHHAHAAHAHAHHHHHHAHHAHHAHAHHHAHHHHAHHAAAHHAAHHAAHHHAHHAHAAAAHAAHHHHAHHAAHHAHHHHAHHHHHAAHHAHHHHHHAAHHAAAAHHAHHHAHHHHHAAHHHAHAAAHAAHHHHAHHHHHAHAAHHHAHAAHH
*M891	HHHAAHHAHHHHHHAHHHHHAHAHHHHAHAHHHHAHAAHHAAHHHHHHHAHAHHAAAHAAAHHHAHHHHHHAHAAAAHAAHHHHHHHAAAHAAHHHHHAHHHHAAAAHHAHHHHHHHHAAAAHAHHHAHAAAHHHHHHAHAHHHAAAHAHAAHHHHAHAAHAHAHHAAH
*M892	HHHAAHHAHHHHHHAHHHHHAHAHHHHAHAHHHHAHAAHHAAHHHHHHHAHAHHAAAHAAAHHHAHHHHHHAHAAAAHAAHHHHHHHAAAHAAHHHHHAHHHHAAAAHHAHHHHHHHHAAAAHAHHHAHAAAHHHHHHAHAHHHAAAHAHAAHHHHAHAAHAHAHHAAH
*M893	HHHAAHHAHHHHHHHHHAHHAHAAHAHAHHHHHHAHHAHHAHAHHHAHHHHAHHAAAHHAAHHAAHHHAHHAHAAAAHAAHHHHAHHAAHHAHHHHAHHHHHAAHHAHHHHHHAAHHAAAAHHAHHHAHHHHHAAHHHAHAAAHAAHHHHAHHHHHAHAAHHHAHAAHH
*M894	HHHAAHHAHHHHHHAHHHHHAHAHHHHAHAHHHHAHAAHHAAHHHHHHHAHAHHAAAHAAAHHHAHHHHHHAHAAAAHAAHHHHHHHAAAHAAHHHHHAHHHHAAAAHHAHHHHHHHHAAAAHAHHHAHAAAHHHHHHAHAHHHAAAHAHAAHHHHAHAAHAHAHHAAH
*M895	HHHAAHHAHHHHHHAHHHHHAHAHHHHAHAHHHHAHAAHHAAHHHHHHHAHAHHAAAHAAAHHHAHHHHHHAHAAAAHAAHHHHHHHAAAHAAHHHHHAHHHHAAAAHHAHHHHHHHHAAAAHAHHHHHAAAHHHHHHAHAHHHAAAHAHAAHHHHAHAAHAHAHHAAH
*M896	HHHAAHHAHHHHHHAHHHHHAHAHHHHAHAHHHHAHAAHHAAHHHHHHHAHAHHAAAHAAAHHHAHHHHHHAHAAAAHAAHHHHHHHAAAHAAHHHHHAHHHHAAAAHHAHHHHHHHHAAAAHAHHHHHAAAHHHHHHAHAHHHAAAHAHAAHHHHAHAAHAHAHHAAH
*M897	HHHAAHHAHHHHHHHHHAHHAHAAHAHAHHHHHHAHHAHHAHAHHHAHHHHAHHAAAHHAAHHAAHHHAHHAHAAAAHAAHHHHAHHAAHHAHHHHAHHHHHAAHHAHHHHHHAAHHAAAAHHAHHHAHHHHHAAHHHAHAAAHAAHHHHAHHHHHAHAAHHHAHAAHH
*M898	HHHAAHHAHHHHHHHHHAHHAHAAHAHAHHHHHHAHHAHHAHAHHHAHHHHAHHAAAHHAAHHAAHHHAHHAHAAAAHAAHHHHAHHAAHHAHHHHAHHHHHAAHHAHHHHHHAAHHAAAAHHAHHHAHHHHHAAHHHAHAAAHAAHHHHAHHHHHAHAAHHHAHAAHH
*M899	HHHAAHHAHHHHHHAHHHHHAHAHHHHAHAHHHHAHAAHHAAHHHHHHHAHAHHAAAHAAAHHHHHHHHAHAHAAAAHAAHHHHHAHAHAHHAHHHHHAHHHHAAAAHHAHHHHHHHHAAAAHAHHHHHAAAHHHHHHAHAHHHHAAAAHAAHHHHAHAHHAHAAHAAH
*M900	HHHAAHHAHHHHHHAHHHHHAHHHHHHAHAHHHHAHAAHHAAHHHHHHHAHAHHAAAHAAAHHHHHHAHAHAHAAAAHAAHHHHHAHAHAHHAHHHHHAHHHHAAAAHHAHAHHHHHHHAAAHAHHHHHAAAHHHHHHAHAHHHHHAAAHAAHHHHAHAHHAHAAHAAH
*M901	HHHAAHHAHHHHHHAHHHHHAHHHHHHAHAHHHHAHAAHHAAHHHHHHHAHAHHAAAHAAAHHHHHHAHAHAHAAAAHAAHHHHHAHAAAHAAHHHHHAHHHHAAAAHHAHAHHHHHHHAAAHAHHHHHAAAHHHHHHAHAHHHAHAAAHAAHHHHAHAAHAHAAHAAH
*M902	HHHAAHHAHHHHHHAHHHHHAHHHHHHAHAHHHHAHAAHHAAHHHHHHHAHAHHAAAHAAAHHHHHHAHAHAHAAAAHAAHHHHHAHAAAHAAHHHHHAHHHHAAAAHHAHAHHHHHHHAAAHAHHHHHAAAHHHHHHAHAHHHAHAAAHAAHHHHAHAAHAHAAHAAH
*M903	HHHAAHHAHHHHHHAHHHHHAHHHHHHAHAHHHHAHAAHHAAHHHHHHHAHAHHAAAHAAAHHHHHHAHAHAHAAAAHAAHHHHHAHAAAHAAHHHHHAHHHHAAAAHHAHAHHHHHHHAAAHAHHHHHAAAHHHHHHAHAHHHAHAAAHAAHHHHAHAAHAHAAHAAH
*M904	HHHAAHHAHHHHHHAHHHHHAHHHHHHAHAHHHHAHAAHHAAHHHHHHHAHAHHAAAHAAAHHHHHHAHAHAHAAAAHAAHHHHHAHAAAHAAHHHHHAHHHHAAAAHHAHAHHHHHHHAAAHAHHHHHAAAHHHHHHAHAHHHAHAAAHAAHHHHAHAAHAHAAHAAH
*M905	HHHAAHHAHHHHHHAHHHHHAHHHHHHAHAHHHHAHAAHHAAHHHHHHHAHAHHAAAHAAAHHHHHHAHAHAHAAAAHAAHHHHHAHAAAHAAHHHHHAHHHHAAAAHHAHAHHHHHHHAAAHAHHHHHAAAHHHHHHAHAHHHAHAAAHAAHHHHAHAAHAHAAHAAH
*M906	HAAHHHAHAAHAAHHHHHAHAHAAAHHHHAHAHHAAHAHAHAHAHAHAHAHHHAHHHHHHAHAHHAAHHHHAAHAHHHAAAHAHHHAHHHHHAHAAAHAAHHAHAAAHHHHHHAAHAHHAAAAHAHAHAHAAAHHHHAAHHHAHHH-AHAHAHHAAAHHHHAHHHAAHA
*M907	HHHAAHHAHHHHHHAHHAHHAHAAHAHAHAHHHHAHHAHHAAHHHHHHHAHAHHAAAHHAAHHHHHHHAHHAHAAAAHAAHHHHAHHAHHHHHHHHHHHHHHAAAHAHHAHHAAAHHHAAAHHAHHHAHHHAHHHHHHAHAHAHHAHHHHAHHHHHAHAHHHHAHAAAH
*M908	HHHAAHHAHHHHHHAHHHHHAHAHHHHAHAHHHHAHAAHHAAHHHHHHHAHAHHAAAHAAAHHHAHHHHHHAHAAAAHAAHHHHHHHAAAHAAHHHHHAHHHHAAAAHHAHHHHHHHHAAAAHAHHHAHAAAHHHHHHAHAHHHAAAHAHAAHHHHAHAAHAHAHHAAH
*M909	HHHAAHHAHHHHHHAHHHHHAHHHHHHAHAHHHHAHAAHHAAHHHHHHHAHAHHAAAHAAAHHHHHHAHAHAHAAAAHAAHHHHHAHAAAHAAHHHHHAHHHHAAAAHHAHAHHHHHHHAAAHAHHHHHAAAHHHHHHAHAHHHAHAAAHAAHHHHAHAAHAHAAHAAH
*M910	HAAHAHHAAAAAHHHHHAAAHHHAHAHHAAHHHAAAAAHAHHHHAHHHAAAAAAAHHHHAHAAAHHHAHHAAHHAHHHHAAHAHAAHAAHHAHAHHAHAHHAHHHAHAHAAAHAAAHAHAHAHAHHHAHAAAAHAHHAHAAAHAAAHAHAHAHHAAHHHAHAAAAHHAA
*M911	HAAHAHHAAAAAHHHHHAAAHHHAHAHHAAHHHAAAAAHAHHHHAHHHAAAAAAAHHHHAHAAAHHHAHHAAHHAHHHHAAHAHAAHAAHHAHAHHAHAHHAHHHAHAHAAAHAAAHAHAHAHAHHHAHAAAAHAHHAHAAAHAAAHAHAHAHHAAHHHAHAAAAHHAA
*M912	HAAHAAHAAAAAHHHHHAAAHHHAHAHHHAHHHHAAAAAHHHHHAAHHAAAAAAAHHHHAHAHAHHHAHHAAHAAHHHHAAHAHAAHAAHHAHAHHAHAHHAHHHAHAHAAAHAAAHAHAHAHAHHHAHAAAAHAHHAHAAAHAAAHAHAHAHHAAHHHAHAAAAHHAA
*M913	HAAHAAHAAAAAHHHHHAAAHHHAHAHHHAHHHHAAAAAHHHHHAAHHAAAAAAAHHHHAHAHAHHHAHHAAHAAHHHHAAHAHAAHAAHHAHAHHAHAHHAHHHAHAHAAAHAAAHAHAHAHAHHHAHAAAAHAHHAHAAAHAAAHAHAHAHHAAHHHAHAAAAHHAA
*M914	HAAHAHHAAAAAHHHHHAAAHHHAHAHHAAHHHAAAAAHAHHHHAHHHAAAAAAAHHHHAHAAAHHHAHHAAHHAHHHHAAHAHAAHAAHHAHAHHAHAHHAHHHAHAHAAAHAAAHAHAHAHAHHHAHAAAAHAHHAHAAAHAAAHAHAHAHHAAHHHAHAAAAHHAA
*M915	HHHHHAHAHHAHAHHHHAHHAAAAAAHHAHHAHHHAHHHAHAAHHHAHAAHAHAHHHAHHAAAHHHAAAHHAHAHAHAHAHHHHHAAHAAAAHAHAHHAHAAHHHHAAHAHHAHHAHAHAAHAAHHHHAAAHAHAHHAAAAAAHAH-AAHAAAHHHAAAAHAAAAHAHH
*M916	HHHHHAHAAHAHHHHHHAHHAAAAAHAAAHHHHHHAHHHAHAAHHHAAAAHHHAHHHHHHHAAHHHAAAHHHHAHHHAHAHHHHHAAHHAAHAAHAHHAHAAHHHHAHHAAHHHHHHAHAAHAHHHHHAHAHAHAHHAAAAAAHHH-AAHAAAHHHAAHHHHAAAHHHH
*M917	HAAHAAHAAAAAHAAHAAHAAHAAAAHAHAAHHHHHAHAHAAAAAAHAAHAHHAAHAHAHHAHAHHAAHHAAHHHHHHAHAHAHAAHAHAAHHHHHAHAAAHHHHAHAHHAHHAAAAAHAHAHAHHAHAAAAHHAHHAHAHHHAHAHAHAHAHAAAHHAHHAAAHHHAA
*M918	HAAHAAAAHAAAHAAHAAHAAHAAAHHAHAAAHHHHAHAHAAAAAAHAAHAHHAAHAHAHHAHAAHAAHHAAHHHHHHAHAHAHAAHHAAAAHHHHAHAAAHHHHAHAHHAHHAAAAAHAHAHAHHAHAHAAHAAHHAHAHHHAAAAAAAHAHAAHHHAAHAAAHHHAA
*M919	HAAHAAAAHAAAHAAHAAHAAHAAAHHAHAAAHHHHAHAHAAAAAAHAAHAHHAAHAHAHHAHAAHAAHHAAHHHHHHAHAHAHAAHHAAAAHHHHAHAAAHHHHAHAHHAHHAAAAAHAHAHAHHAHAHAAHAAHHAHAHHHAAAAAAAHAHAAHHHAAHAAAHHHAA
*M920	HAAHAHHAAAAAHHHHHAAAHHHAHAHHAAHHHAAAAAHAHHHHAHHHAAAAAAAHHHHAHAAAHHHAHHAAHAAHHHHAAHAHAAHAAHHAHAHHAHAHHAHHHAHAHAAAHAAAHAHAHAHAHHHAHAAAAHAHHAHAAAHAAAHAHAHAHHAAHHHAHAAAAHHAA
*M921	HAAHAHHAAAAAHHHHHAAAHHHAHAHHAAHHHAAAAAHAHHHHAHHHAAAAAAAHHHHAHAAAHHHAHHAAHAAHHHHAAHAHAAHAAHHAHAHHAHAHHAHHHAHAHAAAHAAAHAHAHAHAHHHAHAAAAHAHHAHAAAHAAAHAHAHAHHAAHHHAHAAAAHHAA
*M922	HAAHAHHAAAAAHHHHHAAAHHHAHAHHAAHHHAAAAAHAHHHHAHHHAAAAAAAHHHHAHAAAHHHAHHAAHAAHHHHAAHAHAAHAAHHAHAHHAHAHHAHHHAHAHAAAHAAAHAHAHAHAHHHAHAAAAHAHHAHAAAHAAAHAHAHAHHAAHHHAHAAAAHHAA
*M923	HAAHAHHAAAAAHHHHHAAAHHHAHAHHAAHHHAAAAAAAHHHHAHHHAAAAAAAHHHHAHAAAHHHAHHAAHAAHHHHAAHAHAAHAAHHAHAHHAHAHHAHHHAHAHAAAHAAAHAHAHAHAHHHAHAAAAHAHHAHAAAHAAAHAHAHAHHAAHHHAHAAAAHHAA
*M924	HAAHAHHAAAAAHHHHHAAAHHHAHAHHAAHHHAAAAAAAHHHHAHHHAAAAAAAHHHHAHAAAHHHAHHAAHAAHHHHAAHAHAAHAAHHAHAHHAHAHHAHHHAHAHAAAHAAAHAHAHAHAHHHAHAAAAHAHHAHAAAHAAAHAHAHAHHAAHHHAHAAAAHHAA
*M925	HAAHAAAAHAAAHAAHAAHAAAHAAHHAHAAAHHHHAHAHAAAAHAHAAHAHAAAHAHAHHAHAHHAAHAAHAHHHAHAHAAAHAAHHAAAAHAHHAHAAAHHAAAHAAHAHHAAAAAAAAAAAHHAHAHAAHAAHHAHAHHHAAAAAAAAAHAAHHHAAHAAAHHHAA
*M926	HAAHAAHAAAAAHHHHHAAAHHHAHAHHHAHHHAAAAAAHHHHHAHHHAAAAAAAHHHHAHAHAHHHAHHAAHAAHHHHAAHAHAAHAAHHAHAHHAHAHHAHHHAHAHAAAHAAAHAHAHAHAHHHAHAAAAHAHHAHAAAHAAAHAHAHAHHAAHHHAHAAAAHHAA
*M927	HAAHAAHAAAAAHHHHHAAAHHHAHAHHHAHHHAAAAAAHHHHHAHHHAAAAAAAHHHHAHAHAHHHAHHAAHAAHHHHAAHAHAAHAAHHAHAHHAHAHHAHHHAHAHAAAHAAAHAHAHAHAHHHAHAAAAHAHHAHAAAHAAAHAHAHAHHAAHHHAHAAAAHHAA
*M928	HAAHAAHAAAAAHHHHHAAAHHHAHAHHHAHHHAAAAAAHHHHHAHHHAAAAAAAHHHHAHAHAHHHAHHAAHAAHHHHAAHAHAAHAAHHAHAHHAHAHHAHHHAHAHAAAHAAAHAHAHAHAHHHAHAAAAHAHHAHAAAHAAAHAHAHAHHAAHHHAHAAAAHHAA
*M929	HAAHAAHAAAAAHHHHHAAAHHHAHAHHHAHHHAAAAAAHHHHHAHHHAAAAAAAHHHHAHAHAHHHAHHAAHAAHHHHAAHAHAAHAAHHAHAHHAHAHHAHHHAHAHAAAHAAAHAHAHAHAHHHAHAAAAHAHHAHAAAHAAAHAHAHAHHAAHHHAHAAAAHHAA
*M930	HAAHAAAAHAAAHAAHAAHAAAHAAHHAHAAAHHHHAHAHAAAAHAHAAHAHAAAHAHAHHAHAHHAAHAAHAHHHAHAHAAAHAAHHAAAAHAHHAHAAAHHAAAHAAHAHHAAAAAAAAAAAHHAHAHAAHAAHHAHAHHHAAAAAAAAAHAAHHHAAHAAAHHHAA
*M931	HAAHAAAAHAAAHAAHAAHAAAHAAHHAHAAAHHHHAHAHAAAAHAHAAHAHAAAHAHAHHAHAHHAAHAAHAHHHAHAHAAAHAAHHAAAAHAHHAHAAAHHAAAHAAHAHHAAAAAAAAAAAHHAHAHAAHAAHHAHAHHHAAAAAAAAAHAAHHHAAHAAAHHHAA
*M932	AHHAHHHAAAAHHAHAAHAHHAAHAHHHHHAAAAAHAHHHAAHAAAHAAHHHHHHHAHAHHHAAAAAAAHHHHAAHHAHHHHAAAAHHAHAAHAHAAAAHHAHAAAHHHAHAHAHHHAAHAAAHAHHAAAAHAAAAHAAAHAAAAHHHAHHAAAAAAAHAAAAHHAAHH
*M933	HAAHAAAAHAAAHAAHAAHAAAHAAHHAHAAAHHHHAHAHAAAAHAHAAHAHAAAHAHAHHAHAHHAAHAAHAHHHAHAHAAAHAAHHAAAAHAHHAHAAAHHAAAHAAHAHHAAAAAAAAAAAHHAHAHAAHAAHHAHAHHHAAAAAAAAAHAAHHHAAHAAAHHHAA
*M934	HAAHAAAAHAAAHAAHAAHAAAHAAHHAHAAAHHHHAHAHAAAAHAHAAHAHAAAHAHAHHAHAHHAAHAAHAHHHAHAHAAAHAAHHAAAAHAHHAHAAAHHAAAHAAHAHHAAAAAAAAAAAHHAHAHAAHAAHHAHAHHHAAAAAAAAAHAAHHHAAHAAAHHHAA
*M935	HAAHAAHAAAAAHAHHAAAAHHAAHAHHHAHHHHAAAAAHHHHHAAHHAAAAAAAHHHHAHAHAHHHAHHAAHAAHHHHAAHAHAAHAHHHHHAHHAHAHHAHHHAHAHAAAHAAAAAHAHAHAHHAAHAAAAHAHHAHAAAHAHAHAHAHAHHAAHHHHHAAAAAHAA
*M936	HAAHAAHAAAAAHAHHAAAAHHAAAAHHHAHHHHAAAAAHHHHHAAHHAAAAAAAHHHHAHAHAHHHAHHAAHAAHHHHAAHAHAAHAHHHHHAHHAHAAHAHHHAHAHAAAHAAAAAHAHAHAHHAAHAAAAHAHHAHAAAHAHAHAHAHAHHAAHHHHHAAAAAHAA
*M937	HAAHAAAAHAAAHAAHAAHAAAHAAHHAHAAAHHHHAHAHAAAAHAHAAHAHAAAHAHAHHAHAHHAAHAAHAHHHAHAHAAAHAAHHAAAAHAHHAHAAAHHAAAHAAHAHHAAAAAAAAAAAHHAHAHAAHAAHHAHAHHHAAAAAAAAAHAAHHHAAHAAAHHHAA
*M938	HAAHAAAAHAAAHAAHAAHAAAHAAHHAHAAAHHHHAHAHAAAAHAHAAHAHAAAHAHAHHAHAHHAAHAAHAHHHAHAHAAAHAAHHAAAAHAHHAHAAAHHAAAHAAHAHHAAAAAAAAAAAHHAHAHAAHAAHAAHAHHHAAAAAAAAAHAAHHHAAHAAAHHHAA
*M939	HAAHAAAAHAAAHAAHAAHAAAHAAHHAHAAAHHHHAHAHAAAAHAHAAHAHAAAHAHAHHAHAHHAAHAAHAHHHAHAHAAAHAAHHAAAAHAHHAHAAAHHAAAHAAHAHHAAAAAAAAAAAHHAHAHAAHAAHAAHAHHHAAAAAAAAAHAAHHHAAHAAAHHHAA
*M940	HAAHAAHAAAAAHAHHAAAAHHAAAAHHHAHHHHAHAAAHHAHHAAHHAAAAAAAHHHHAHAHAHHHAHHAAHAAHHHHAAHAHAAHAHHHHHAHHAHAAHAHHHAHAHAAAHAAAAAHAHAHAHHAAHAAAAHAHHA-AAAHAHAHAHAHAHHAAHHHHHAAAAAHAA
*M941	HAAHAAHAAAAAHAHHAAAAHHAAAAHHHAHHHHAHAAAHHAHHAAHHAAAAAAAHHHHAHAHAHHHAHHAAHAAHHHHAAHAHAAHAHHHHHAHHAHAAHAHHHAHAHAAAHAAAAAHAHAHAHHAAHAAAHHAHHAHAAAHAHAHAHAHAHHAAHHHHHAAAAAHAA
*M942	HAAHAAHAAAAAHAHHAAAAHHAAAAHHHAHHHHAHAAAHHAHHAAHHAAAAAAAHHHHAHAHAHHHAHHAAHAAHHHHAAHAHAAHAHHHHHAHHAHAAHAHHHAHAHAAAHAAAAAHAHAHAHHAAHAAAHHAHHAHAAAHAHAHAHAHAHHAAHHHHHAAAAAHAA
*M943	HAAHAAHAAAAAHAHHAAAAHHAAAAHHHAHHHHAHAAAHHAHHAAHHAAAAAAAHHHHAHAHAHHHAHHAAHAAHHHHAAHAHAAHAHHHHHAHHAHAAHAHHHAHAHAAAHAAAAAHAHAHAHHAAHAAAHHAHHAHAAAHAHAHAHAHAHHAAHHHHHAAAAAHAA
*M944	HAAHAAHAAAAAHAHHAAAAHHAAAAHHHAHHHHAHAAAHHAHHAAHHAAAAAAAHHHHAHAHAHHHAHHAAHAAHHHHAAHAHAAHAHHHHHAHHAHAAHAHHHAHAHAAAHAAAAAHAHAHAHHAAHAAAAHAHHAHAAAHAHAHAHAHAHHAAHHHHHAAAAAHAA
*M945	HAAHAAHAAAAAHAHHAAAAHHAAAAHHHAAHHHAHAAAHHAHHAAHHAAAHAAAHHHHAHAHAAHHAHHAAHAAHHHHAAHAHAAHAAHHAHHHHAHAAHAHHHAHAHHAAHAAAAAHAHAHAHHAAHAAAHHAHHAHAAAHAAAHAHAHAHAAAHHHAHAAAAAHAA
*M946	HAAHAAHAAAAAHAHHAAAAHHAAAAHHHAAHHHAHAAAHHAHHAAHHAAAHAAAHHHHAHAHAAHHAHHAAHAAHHHHAAHAHAAHAAHHAHHHHAHAAHAHHHAHAHHAAHAAAAAHAHAHAHHAAHAAAHHAHHAHAAAHAAAHAHAHAHAAAHHHAHAAAAAHAA
*M947	HAAHAA-AAAAA-A-HAAAA-HAAAA---AAHHHA-AAA-HA-HAA-HAAA-AAA---HA-AHAAHHAH-AA-AA--H-AA-AHAA-AA-HAHH-HAHAA-A-HHA-A-HAA-AAAAAHAHAHAH-AAHAAAHHAH-AHAAAHAAA-AHA-AHAAAHH-AHAAAAAHAA
*M948	HAAHAAHAAAAAHAHHAAAAHHAAAAHHHAAHHHAHAAAHHAHHAAHHAAAHAAAHHHHAHAHAAHHAHHAAHAAHHHHAAHAHAAHAAHHAHHHHAHAAHAHHHAHAHHAAHAAAAAHAHAHAHHAAHAAAHHAHHAHAAAHAAAHAHAHAHAAAHHHAHAAAAAHAA
*M949	HAAHAAHAAAAAHAHHAAAAHHAAAAHHHAAHHHAHAAAHHAHHAAHHAAAHAAAHHHHAHAHAAHHAHHAAHAAHHHHAAHAHAAHAAHHAHHHHAHAAHAHHHAHAHHAAHAAAAAHAHAHAHHAAHAAAHHAHHAHAAAHAAAHAHAHAHAAAHHHAHAAAAAHAA
*M950	HAAHAAHAAAAAHAHHAAAAHHAAAAHHHAAHHHAHAAAHHAHHAAHHAAAHAAAHHHHAHAHAAHHAHHAAHAAHHHHAAHAHAAHAAHHAHHHHAHAAHAHHHAHAHHAAHAAAAAHAHAHAHHAAHAAAHHAHHAHAAAHAAAHAHAHAHAAAHHHAHAAAAAHAA
*M951	HAAHAAHAAAAAHAHHAAAAHHAAAAHHHAAHHHAHAAAHHAHHAAHHAAAHAAAHHHHAHAHAAHHAHHAAHAAHHHHAAHAHAAHAAHHAHHHHAHAAHAHHHAHAHHAAHAAAAAHAHAHAHHAAHAAAHHAHHAHAAAHAAAHAHAHAHAAAHHHAHAAAAAHAA
*M952	AHHAHHHAAAAHHHHAHHHHHAAHAAHHHHAAAAAHAHHHAAHAAAHAAHHHAHHHHHAHHHAAHAAAAHHHHAAHHAHHHHAAAAHHHHAHAAHAAAAHHAHAAAHHHAHAHAHHHAAHAAAHAHHAAAAHAAAAHAAAHAAAHH-HAHHAAAAAAAHHAAAHHAAHH
*M953	HAAHAAHAAAAAHAHHAAAAHHAAAAHHHAAHHHAHAAAHHAHHAAHAAAAHAAAHHHHAHAHAAHHAHHAAHAAHHHHAAHAHAAHAAHHAHHHHAHAAHAHHHHHAHHAAHAAAAAHAHAHAHHAAAAAAHHAHHAHAAAHAAAHAHAHAHAAAHHHAHAAAAAHAA
*M954	HAAHAAHAAAAAHAHHAAAAHHAAAAHHHAAHHHAHAAAHHAHHAAHAAAAHAAAHHHHAHAHAAHHAHHAAHAAHHHHAAHAHAAHAAHHAHHHHAHAAHAHHHHHAHHAAHAAAAAHAHAHAHHAAAAAAHHAHHAHAAAHAAAHAHAHAHAAAHHHAHAAAAAHAA
*M955	HAAHAAHAAAAAHAHHAAAAHHAAAAHHHAAHHHAHAAAHHAHHAAHAAAAHAAAHHHHAHAHAAHHAHHAAHAAHHHHAAHAHAAHAAHHAHHHHAHAAHAHHHHHAHHAAHAAAAAHAHAHAHHAAAAAAHHAHHAHAAAHAAAHAHAHAHAAAHHHAHAAAAAHAA
*M956	HAAHAAHAAAAAHAHHAAAAHHAAAAHHHAAHHHAHAAAHHAHHAAHAAAAHAAAHHHHAHAHAAHHAHHAAHAHHHHHAAHAHAAHAAHHAHHHHAHAAHAHHHHHAHHAAHAAAAAHAHAHAHHAAAAAAHHAHHAHAAAHAAAHAHAHAHAAAHHHAHAAAAAHAA
*M957	HAAHAAHAAAAAHAHHAAAAHHAAAAHHHAAHHHAHAAAHHAHHAAHAAAAHAAAHHHHAHAHAAHHAHHAAHAHHHHHAAHAHAAHAAHHAHHHHAHAAHAHHHHHAHHAAHAAAAAHAHAHAHHAAAAAAHHAHHAHAAAHAAAHAHAHAHAAAHHHAHAAAHAHAA
*M958	HAAHAAHAAAAAHAHHAAAAHHAAAAHHHAAHHHAHAAAHHAHHAAHAAAAHAAAHHHHAHAHAAHHAHHAAHAHHHHHAAHAHAAHAAHHAHHHHAHAAHAHHHHHAHHAAHAAAAAHAHAHAHHAAAAAAHHAHHAHAAAHAAAHAHAHAHAAAHHHAHAAAHAHAA
*M959	HAAHAAHAAAAAHAHHAAAAHHAAAAHHHAAHHHAHAHAHHAHHAAHAAHAHAAAHHHHAHAHAAHHAHHAAHAHHHHHHAHAHAAHAAHHAHHHHAHAAAAHHHHHAHHAAHAAAAAHAHAHAHHAAAAAAHHAHHAHAAAHAAAHAHAHAHAAAHHAAHAAAHAHAA
*M960	HAAHAAHAAAAAHAHHAAAAHHAAAAHHHAAHHHAHAHAHHAHHAAHAAHAHAAAHHHHAHAHAAHHAHHAAHAHHHHHHAHAHAAHAAHHAHHHHAHAAAAHHHHHAHHAAHAAAAAHAHAHAHHAAAAAAHHAHHA-AAAHAAAHAHAHAHAAAHHAAHAAAHAHAA
*M961	HAAHAAHAAAAAHAHHAAAAHHAAAAHHHAAHHHAHAHAHHAHHAAHAAHAHAAAHHHHAHAHAAHHAHHAAHAHHHHHHAHAHAAHAAHHAHHHHAHAAAAHHHHHAHHAAHAAAAAHAHAHAHHAAAAAAHHAHHAHAAAHAAAHAHAHAHAAAHHAAHAAAHAHAA
*M962	HAAHAAHAAAAAHAHHAAAAHHAAAAHHHAAHHHAHAHAHHAHHAAHAAHAHAAAHHHHAHAHAAHHAHHAAHAHHHHHHAHAHAAHAAHHAHHHHAHAAAAHHHHHAHHAAHAAAAAHAHAHAHHAAAAAAHHAHHAHAAAHAAAHAHAHAHAAAHHAAHAAAHAHAA
*M963	HAAHAAHAAAAAHAHHAAAAHHAAAAHHHAAHHHAHAHAHHAHHAAHAAHAHAAAHHHHAHAHAAHHAHHAAHAHHHHHHAHAHAAHAAHHAHHHHAHAAAAHHHHHAHHAAHAAAAAHAHAHAHHAAAAAAHHAHHAHAAAHAAAHAHAHAHAAAHHAAHAAAHAHAA
*M964	HAAHAAHAAAAAHAHHAAAAAHAAAAHHHAAHHHAHAHAHHAHHAAHAAHAHAAAHHHHHHAHAAHHAHHAAHAHHHHHHAHAHAAHAAHHAHHHHAHAAAAHHHHHAHHAAHAAAAAHAHAHAHHAAAAAAHHAHHAHAAAHAAAHAHAHAHAAAHHAAHAAAHAHAA
*M965	HAAHAAHAAAAAHAHHAAAAAHAAAAHHHAAHHHAHAHAHHAHHAAHAAHAHAAAHHHHHHAHAAHHAHHAAHAHHHHHHAHAHAAHAAHHAHHHHAHAAAAHHHHHAHHAAHAAAAAHAHAHAHHAAAAAAHHAHHAHAAAHAAAHAHAHAHAAAHHAAHAAAHAHAA
*M966	HAAHAAHAAAAAHAHHAAAAAHAAAAHHHAAHHHAHAHAHHAHHAAHAAHAHAAAHHHHHHAHAAHHAHHAAHAHHHHHHAHAHAAHAAHHAHHHHAHAAAAHHHHHAHHAAHAAAAAHAHAHAHHAHAAAAHHAHHAHAAAHAAAHAHAHAHAAAHHAAHAAAHAHAA
*M967	HAAHAAHAAAAAHAHHAAAAAHAAAAHHHAAHHHAHAHAHHAHHAAHAAHAHAAAHHHHHHAHAAHHAHHAAHAHHHHHHAHAHAAHAAHHAHHHHAHAAAAHHHHHAHHAAHAAAAAHAHAHAHHAAAAAAHHAHHAHAAAHAAAHAHAHAHAAAHHAAHAAAHAHAA
*M968	HAAHAAHAAAAAHAHHAAAAAHAAAAHHHAAHHHHHAHAHHAHHAAHAAHAHAAAHHHHHHAHAAHAAHHAAHAHHHHHHAHAHAAHAHHHHHHHHAHAAAHHHHHHAHHAAHAAAAAHAHAHAHHAHAAAAHHAHHAHAAAHAHAHAHAHAHAAAHHAHHAAAHAHAA
*M969	HAAHAAHAAAAAHAHHAAAAAHAAAAHHHAAHHHHHAHAHHAHHAAHAAHAHAAAHHHHHHAHAAHAAHHAAHAHHHHHHAHAHAAHAHHHHHHHHAHAAAHHHHHHAHHAAHAAAAAHAHAHAHHAHAAAAHHAHHAHAAAHAHAHAHAHAHAAAHHAHHAAAHAHAA
*M970	HAAHAAHAAAAAHAHHAAAAAHAAAAHHHAAHHHHHAHAHHAHHAAHAAHAHAAAHHHHHHAHAAHAAHHAAHAHHHHHHAHAHAAHAHHHHHHHHAHAAAHHHHHHAHHAAHAAAAAHAHAHAHHAHAAAAHHAHHAHAAAHAHAHAHAHAHAAAHHAHHAAAHAHAA
*M971	HAAHHAAAHAAAHAAHAAHAHHAHAHAAHAAAHHHHAAAAHHAAHAHAAHAHAAAHAHAHHHHAHHAAHAAHAHHHAHAHAAAAAAAHAAAAHAHHAHHAAHHAHAHAHHAHAAAHHHAAAAAAHHAHAHAAHAHHAAHHHAHAAAHAHAAAHAAHHHAAHAHAHHAAA
*M972	HAAHAAHAAAAAHAAHAAAAAHAAAAHHHAAHHHHHAHAHHAHHAAHAAHAHAAAHHHHHHAHAHHAAHHAAHAHHHHHHAHAAAAHAAAAAHHHHAHAAAHHHHHHAHHAAHAAAAAHAHAHAHHAHAAAAHHAHHAHAAHHAAAHAHAHAHAAAHHAAHAAAHAHAA
*M973	HAAHHAAAHAAAHAAHAAHAHHAHAHAAHAAAHHHHAAAAHHAAHAHAAHAHAAAHAHAHHHHAHHAAHAAHAHHHAHAHAAAAAAAHAAAAHAHHAHHAAHHAHAHAHHAHAAAHHHAAAAAAHHAHAHAAHAHHAAHHHAHAAA-AHAAAHAAHHHAAHAHAHHAAA
*M974	HAAHHAAAHAAAHAAHAAHAHHAHAHAAHAAAHHHHAAAAHHAAHAHAAHAHAAAHAHAHHHHAHHAAHAAHAHHHAHAHAAAAAAAHAAAAHAHHAHHAAHHAHAHAHHAHAAAHHH-AAAAAHHAHAHAAHAHHAAHHHAHAA-HAHAAAHAAHHHAAHAHAHHAAA
*M975	HAAHAAHAAAAAHAAHAAAAAHAAAAHHHAAHHHHHAHAHHAHHAAHAAHAHAAAHHHHHHAHAHHAAHHAAHAHHHHHHAHAAAAHAAAAAHHHHAHAAAHHHHHHAHHAAHAAAAAHAHAHAHHAHAAAAHHAHHAHAHHHAAAHAHAHAHAAAHHAAHAAAHAHAA
*M976	HAAHAAHAAAAAHAAHAAAAAHAAAAHHHAAHHHHHAHAHHAHHAAHAAHAHAAAHHHHHHAHAAHAAHHAAHAHHHHHHAHAAAAHAAAAAHHHHAHAAAHHHHHHAHHAAHAAAAAHAHAHAHHAHAAAAHHAHHAHAHHHAAAHAHAHAHAAAHHAAHAAAHAHAA
*M977	HAAHAAHAAAAAHAAHAAAAAHAAAAHHHAAHHHHHAHAHAAHHAAHAAHAHAAAHHHHHHAHAHHAAHHAAHAHHHHAHAHAAAAHAAAAAHHHHAHAAAHHHHHHAHHAAHAAAAAHAHAHAHHAHAAAAHHAHHAHAHHHAAAHAHAHAHAAAHHAAHAAAHAHAA
*M978	HAAHAAHAAAAAHAAHAAAAAHAAAAHHHAAHHHHHAHAHAAHHAAHAAHAHAAAHHHHHHAHAHHAAHHAAHAHHHHAHAHAAAAHAAAAAHHHHAHAAAHHHHHHAHHAAHAAAAAHAHAHAHHAHAAAAHHAHHAHAHHHAAAHAHAHAHAAAHHAAHAAAHAHAA
*M979	HAAHAAHAAAAAHAAHAAAAAHAAAAHHHAAHHHHHAHAHAAHHAAHAAHAHAAAHHHHHHAHAAHAAHHAAHAHHHHAHAHAAAAHAAAAAHHHHAHAAAHHHHHHAHHAAHAAAAAHAHAHAHHAHAAAAHHAHHAHAHHHAAAHAHAHAHAAAHHAAHAAAHAHAA
*M980	HHHHHAHAAHAHHHHHHAHHAAAAAHAAAHHHHHHAHHHAHAAHHHAAAAHHHAHHHHHHHAAHHHAAAHHHHAHHHAHAHHHHHAAHAAAAAAHAHHAHAAHHHHAHHAAHHHHHHAHAAHAHHHHHAHAHAHAHHAAAAAAHAH-AAHAAAHHHAAHAHHAAAHHHH
*M981	HAAHAAHAAAAAHAAHAAHAAHAAAAHAHAAHHHHHAHAHAAAAAAHAAHAHHAAHAHHHHAHAAHAAHHAAHAHHHHAHAHAHAAHAAAAAHHHHAHAAAHHHHAHAHHAHHAAAAAHAHAHAHHAHAAAAHHAHHAHAHHHAAAAAHAHAHAAAHHAAHAAAHHHAA
*M982	HHHHHAHAAHAHHHHHHAHHAAAAAHAAAHHHHHHAHHHAHAAHHHAAAAHHHAHHHHHHHAAHHHAAAHHHAAHHHAHAHHHHHAAHAAAAAAHAHHAHAAHHHHHHHAAHHHHHAAHAAHAHHHHHAHHHHAAHHAAAAAAHAHHAAHAAAHHHAAHAHHAHAHHHH
*M983	HHHHHAHAAHAHHHHHHAHHAAAAAHAAAHHHHHHAHHAAHAAHHHAAAAHHHAHHHHHHHAAHHHAAAHHHAAHHHAHAHHHHHHAHAAAAAHHAHHAHHAHHHHHHHAAHHHHHAAHAAHHHHHHHAHHHHAAHHAAAAAAAAH-AAHAAAHHHAAHAHHAHAHHHH
*M984	HAAHAAAAHAAAHAAHAAHAAHAAAHHAHAAAHHHHAHAHAAAAAAHAAHAHHAAHAHAHHAHAAHAAHHAAHHHHHHAHAHAHAAHHAAAAHHHHAHAAAHHHHAHAHHAHHAAAAAHAHAHAHHAHAHAAHAAHHAHAHHHAAAHAHAHAHAAHHHAAHAAAHHHAA
*M985	HAAHAAAAHAAAHAAHAAHAAHAAAHHAHAAAHHHHAHAHAAAAAAHAAHAHHAAHAHAHHAHAAHAAHHAAHHHHHHAHAHAHAAHHAAAAHHHHAHAAAHHHHAHAHHAHHAAAAAHAHAHAHHAHAHAAHAAHHAHAHHHAAAHAHAHAHAAHHHAAHAAAHHHAA
*M986	HAAHAAAAHAAAHAAHAAHAAHAAAHHAHAAAHHHHAHAHAAAAAAHAAHAHHAAHAHAHHAHAHHAAHHAAHHHHHHAHAHAHAAHHHAAHHHHHAHAAAHHHHAHAHHAHHAAAAAHAHAHAHHAHAHAAHAAHHAHAHHHAHAAAAAHAHAAHHHAHHAAAHHHAA
*M987	HAAHAAAAHAAAHAAHAAHAAHAAAHHAHAAAHHHHAHAHAAAAAAHAAHAHHAAHAHAHHAHAHHAAHHAAHHHHHHAHAHAHAAHHHAAHHHHHAHAAAHHHHAHAHHAHHAAAAAHAHAHAHHAHAHAAHAAHHAHAHHHAHAAAAAHAHAAHHHAHHAAAHHHAA
*M988	HAAHAAAAHAAAHAAHAAHAAHAAAHHAHAAAHHHHAHAHAAAAAAHAAHAHHAAHAHAHHAHAAHAAHHAAHHHHHHAHAHAHAAHHAAAAHHHHAHAAAHHHHAHAHHAHHAAAAAHAHAHAHHAHAHAAHAAHHAHAHHHAAAAAAAHAHAAHHHAAHAAAHHHAA
*M989	HAAHAAAAHAAAHAAHAAHAAHAAAHHAHAAAHHHHAHAHAAAAAAHAAHAHHAAHAHAHHAHAAHAAHHAAHHHHHHAHAHAHAAHHAAAAHHHHAHAAAHHHHAHAHHAHHAAAAAHAHAHAHHAHAHAAHAAHHAHAHHHAAAAAAAHAHAAHHHAAHAAAHHHAA
*M990	HAAHAAAAHAAAHAAHAAHAAHAAAHHAHAAAHHHHAHAHAAAAAAHAAHAHHAAHAHAHHAHAHHAAHHAAHHHHHHAHAHAHAAHHHAAHHHHHAHAAAHHHAAHAHHAHHAAAAAHAHAHAHHAHAHAAHAAHHAHAHHHAHAAAAAHAHAAHHHAHHAAAHHHAA
*M991	HAAHAAAAHAAAHAAHAAHAAHAAAHHAHAAAHHHHAHAHAAAAAAHAAHAHHAAHAHAHHAHAHHAAHHAAHHHHHHAHAHAHAAHHHAAHHHHHAHAAAHHHAAHAAHAHHAAAAAHAHAHAHHAHAHAAHAAHHAHAHHHAHAAAAAHAHAAHHHAHHAAAHHHAA
*M992	HHHHHAHAAHAHHHHHHAHHAAAAAHAAAHHHHHHAHHAAHAAHHHHAAAHHHAHHHHHHHHAHHHAAAAHHAAHHHAHHHHHHHHAHAAAAAHHAHAAHHHHHAHHHHHAHHHHHAAHAAHHHHHHHAHHHHAAHHAAAAAAAAH-AAHAAAHHHAAHAHHAHAHHHH
*M993	HAAHAAAAHAAAHAAHAAHAAHAAAHHAHAAAHHHHAHAHAAAAAAHAAHAHHAAHAHAHHAHAAHAAHHAAHHHHHHAHAHAHAAHHAAAAHHHHAHAAAHHHAAHAAHAHHAAAAAHAHAHAHHAHAHAAHAAHHAHAHHHAAAAAAAHAHAAHHHAAHAAAHHHAA
*M994	HAAHAAAAHAAAHAAHAAHAAHAAAHHAHAAAHHHHAHAHAAAAAAHAAHAHHAAHAHAHHAHAHHAAHHAAHHHHHHAHAHAHAAHHHAAHHHHHAHAAAHHHAAHAHHAHHAAAAAHAHAHAHHAHAHAAHAAHHAHAHHHAHAAAAAHAHAAHHHAHHAAAHHHAA
*M995	HHHHHHAAAHAHHHHHHAHHAAAAAHAAAHHHHHHAHHAAHAAHHHHAAAHHHAHHHHHHHHAHHHAAAAHHHAHHHAHHHHHHHHAHHAAHAHHAHAAHHHHHAHHHHHAHHAHHAAHAAHHHHHAHAHHHHAAHHAAAAAAAHHHAAHAAAHHHAAHHAHAHAHHHH
*M996	HAAHAAAAHAAAHAAHAAHAAHAAAHHAHAAAHHHHAHAHAAAAAAHAAHAHHAAHAHAHHAHAHHAAHHAAHHHHHHAHAAAHAAHHHAAHHAHHAHAAAHHHAAHAAHAHHAAAAAHAHAHAHHAHAHAAHAAHHAHAHHHAHAAAAAHAHAAHHHAHHAAAHHHAA
*M997	HAAHAAAAHAAAHAAHAAHAAHAAAHHAHAAAHHHHAHAHAAAAAAHAAHAHHAAHAHAHHAHAHHAAHHAAHHHHHHAHAHAHAAHHHAAHHHHHAHAAAHHHAAHAAHAHHAAAAAHAHAHAHHAHAHAAHAAHHAHAHHHAHAAAAAHAHAAHHHAHHAAAHHHAA
*M998	HAAHAAAAHAAAHAAHAAHAAHAAAHHAHAAAHHHHAHAHAAAAAAHAAHAHHAAHAHAHHAHAHHAAHHAAHHHHHHAHAAAHAAHHHAAHHAHHAHAAAHHHAAHAAHAHHAAAAAHAHAHAHHAHAHAAHAAHHAHAHHHAHAAAAAHAHAAHHHAHHAAAHHHAA
*M999	HAAHAAAAHAAAHAAHAAHAAHAAAHHAHAAAHHHHAHAHAAAAAAHAAHAHHAAHAHAHHAHAHHAAHHAAHHHHHHAHAAAHAAHHHAAHHAHHAHAAAHHHAAHAAHAHHAAAAAHAHAHAHHAHAHAAHAAHHAHAHHHAHAAAAAHAHAAHHHAHHAAAHHHAA
*M1000	HAAHAAAAHAAAHAAHAAHAAAHAAHHAHAAAHHHHAHAHAAAAHAHAAHAHAAAHAHAHHAHAHHAAHAAHAHHHAHAHAAAHAAHHAAAAHAHHAHAAAHHAAAHAAHAHHAAAAAAAAAAAHHAHAHAAHAAHHAHAHHHAAAAAAAAAHAAHHHAAHAAAHHHAA
*M1001	HAAHAAAAHAAAHAAHAAHAAAHAAHHAHAAAHHHHAHAHAAAAHAHAAHAHAAAHAHAHHAHAHHAAHAAHAHHHAHAHAAAHAAHHAAAAHAHHAHAAAHHAAAHAAHAHHAAAAAAAAAAAHHAHAHAAHAAHHAHAHHHAAAAAAAAAHAAHHHAAHAAAHHHAA
*M1002	HAAHAAAAHAAAHAAHAAHAAAHAAHHAHAAAHHHHAHAHAAAAHAHAAHAHAAAHAHAHHAHAHHAAHAAHAHHHAHAHAAAHAAHHAAAAHAHHAHAAAHHAAAHAAHAHHAAAAAAAAAAAHHAHAHAAHAAHHAHAHHHAAAAAAAAAHAAHHHAAHAAAHHHAA
*M1003	HAAHAAAAHAAAHAAHAAHAAAHAAHHAHAAAHHHHAHAHAAAAHAHAAHAHAAAHAHAHHAHAHHAAHAAHAHHHAHAHAAAHAAHHAAAAHAHHAHAAAHHAAAHAAHAHHAAAAAAAAAAAHHAHAHAAHAAHHAHAHHHAAAAAAAAAHAAHHHAAHAAAHHHAA
*M1004	HAAHAAAAHAAAHAAHAAHAAAHAAHHAHAAAHHHHAHAHAAAAHAHAAHAHAAAHAHAHHAHAHHAAHAAHAHHHAHAHAAAHAAHHAAAAHAHHAHAAAHHAAAHAAHAHHAAAAAAAAAAAHHAHAHAAHAAHHAHAHHHAAAAAAAAAHAAHHHAAHAAAHHHAA
*M1005	HAAHAAAAHAAAHAAHAAHAAAHAAHHAHAAAHHHHAHAHAAAAHAHAAHAHAAAHAHAHHAHAHHAAHAAHAHHHAHAHAAAHAAHHAAAAHAHHAHAAAHHAAAHAAHAHHAAAAAAAAAAAHHAHAHAAHAAHHAHAHHHAAAAAAAAAHAAHHHAAHAAAHHHAA
*M1006	HAAHAAAAHAAAHAAHAAHAAAHAAHHAHAAAHHHHAHAHAAAAHAHAAHAHAAAHAHAHHAHAHHAAHAAHAHHHAHAHAAAHAAHHAAAAHAHHAHAAAHHAAAHAAHAHHAAAAAAAAAAAHHAHAHAAHAAHHAHAHHHAAAAAAAAAHAAHHHAAHAAAHHHAA
*M1007	HAAHAAAAHAAAHAAHAAHAAAHAAHHAHAAAHHHHAHAHAAAAHAHAAHAHAAAHAHAHHAHAHHAAHAAHAHHHAHAHAAAHAAHHAAAAHAHHAHAAAHHAAAHAAHAHHAAAAAAAAAAAHHAHAHAAHAAHHAHAHHHAAAAAAAAAHAAHHHAAHAAAHHHAA
*M1008	HAAHAAAAHAAAHAAHAAHAAAHAAHHAHAAAHHHHAHAHAAAAHAHAAHAHAAAHAHAHHAHAHHAAHAAHAHHHAHAHAAAHAAHHAAAAHAHHAHAAAHHAAAHAAHAHHAAAAAAAAAAAHHAHAHAAHAAHHAHAHHHAAAAAAAAAHAAHHHAAHAAAHHHAA
*M1009	HAAHAAAAHAAAHAAHAAHAAAHAAHHAHAAAHHHHAHAHAAAAHAHAAHAHAAAHAHAHHAHAHHAAHAAHAHHHAHAHAAAHAAHHAAAAHAHHAHAAAHHAAAHAAHAHHAAAAAAAAAAAHHAHAHAAHAAHHAHAHHHAAAAAAAAAHAAHHHAAHAAAHHHAA
*M1010	HAAHAAAAHAAAHAAHAAHAAAHAAHHAHAAAHHHHAHAHAAAAHAHAAHAHAAAHAHAHHAHAHHAAHAAHAHHHAHAHAAAHAAHHAAAAHAHHAHAAAHHAAAHAAHAHHAAAAAAAAAAAHHAHAHAAHAAHHAHAHHHAAAAAAAAAHAAHHHAAHAAAHHHAA
*M1011	HAAHAAAAHAAAHAAHAAHAAAHAAHHAHAAAHHHHAHAHAAAAHAHAAHAHAAAHAHAHHAHAHHAAHAAHAHHHAHAHAAAHAAHHHAAHHAHHAHAAAHHAAAHAAHAHHAAAAAAAAAAAHHAHAHAAHAAHHAHAHHHAHAAAAAAAHAAHHHAHHAAAHHHAA
*M1012	HAAHAAAAHAAAHAAHAAHAAAHAAHHAHAAAHHHHAHAHAAAAHAHAAHAHAAAHAHAHHAHAHHAAHAAHAHHHAHAHAAAHAAHHHAAHHAHHAHAAAHHAAAHAAHAHHAAAAAAAAAAAHHAHAHAAHAAHHAHAHHHAHAAAAAAAHAAHHHAHHAAAHHHAA
*M1013	HAAHAAAAHAAAHAAHAAHAAAHAAHHAHAAAHHHHAHAHAAAAHAHAAHAHAAAHAHAHHAHAHHAAHAAHAHHHAHAHAAAHAAHHHAAHHAHHAHAAAHHAAAHAAHAHHAAAAAAAAAAAHHAHAHAAHAAHHAHAHHHAHAAAAAAAHAAHHHAHHAAAHHHAA
*M1014	HAAHAAAAHAAAHAAHAAHAAAHAAHHAHAAAHHHHAHAHAAAAHAHAAHAHAAAHAHAHHAHAHHAAHAAHAHHHAHAHAAAHAAHHHAAHHAHHAHAAAHHAAAHAAHAHHAAAAAAAAAAAHHAHAHAAHAAHHAHAHHHAHAAAAAAAHAAHHHAHHAAAHHHAA
*M1015	HAAHAAAAHAAAHAAHAAHAAAHAAHHAHAAAHHHHAHAHAAAAHAHAAHAHAAAHAHAHHAHAHHAAHAAHAHHHAHAHAAAHAAHHHAAHHAHHAHAAAHHAAAHAAHAHHAAAAAAAAAAAHHAHAHAAHAAHHAHAHHHAHAAAAAAAHAAHHHAHHAAAHHHAA
*M1016	HAAHAAAAHAAAHAAHAAHAAAHAAHHAHAAAHHHHAHAHAAAAHAHAAHAHAAAHAHAHHAHAHHAAHAAHAHHHAHAHAAAHAAHHAAAAHAHHAHAAAHHAAAHAAHAHHAAAAAAAAAAAHHAHAHAAHAAHHAHAHHHAAAAAAAAAHAAHHHAAHAAAHHHAA
*M1017	HAAHAAAAHAAAHAAHAAHAAAHAAHHAHAAAHHHHAHAHAAAAHAHAAHAHAAAHAHAHHAHAHHAAHAAHAHHHAHAHAAAHAAHHAAAAHAHHAHAAAHHAAAHAAHAHHAAAAAAAAAAAHHAHAHAAHAAHHAHAHHHAAAAAAAAAHAAHHHAAHAAAHHHAA
*M1018	HAAHAAAAHAAAHAAHAAHAAAHAAHHAHAAAHHHHAHAHAAAAHAHAAHAHAAAHAHAHHAHAHHAAHAAHAHHHAHAHAAAHAAHHAAAAHAHHAHAAAHHAAAHAAHAHHAAAAAAAAAAAHHAHAHAAHAAHHAHAHHHAAAAAAAAAHAAHHHAAHAAAHHHAA
*M1019	HAAHAAAAHAAAHAAHAAHAAAHAAHHAHAAAHHHHAHAHAAAAHAHAAHAHAAAHAHAHHAHAHHAAHAAHAHHHAHAHAAAHAAHHAAAAHAHHAHAAAHHAAAHAAHAHHAAAAAAAAAAAHHAHAHAAHAAHHAHAHHHAAAAAAAAAHAAHHHAAHAAAHHHAA
*M1020	HAAHAAAAHAAAHAAHAAHAAAHAAHHAHAAAHHHHAHAHAAAAHAHAAHAHAAAHAHAHHAHAHHAAHAAHAHHHAHAHAAAHAAHHAAAAHAHHAHAAAHHAAAHAAHAHHAAAAAAAAAAAHHAHAHAAHAAHHAHAHHHAAAAAAAAAHAAHHHAAHAAAHHHAA
*M1021	HAAHAAAAHAAAHAAHAAHAAAHAAHHAHAAAHHHHAHAHAAAAHAHAAHAHAAAHAHAHHAHAHHAAHAAHAHHHAHAHAAAHAAHHAAAAHAHHAHAAAHHAAAHAAHAHHAAAAAAAAAAAHHAHAHAAHAAHHAHAHHHAAAAAAAAAHAAHHHAAHAAAHHHAA
*M1022	HAAHAAAAHAAAHAAHAAHAAAHAAHHAHAAAHHHHAHAHAAAAHAHAAHAHAAAHAHAHHAHAHHAAHAAHAHHHAHAHAAAHAAHHAAAAHAHHAHAAAHHAAAHAAHAHHAAAAAAAAAAAHHAHAHAAHAAHHAHAHHHAAAAAAAAAHAAHHHAAHAAAHHHAA
*M1023	HAAHAAAAHAAAHAAHAAHAAAHAAHHAHAAAHHHHAHAHAAAAHAHAAHAHAAAHAHAHHAHAHHAAHAAHAHHHAHAHAAAHAAHHAAAAHAHHAHAAAHHAAAHAAHAHHAAAAAAAAAAAHHAHAHAAHAAHHAHAHHHAAAAAAAAAHAAHHHAAHAAAHHHAA
*M1024	HAAHAAAAHAAAHAAHAAHAAAHAAHHAHAAAHHHHAHAHAAAAHAHAAHAHAAAHAHAHHAHAHHAAHAAHAHHHAHAHAAAHAAHHAAAAHAHHAHAAAHHAAAHAAHAHHAAAAAAAAAAAHHAHAHAAHAAHHAHAHHHAAAAAAAAAHAAHHHAAHAAAHHHAA
*M1025	HAAHAAAAHAAAHAAHAAHAAAHAAHHAHAAAHHHHAHAHAAAAHAHAAHAHAAAHAHAHHAHAHHAAHAAHAHHHAHAHAAAHAAHHHAAHHAHHAHAAAHHAAAHAAHAHHAAAAAAAAAAAHHAHAHAAHAAHHAHAHHHAHAAAAAAAHAAHHHAHHAAAHHHAA
*M1026	HAAHAAAAHAAAHAAHAAHAAAHAAHHAHAAAHHHHAHAHAAAAHAHAAHAHAAAHAHAHHAHAHHAAHAAHAHHHAHAHAAAHAAHHHAAHHAHHAHAAAHHAAAHAAHAHHAAAAAAAAAAAHHAHAHAAHAAHHAHAHHHAHAAAAAAAHAAHHHAHHAAAHHHAA
*M1027	HAAHAAAAHAAAHAAHAAHAAAHAAHHAHAAAHHHHAHAHAAAAHAHAAHAHAAAHAHAHHAHAHHAAHAAHAHHHAHAHAAAHAAHHHAAHHAHHAHAAAHHAAAHAAHAHHAAAAAAAAAAAHHAHAHAAHAAHHAHAHHHAHAAAAAAAHAAHHHAHHAAAHHHAA
*M1028	HAAHAAAAHAAAHAAHAAHAAAHAAHHAHAAAHHHHAHAHAAAAHAHAAHAHAAAHAHAHHAHAHHAAHAAHAHHHAHAHAAAHAAHHAAAAHAHHAHAAAHHAAAHAAHAHHAAAAAAAAAAAHHAHAHAAHAAHHAHAHHHAAAAAAAAAHAAHHHAAHAAAHHHAA
*M1029	HAAHAAAAHAAAHAAHAAHAAAHAAHHAHAAAHHHHAHAHAAAAHAHAAHAHAAAHAHAHHAHAHHAAHAAHAHHHAHAHAAAHAAHHAAAAHAHHAHAAAHHAAAHAAHAHHAAAAAAAAAAAHHAHAHAAHAAHHAHAHHHAAAAAAAAAHAAHHHAAHAAAHHHAA
*M1030	HHHHHAAAAHAHAAHHAHAHAHHAAAAAHHHAHAHAAAAAAAHAAAAAAAAAAAAAAAAAHHAAAHHAHHAAAAAAAAAAAAHAAAHAAHAAHAAAHAAAHAHAAHHAAHHAHAHHHAAAAAAAHAAAAHAHAHAAHHAHAHAAAAAAAAAAAHHAAAAAHHAAAAHAA
*M1031	HAAHAAAAHAAAHAAHAAHAAAHAAHHAHAAAHHHHAHAHAAAAHAHAAHAHAAAHAHAHHAHAHHAAHAAHAHHHAHAHAAAHAAHHAAAAHAHHAHAAAHHAAAHAAHAHHAAAAAAAAAAAHHAHAHAAHAAHHAHAHHHAAAAAAAAAHAAHHHAAHAAAHHHAA
*M1032	HAAHAAAAHAAAHAAHAAHAAAHAAHHAHAAAHHHHAHAHAAAAHAHAAHAHAAAHAHAHHAHAHHAAHAAHAHHHAHAHAAAHAAHHAAAAHAHHAHAAAHHAAAHAAHAHHAAAAAAAAAAAHHAHAHAAHAAHHAHAHHHAAAAAAAAAHAAHHHAAHAAAHHHAA
*M1033	HAAHAAAAHAAAHAAHAAHAAAHAAHHAHAAAHHHHAHAHAAAAHAHAAHAHAAAHAHAHHAHAHHAAHAAHAHHHAHAHAAAHAAHHAAAAHAHHAHAAAHHAAAHAAHAHHAAAAAAAAAAAHHAHAHAAHAAHHAHAHHHAAAAAAAAAHAAHHHAAHAAAHHHAA
*M1034	HAAHAAAAHAAAHAAHAAHAAAHAAHHAHAAAHHHHAHAHAAAAHAHAAHAHAAAHAHAHHAHAHHAAHAAHAHHHAHAHAAAHAAHHAAAAHAHHAHAAAHHAAAHAAHAHHAAAAAAAAAAAHHAHAHAAHAAHHAHAHHHAAAAAAAAAHAAHHHAAHAAAHHHAA
*M1035	HAAHAAAAHAAAHAAHAAHAAAHAAHHAHAAAHHHHAHAHAAAAHAHAAHAHAAAHAHAHHAHAHHAAHAAHAHHHAHAHAAAHAAHHHAAHHAHHAHAAAHHAAAHAAHAHHAAAAAAAAAAAHHAHAHAAHAAHHAHAHHHAHAAAAAAAHAAHHHAHHAAAHHHAA
*M1036	HAAHAAAAHAAAHAAHAAHAAAHAAHHAHAAAHHHHAHAHAAAAHAHAAHAHAAAHAHAHHAHAHHAAHAAHAHHHAHAHAAAHAAHHAAAAHAHHAHAAAHHAAAHAAHAHHAAAAAAAAAAAHHAHAHAAHAAHHAHAHHHAAAAAAAAAHAAHHHAAHAAAHHHAA
*M1037	HAAHAAAAHAAAHAAHAAHAAAHAAHHAHAAAHHHHAHAHAAAAHAHAAHAHAAAHAHAHHAHAHHAAHAAHAHHHAHAHAAAHAAHHHAAHHAHHAHAAAHHAAAHAAHAHHAAAAAAAAAAAHHAHAHAAHAAHHAHAHHHAHAAAAAAAHAAHHHAHHAAAHHHAA
*M1038	HAAHAAAAHAAAHAAHAAHAAAHAAHHAHAAAHHHHAHAHAAAAHAHAAHAHAAAHAHAHHAHAHHAAHAAHAHHHAHAHAAAHAAHHAAAAHAHHAHAAAHHAAAHAAHAHHAAAAAAAAAAAHHAHAHAAHAAHHAHAHHHAAAAAAAAAHAAHHHAAHAAAHHHAA
*M1039	HAAHAAAAHAAAHAAHAAHAAAHAAHHAHAAAHHHHAHAHAAAAHAHAAHAHAAAHAHAHHAHAHHAAHAAHAHHHAHAHAAAHAAHHHAAHHAHHAHAAAHHAAAHAAHAHHAAAAAAAAAAAHHAHAHAAHAAHHAHAHHHAHAAAAAAAHAAHHHAHHAAAHHHAA
*M1040	HAAHAAAAHAAAHAAHAAHAAAHAAHHAHAAAHHHHAHAHAAAAHAHAAHAHAAAHAHAHHAHAHHAAHAAHAHHHAHAHAAAHAAHHAAAAHAHHAHAAAHHAAAHAAHAHHAAAAAAAAAAAHHAHAHAAHAAHHAHAHHHAAAAAAAAAHAAHHHAAHAAAHHHAA
*M1041	HAAHAAAAHAAAHAAHAAHAAAHAAHHAHAAAHHHHAHAHAAAAHAHAAHAHAAAHAHAHHAHAHHAAHAAHAHHHAHAHAAAHAAHHAAAAHAHHAHAAAHHAAAHAAHAHHAAAAAAAAAAAHHAHAHAAHAAHHAHAHHHAAAAAAAAAHAAHHHAAHAAAHHHAA
*M1042	HAAHAAAAHAAAHAAHAAHAAAHAAHHAHAAAHHHHAHAHAAAAHAHAAHAHAAAHAHAHHAHAHHAAHAAHAHHHAHAHAAAHAAHHAAAAHAHHAHAAAHHAAAHAAHAHHAAAAAAAAAAAHHAHAHAAHAAHHAHAHHHAAAAAAAAAHAAHHHAAHAAAHHHAA
*M1043	HAAHAAAAHAAAHAAHAAHAAAHAAHHAHAAAHHHHAHAHAAAAHAHAAHAHAAAHAHAHHAHAHHAAHAAHAHHHAHAHAAAHAAHHAAAAHAHHAHAAAHHAAAHAAHAHHAAAAAAAAAAAHHAHAHAAHAAHHAHAHHHAAAAAAAAAHAAHHHAAHAAAHHHAA
*M1044	HAAHAAAAHAAAHAAHAAHAAAHAAHHAHAAAHHHHAHAHAAAAHAHAAHAHAAAHAHAHHAHAHHAAHAAHAHHHAHAHAAAHAAHHAAAAHAHHAHAAAHHAAAHAAHAHHAAAAAAAAAAAHHAHAHAAHAAHHAHAHHHAAAAAAAAAHAAHHHAAHAAAHHHAA
*M1045	HAAHAAAAHAAAHAAHAAHAAAHAAHHAHAAAHHHHAHAHAAAAHAHAAHAHAAAHAHAHHAHAHHAAHAAHAHHHAHAHAAAHAAHHAAAAHAHHAHAAAHHAAAHAAHAHHAAAAAAAAAAAHHAHAHAAHAAHAAHAHHHAAAAAAAAAHAAHHHAAHAAAHHHAA
*M1046	HAAHAAAAHAAAHAAHAAHAAAHAAHHAHAAAHHHHAHAHAAAAHAHAAHAHAAAHAHAHHAHAHHAAHAAHAHHHAHAHAAAHAAHHAAAAHAHHAHAAAHHAAAHAAHAHHAAAAAAAAAAAHHAHAHAAHAAHAAHAHHHAAAAAAAAAHAAHHHAAHAAAHHHAA
*M1047	HAAHAAAAHAAAHAAHAAHAAAHAAHHAHAAAHHHHAHAHAAAAHAHAAHAHAAAHAHAHHAHAHHAAHAAHAHHHAHAHAAAHAAHHAAAAHAHHAHAAAHHAAAHAAHAHHAAAAAAAAAAAHHAHAHAAHAAHAAHAHHHAAAAAAAAAHAAHHHAAHAAAHHHAA
*M1048	HAAHAAAAHAAAHAAHAAHAAAHAAHHAHAAAHHHHAHAHAAAAHAHAAHAHAAAHAHAHHAHAHHAAHAAHAHHHAHAHAAAHAAHHAAAAHAHHAHAAAHHAAAHAAHAHHAAAAAAAAAAAHHAHAHAAHAAHAAHAHHHAAAAAAAAAHAAHHHAAHAAAHHHAA
*M1049	HAAHAAAAHAAAHAAHAAHAAAHAAHHAHAAAHHHHAHAHAAAAHAHAAHAHAAAHAHAHHAHAHHAAHAAHAHHHAHAHAAAHAAHHAAAAHAHHAHAAAHHAAAHAAHAHHAAAAAAAAAAAHHAHAHAAHAAHAAHAHHHAAAAAAAAAHAAHHHAAHAAAHHHAA
*M1050	HAAHAAAAHAAAHAAHAAHAAAHAAHHAHAAAHHHHAHAHAAAAHAHAAHAHAAAHAHAHHAHAHHAAHAAHAHHHAHAHAAAHAAHHAAAAHAHHAHAAAHHAAAHAAHAHHAAAAAAAAAAAHHAHAHAAHAAHAAHAHHHAAAAAAAAAHAAHHHAAHAAAHHHAA
*M1051	HAAHAAAAHAAAHAAHAAHAAHHAAHHAHAAAHHHHAHAHAAAAHAHAAHAHAAAHAHAHHAHAHHAAHAAHAHHHAHAHAAAHAAHHAAAAHAHHAHAAAHHAAAHAAHAHHAAAAAAAAAAAHHAHAHAAHAAHAAHAHHHAAAAAAAAAHAAHHHAAHAAAHHHAA
*M1052	HAAHAAAAHAAAHAAHAAHAHHAAAHAAHAAAHHHHAAAAHHAAHAHAAHAHAAAHAHAHHHHAHHAAHHAHAHHHAHAHAAAHAAHHHAAHHAHHAHHAAHHAHAHAHHAHAAAAHHAAAAAAHHAHAHAAHAHHAAHHHAHAHAAAAAAAHAAHHHAHHAAAHHAAA
*M1053	HAAHAAAAHAAAHAAHAAHAHHAAAHAAHAAAHHHHAAAAHHAAHAHAAHAHAAAHAHAHHHHAHHAAHHAHAHHHAHAHAAAHAAHHHAAHHAHHAHHAAHHAHAHAHHAHAAAAHHAAAAAAHHAHAHAAHAHHAAHHHAHAHAAAAAAAHAAHHHAHHAAAHHAAA
*M1054	HAAHAAAAHAAAHAAHAAHAHHAAAHAAHAAAHHHHAAAAHHAAHAHAAHAHAAAHAHAHHHHAHHAAHHAHAHHHAHAHAAAHAAHHHAAHHAHHAHHAAHHAHAHAHHAHAAAAHHAAAAAAHHAHAHAAHAHHAAHHHAHAHAAAAAAAHAAHHHAHHAAAHHAAA
*M1055	HAAHAAAAHAAAHAAHAAHAHHAAAHAAHAAAHHHHAAAAHHAAHAHAAHAHAAAHAHAHHHHAHHAAHHAHAHHHAHAHAAAHAAHHHAAHHAHHAHHAAHHAHAHAHHAHAAAAHHAAAAAAHHAHAHAAHAHHAA-HHAHAHAAAAAAAHAAHHHAHHAAAHHAAA
*M1056	HAAHAAAAHAAAHAAHAAHAHHAAAHAAHAAAHHHHAAAAHHAAHAHAAHAHAAAHAHAHHHHAHHAAHHAHAHHHAHAHAAAHAAHHHAAHHAHHAHHAAHHAHAHAHHAHAAAAHHAAAAAAHHAHAHAAHAHHAAHHHAHAHAAAAAAAHAAHHHAHHAAAHHAAA
*M1057	HAAHAAAAHAAAHAAHAAHAHHAAAHAAHAAAHHHHAAAAHHAAHAHAAHAHAAAHAHAHHHHAHHAAHHAHAHHHAHAHAAAHAAHHAAAAHAHHAHHAAHHAHAHAHHAHAAAAHHAAAAAAHHAHAHAAHAHHAAHHHAHAAAAAAAAAHAAHHHAAHAAAHHAAA
*M1058	HAAHAAAAHAAAHAAHAAHAHHAAAHAAHAAAHHHHAAAAHHAAHAHAAHAHAAAHAHAHHHHAHHAAHHAHAHHHAHAHAAAHAAHHAAAAHAHHAHHAAHHAHAHAHHAHAAAAHHAAAAAAHHAHAHAAHAHHAAHHHAHAAAAAAAAAHAAHHHAAHAAAHHAAA
*M1059	HAAHAAAAHAAAHAAHAAHAHHAAAHAAHAAAHHHHAAAAHHAAHAHAAHAHAAAHAHAHHHHAHHAAHHAHAHHHAHAHAAAHAAHHAAAAHAHHAHHAAHHAHAHAHHAHAAAAHHAAAAAAHHAHAHAAHAHHAAHHHAHAAAAAAAAAHAAHHHAAHAAAHHAAA
*M1060	HAAHAAAAHAAAHAAHAAHAHHAAAHAAHAAAHHHHAAAAHHAAHAHAAHAHAAAHAHAHHHHAHHAAHHAHAHHHAHAHAAAHAAHHAAAAHAHHAHHAAHHAHAHAHHAHAAAAHHAAAAAAHHAHAHAAHAHHAAHHHAHAAAAAAAAAHAAHHHAAHAAAHHAAA
*M1061	HAAHAAAAHAAAHAAHAAHAHHAAAHAAHAAAHHHHAAAAHHAAHAHAAHAHAAAHAHAHHHHAHHAAHHAHAHHHAHAHAAAHAAHHAAAAHAHHAHHAAHHAHAHAHHAHAAAAHHAAAAAAHHAHAHAAHAHHAAHHHAHAAAAAAAAAHAAHHHAAHAAAHHAAA
*M1062	HAAHAAAAHAAAHAAHAAHAHHAAAHAAHAAAHHHHAAAAHHAAHAHAAHAHAAAHAHAHHHHAHHAAHAAHAHHHAHAHAAAHAAHHHAAHHAHHAHHAAHHAHAHAHHAHAAAHHHAAAAAAHHAHAHAAHAHHAAHHHAHAHA-AHAAAHAAHHHAHHAAAHHAAA
*M1063	HAAHAAAAHAAAHAAHAAHAHHAAAHAAHAAAHHHHAAAAHHAAHAHAAHAHAAAHAHAHHHHAHHAAHAAHAHHHAHAHAAAHAAHHHAAHHAHHAHHAAHHAHAHAHHAHAAAHHHAAAAAAHHAHAHAAHAHHAAHHHAHAHAHAHAAAHAAHHHAHHAAAHHAAA
*M1064	HAAHAAAAHAAAHAAHAAHAHHAAAHAAHAAAHHHHAAAAHHAAHAHAAHAHAAAHAHAHHHHAHHAAHAAHAHHHAHAHAAAHAAHHAAAAHAHHAHHAAHHAHAHAHHAHAAAHHHAAAAAAHHAHAHAAHAHHAAHHHAHAAAHAHAAAHAAHHHAAHAAAHHAAA
*M1065	AAHAAHAAAHHAAHHHHHHHAAHAAAHAHHAHAHAHHHHHHAHAHAHHHAAAAHAAHHHHAAHHHHAHAHHHAHAAHAHAHHAHAHHHHHAHAHAHHHHAHAAAHAHHHAHHHAHHHAHHAHAHHAHHAHHAAHAHHHAHHAHHHAAHHHAHAAAHHAAHAAHAAHHAH
*M1066	HAAHHAAAHAAAHAAHAAHAHHAHAHAAHAAAHHHHAAAAHHAAHAHAAHAHAAAHAHAHHHHAHHAAHAAHAHHHAHAHAAAAAAHHAAAAHAHHAHHAAHHAHAHAHHAHAAAHHHAAAAAAHHAHAHAAHAHHAAHHHAHAAAAAHAAAHAAHHHAAHAHAHHAAA
*M1067	HAAHHAAAHAAAHAAHAAHAHHAHAHAAHAAAHHHHAAAAHHAAHAHAAHAHAAAHAHAHHHHAHHAAHAAHAHHHAHAHAAAAAAHHAAAAHAHHAHHAAHHAHAHAHHAHAAAHHHAAAAAAHHAHAHAAHAHHAAHHHAHAAAHAHAAAHAAHHHAAHAHAHHAAA
*M1068	HAAHHAAAHAAAHAAHAAHAHHAHAHAAHAAAHHHHAAAAHHAAHAHAAHAHAAAHAHAHHHHAHHAAHAAHAHHHAHAHAAAAAAHHHAAHHAHHAHHAAHHAHAHAHHAHAAAHHHAAAAAAHHAHAHAAHAHHAAHHHAHAHA-AHAAAHAAHHHAHHAHAHHAAA
*M1069	HAAHHAAAHAAAHAAHAAHAHHAHAHAAHAAAHHHHAAAAHHAAHAHAAHAHAAAHAHAHHHHAHHAAHAAHAHHHAHAHAAAAAAHHAAAAHAHHAHHAAHHAHAHAHHAHAAAHHHAAAAAAHHAHAHAAHAHHAAHHHAHAAAAAHAAAHAAHHHAAHAHAHHAAA
*M1070	HAAHHAAAHAAAHAAHAAHAHHAHAHAAHAAAHHHHAAAAHHAAHAHAAHAHAAAHAHAHHHHAHHAAHAAHAHHHAHAHAAAAAAHHAAAAHAHHAHHAAHHAHAHAHHAHAAAHHHAAAAAAHHAHAHAAHAHHAAHHHAHAAA-AHAAAHAAHHHAAHAHAHHAAA
*M1071	HAAHHAAAHAAAHAAHAAHAHHAHAHAAHAAAHHHHAAAAHHAAHAHAAHAHAAAHAHAHHHHAHHAAHAAHAHHHAHAHAAAAAAHHAAAAHAHHAHHAAHHAHAHAHHAHAAAHHHAAAAAAHHAHAHAAHAHHAAHHHAHAAA-AHAAAHAAHHHAAHAHAHHAAA
*M1072	HAAHHAAAHAAAHAAHAAHAHHAHAHAAHAAAHHHHAAAAHHAAHAHAAHAHAAAHAHAHHHHAHHAAHAAHAHHHAHAHAAAAAAHHAAAAHAHHAHHAAHHAHAHAHHAHAAAHHHAAAAAAHHAHAHAAHAHHAAHHHAHAAA-AHAAAHAAHHHAAHAHAHHAAA
*M1073	HAAHHAAAHAAAHAAHAAHAHHAHAHAAHAAAHHHHAAAAHHAAHAHAAHAHAAAHAHAHHHHAHHAAHAAHAHHHAHAHAAAAAAAHAAAAHAHHAHHAAHHAHAHAHHAHAAAHHHAAAAAAHHAHAHAAHAHHAAHHHAHAAA-AHAAAHAAHHHAAHAHAHHAAA
*M1074	HAAHHAAAHAAAHAAHAAHAHHAHAHAAHAAAHHHHAAAAHHAAHAHAAHAHAAAHAHAHHHHAHHAAHAAHAHHHAHAHAAAAAAAHAAAAHAHHAHHAAHHAHAHAHHAHAAAHHHAAAAAAHHAHAHAAHAHHAAHHHAHAAAHAHAAAHAAHHHAAHAHAHHAAA
*M1075	HAAHAAAAHAAAHAAHAAHAHHAAAHAAHAAAHHHHAAAAHHAAHAHAAHAHAAAHAHAHHHHAHHAAHHAHAHHHAHAHAAAHAAHHHAAHHAHHAHHAAHHAHAHAHHAHAAAAHHAAAAAAHHAHAHAAHAHHAAHHHAHAHAAAAAAAHAAHHHAHHAAAHHAAA
*M1076	HAAHAAAAHAAAHAAHAAHAHHAAAHAAHAAAHHHHAAAAHHAAHAHAAHAHAAAHAHAHHHHAHHAAHHAHAHHHAHAHAAAHAAHHHAAHHAHHAHHAAHHAHAHAHHAHAAAAHHAAAAAAHHAHAHAAHAHHAAHHHAHAHAAAAAAAHAAHHHAHHAAAHHAAA
*M1077	HAAHAAAAHAAAHAAHAAHAHHAAAHAAHAAAHHHHAAAAHHAAHAHAAHAHAAAHAHAHHHHAHHAAHHAHAHHHAHAHAAAHAAHHHAAHHAHHAHHAAHHAHAHAHHAHAAAAHHAAAAAAHHAHAHAAHAHHAAHHHAHAHAAAAAAAHAAHHHAHHAAAHHAAA
*M1078	HAAHAAAAHAAAHAAHAAHAHHAAAHAAHAAAHHHHAAAAHHAAHAHAAHAHAAAHAHAHHHHAHHAAHHAHAHHHAHAHAAAHAAHHHAAHHAHHAHHAAHHAHAHAHHAHAAAAHHAAAAAAHHAHAHAAHAHHAAHHHAHAHAAAAAAAHAAHHHAHHAAAHHAAA
*M1079	HAAHHAAAHAAAHAAHAAHAHHAHAHAAHAAAHHHHAAAAHHAAHAHAAHAHAAAHAHAHHHHAHHAAHAAHAHHHAHAHAAAAAAAHAAAAHAHHAHHAAHHAHAHAHHAHAAAHHHAAAAAAHHAHAHAAHAHHAAHHHAHAAAAAHAAAHAAHHHAAHAHAHHAAA
*M1080	HAAHAAAAHAAAHAAHAAHAHHAAAHAAHAAAHHHHAAAAHHAAHAHAAHAHAAAHAHAHHHHAHHAAHHAHAHHHAHAHAAAHAAHHAAAAHAHHAHHAAHHAHAHAHHAHAAAAHHAAAAAAHHAHAHAAHAHHAAHHHAHAAAAAAAAAHAAHHHAAHAAAHHAAA
*M1081	HAAHAAAAHAAAHAAHAAHAHHAAAHAAHAAAHHHHAAAAHHAAHAHAAHAHAAAHAHAHHHHAHHAAHHAHAHHHAHAHAAAHAAHHHAAHHAHHAHHAAHHAHAHAHHAHAAAAHHAAAAAAHHAHAHAAHAHHAAHHHAHAHAAAAAAAHAAHHHAHHAAAHHAAA
*M1082	HAAHAAAAHAAAHAAHAAHAHHAAAHAAHAAAHHHHAAAAHHAAHAHAAHAHAAAHAHAHHHHAHHAAHHAHAHHHAHAHAAAHAAHHAAAAHAHHAHHAAHHAHAHAHHAHAAAAHHAAAAAAHHAHAHAAHAHHAAHHHAHAAAAAAAAAHAAHHHAAHAAAHHAAA
*M1083	HAAHAAAAHAAAHAAHAAHAHHAAAHAAHAAAHHHHAAAAHHAAHAHAAHAHAAAHAHAHHHHAHHAAHHAHAHHHAHAHAAAHAAHHAAAAHAHHAHHAAHHAHAHAHHAHAAAAHHAAAAAAHHAHAHAAHAHHAAHHHAHAAAAAAAAAHAAHHHAAHAAAHHAAA
*M1084	HAAHAAAAHAAAHAAHAAHAHHAAAHAAHAAAHHHHAAAAHHAAHAHAAHAHAAAHAHAHHHHAHHAAHHAHAHHHAHAHAAAHAAHHAAAAHAHHAHHAAHHAHAHAHHAHAAAAHHAAAAAAHHAHAHAAHAHHAAHHHAHAAAAAAAAAHAAHHHAAHAAAHHAAA
*M1085	HAAHHAAAHAAAHAAHAAHAH-AAAHAAAHAAH-HHAAAAHHHAAHHAHHAHHHAAAHAHH-HAHAAHHAAHAHHHAHAHAAAAHHAH-AA-HAAHAHHHHHHAHAHHHHHHAAAHAHAAAHHHHHAHAAHHHAHHAAHHHAHA-A-AHAAAHAAHHHA-AAHAHHAAA
*M1086	HAAHHAAAHAAAHAAHAAHAHHAHAHAAHAAAHHHHAAAAHHAAHAHAAHAHAAAHAHAHHHHAHHAAHAAHAHHHAHAHAAAAAAHHHAAHHAHHAHHAAHHAHAHAHHAHAAAHHHAAAAAAHHAHAHAAHAHHAAHHHAHAHA-AHAAAHAAHHHAHHAHAHHAAA
*M1087	AAAHHAAHHHHAHAAHAAHAH-AAAHAAAHAAA-HHAAHAHHHAAHHAHHHHHHAAAHAHH-HHHAAHHAAHAHHHAHAHAAAAHHAHAHAAHHAHAHHHHHHAHAHHHHHHAAAHAHAAAHHHHHAHAAHHHAHHHAHHHAHAAAHAHAAAHHAHHHAAAAHAHHAAA
*M1088	AAAHHAAHHHHAHAAHAAHAHAAAAHAAAHAAAAHHAAHAHHHAAHHAHHHHHHAAAHAHHAHHHAAHHAAHAHHHAHAHAAAAHHAHAHAAHHAHAHHHHHHAHAHHHHHHAAAHAHAAAHHHHHAHAAHHHAHHHA-HHAHAAA-AHAAAHHAHHHAAAAHAHHAAA
*M1089	AAAHHAAHHHHAHAHHAAHAH-AAAHAAAHAAA-HHAAHAHHHAAHHAHHHHHHAAAHAHH-HHHAAHHAAHAHHHAHAHAAAAHHAHAHAAHHAHAHHHHHHHHAHHHHHHHAAHAHAAAHHHHHAHAAHHHAHHHAHHHAHAAA-AHAAAHHAHHHHAAAHAHHAAA
*M1090	AAAHHHAHHHHAHAHHAAHAH-AAAHAAAHAAA-HHAAHAHHHHAHHAHHHHHHAAAHAHH-HHHAAHHAAHAHHHHHAHAAAAHHAHHHAHHHAHAHHHHHHHHAHHHHHHHAAHAHAAAHHHHHAHAAHHHHHAHAHHHAHAHAHHHAAAHHAHHHHHAAHAAHAHA
*M1091	AHAHHHAHHHHAHHHHHAHAH-AAAHAAAHHAA-HHAAHAHHHHAHHAHHHHHHAAAHAHH-HHHAAHAAAHAAHHHHAHAHAAHHAAHHAHHHAHAHHHHHHHHAHHHHHHHAAHAHHAAHHHHAAHAAHHHHHAHAHHHAHAHAHHHAAAHHAHHHHHAAHAAHAHA
*M1092	AHAHHHAHHHHAHHHHHAHAH-AAAHAAAHHAA-HHAAHAHHHHAHHAHHHHHHAAAHAAH-HHHAAHAAAHAAHHHHAHAHAAHHAAHHAHHHAHAHHHHHHHHAHHHHHHHAAHAHHHHHHHHAAHAAHHHHHAHAHHHAHAHA-HHAAAHHAHHHHHAAHAAHAHA
*M1093	AHAHHHAHHHHAHHHHHAHAHHAAAHAAAHHAAHHHAAHAHHHHAHHAHHHHHHAAAHAAHHHHHAAHAAAHAAHHHHAHAHAAHHAAHHAHHHAHAHHHHHHHHAHHHHHHHAAHAHHHHHHHHAAHAAHHHHHAHAHHHAHAHAAHHAAAHHAHHHHHAAHAAHAHA
*M1094	AHAHHHAHHHHAHHHHHAHAH-AAAHAAAHHAA-HHAAHAHHHHAHHAHHHHHHAAAHAAH-HHHAAHAAAHAAHHHHAHAHAAHHAAAHAAHHAHAHHHHHHHHAHHHHHHHAAHAHHHHHHHHAAHAAHHHHHAHAHHHAHAAA-HHAAAHHAHHHHAAAHAAHAHA
*M1095	AHAHHHAHHHHAHHHHHAHAHHAAAHAAAHHAAHHHAAHAHHHHAHHAHHHHHHAAAHAAHHHHHAAHAAAHAAHHHHAHAHAAHHAAHHAHHHAHAHHHHHHHHAHHHHHHHAAHAHHHHHHHHAAHAAHHHHHAHAHHHAHAHA-HHAAAHHAHHHHHAAHAAHAHA
*M1096	AHAHHHAHHHHAHHHHHAHAHHAAAHAAAHHAAHHHAAHAHHHHAHHAHHHHHHAAAHAAHHHHHAAHAAAHAAHHHHAHAHAAHHAAHHAHHHAHAHHHHHHHHAHHHHHHHAAHAHHHHHHHHAAHAAHHHHHAHAHHHAHAHAAHHAAAHHAHHHHHAAHAAHAHA
*M1097	HAAHHAAAHAAAHAAHAAHAHHAAAHAAAHAAHHHHAAAAHHHAAHHAHHAHHHAAAHAHHHHAHAAHHAAHAHHHAHAHAAAAHHAHHAAHHAAHAHHHHHHAHAHHHHHHAAAHAHAAAHHHHHAHAAHHHAHHAAHHHAHAHAAAHAAAHAAHHHAHAAHAHHAAA
*M1098	AAAHHAAHHHHAHAHHAAHAH-AAAHAAAHAAA-HHAAHAHHHAAHHAHHHHHHAAAHAHH-HHHAAHHAAHAHHHAHAHAAAAHHAHHHAHHHAHAHHHHHHHHAHHHHHHHAAHAHAAAHHHHHAHAAHHHAHHHAHHHAHAHA-AHAAAHHAHHHHHAAHAHHAAA
*M1099	AAAHHHAHHHHAHAHHAAHAH-AAAHAAAHHAA-HHAAHAHHHHAHHAHHHHHHAAAHAHH-HHHAAHHAAHAAHHHHAHAHAAHHAHAHAAHHAHAHHHHHHHHAHHHHHHHAAHAHAAAHHHHHAHAAHHHHHAHAHHHAHAAAAHHAAAHHAHHHHAAAHAAHAHA
*M1100	AAAHHHAHHHHAHAHHAAHAH-AAAHAAAHHAA-HHAAHAHHHHAHHAHHHHHHAAAHAHH-HHHAAHHAAHAAHHHHAHAHAAHHAHAHAAHHAHAHHHHHHHHAHHHHHHHAAHAHAAAHHHHAAHAAHHHHHAHAHHHAHAAA-HHAAAHHAHHHHAAAHAAHAHA
*M1101	AHAHHHAHHHHAHHHHHAHAH-AAAHAAAHHAA-HHAAHAHHHHAHHAHHHHHHAAAHAHH-HHHAAHAAAHAAHHHHAHAHAAHHAAHHAHHHAHAHHHHHHHHAHHHHHHHAAHAHHHHHHHHAAHAAHHHHHAHAHHHAHAHAHHHAAAHHAHHHHHAAHAAHAHA
*M1102	AHAHHHAHHHHAHHHHHAHAH-AAAHAAAHHAA-HHAAHAHHHHAHHAHHHHHHAAAHAAH-HHHAAHAAAHAAHHHHAHAHAAHHAAAHAAHHAHAHHHHHHHHAHHHHHHHAAHAHHHHHHHHAAHAAHHHHHAHAHHHAHAAA-HHAAAHHAHHHHAAAHAAHAHA
*M1103	AAHHAHAHAHAAHHAHHHHHAAAHAHHAHAAAHHHHHHHHHAAHAHHAHHHHAHAHAAAHHAHAHAAAHAAHAAAAAAHAAAAAAHHHAAAAHAAHAHAHAAHAHHHHHHAAHHHAHAHHAAAHAAAHHAHAAHAHAAHHHAAHAHHHAAHHHHHHHHHAAAHHAHHHH
*M1104	AAHHAHAHHHAAHHHHHAHHAAAHAHAAAAAAHHHHHHHAHAAHAHHAHHHHAHAHAAAAHAHAHHAAHAAHAAAAAAHAAAAAAHHHAAAAHAAHAHAHAAHAHHHHHHAAAHHAHAHHAAAHAAAHHAHAHHAHAAHHHAAHAHHHAAHHHHHHHHHAAAHHAHHHH
*M1105	AAHHAHAHAHAAHHAHHHHHAAAHAHHAHAAAAHHHHHHHHAAHAHHAHHHAAHAHAAAHHAHAHAAAHAAHAAAAHAHAAAAAAHHHAAAAHAAHAHAHAAHAHHHHHHAAHHHAHAHHAAAHAAAHHAHAAHAHAAHHHAAHAHHHAAHHHHHHHHHAAAHHAHHHH
*M1106	AAHHAHAHAHAAHHAHHHHHAAAHAHHAHAAAAHHHHHHHHAAHAHHAHHHAAHAHAAAHHAHAHAAAHAAHAAAAHAHAAAAAAHHHAAAAHAAHAHAHAAHAHHHHHHAAHHHAHAHHAAAHAAAHHAHAAHAHAAHHHAAHAHHHAAHHHHHHHHHAAAHHAHHHH
*M1107	AAHHAHAHHHAAHHHHHAHHAAAHAHAAAAAAHHHHHHHAHAAHAHHAHHHHAHAHAAAAHAHAHHAAHAAHAAAAAAHAAAAAAHHHAAAAHAAHAHAHAAHAHHHHHHAAAHHAHAHHAAAHAAAHHAHAHHAHAAHHHAAHAHHHAAHHHHHHHHHAAAHHAHHHH
*M1108	AAHHAHAHHHAAHHHHHAHHAAAHAHAAAAAAHHHHHHHAHAAHAHHAHHHHAHAHAAAAHAHAHHAAHAAHAAAAAAHAAAAAAHHHAAAAHAAHAHAHAAHAHHHHHHAAAHHAHAHHAAAHAAAHHAHAHHAHAAHHHAAHAHHHAAHHHHHHHHHAAAHHAHHHH
*M1109	AAHHAHAHHHAAHHHHHAHHAAAHAHAAAAAAHHHHHHHAHAAHAHHAHHHHAHAHAAAAHAHAHHAAHAAHAAAAAAHAAAAAAHHHHAAHHAAHAHAHAAHAHHHHHHAAAHHAHAHHAAAHAAAHHAHAHHAHAAHHHAAHHHHHAAHHHHHHHHHHAAHHAHHHH
*M1110	AAHHAHAHHHAAHHHHHAHHAAAHAHAAAAAAHHHHHHHAHAAHAHHAHHHHAHAHAAAAHAHAHHAAHAAHAAAAAAHAAAAAAHHHAAAAHAAHAHAHAAHAHHHHHHAAAHHAHAHHAAAHAAAHHAHAHHAHAAHHHAAHAHHHAAHHHHHHHHHAAAHHAHHHH
*M1111	AAHHAHAHHHAAHHHHHAHHAAAHAHAAAAAAHHHHHHHAHAAHAHHAHHHHAHAHAAAAHAHAHHAAHAAHAAAAAAHAAAAAAHHHHAAHHAAHAHAHAAHAHHHHHHAAAHHAHAHHAAAHAAAHHAHAHHAHAAHHHAAHHHHHAAHHHHHHHHHHAAHHAHHHH
*M1112	AAHHAHAHHHAAHHHHHAHHAAAHAHAAAAAAHHHHHHHAHAAHAHHAHHHHAHAHAAAAHAHAHHAAHAAHAAAAAAHAAAAAAHHHAAAAHAAHAHAHAAHAHHHHHHAAAHHAHAHHAAAHAAAHHAHAHHAHAAHHHAAHAHHHAAHHHHHHHHHAAAHHAHHHH
*M1113	AAHHAHAHHHAAHHHHHAHHAAAHAHAAAAAAHHHHHHHAHAAHAHHAHHHHAHAHAAAAHAHAHHAAHAAHAAAAAAHAAAAAAHHHAAAAHAAHAHAHAAHAHHHHHHAAAHHAHAHHAAAHAAAHHAHAHHAHAAHHHAAHAHHHAAHHHHHHHHHAAAHHAHHHH
*M1114	AAHHAHAHHHAAHHHHHAHHAAAHAHAAAAAAHHHHHHHAHAAHAHHAHHHHAHAHAAAAHAHAHHAAHAAHAAAAAAHAAAAAAHHHAAAAHAAHAHAHAAHAHHHHHHAAAHHAHAHHAAAHAAAHHAHAHHAHAAHHHAAHAHHHAAHHHHHHHHHAAAHHAHHHH
*M1115	AAHHAHAHAHAAHHAHHHHHAAAHAHHAHAAAAHHHHHHHHAHAHAHAHHHAAHAHAHHHHAAHHAAAHHAHAHAAHAHAAAAAAHHHHHAHAAAHAHAHHAHAHHHHHAAAHAHAHAHHAHAHAAAHHAHAAHAHAAHHHAAAHHHHAAHHHHHHHHAHAAHHAHHHH
*M1116	AAHHAHAHAHAAHHAHHHHHAAAHAAHAHAAAAHHHHHHHHAHAHAHAHHHAAHAHAHHHHAAHHAAAHHHAAHAAHAHAHHAAAHHHAHAAAAAHAHAHHAHAHHHHHAAHHAHHHAHHAHAHAAAHAAHAAHAHAAHHHAAAAHHHAHHHHHHHHHAAAAHHAHHHH
*M1117	AAHHAHAHAHAAHHAHHHHHAAAHAAHAHAAAAHHHHHHHHAHAHAHAHHHAAHAHAHHHHAAHHAAAHHHAAHAAHAHAHHAAAHHHAHAAAAAHAHAHHAHAHHHHHAAHHAHHHAHHAHAHAAAHAAHAAHAHAAHHHAAAAH-HAHHHHHHHHHAAAAHHAHHHH
*M1118	AAHHAHAHHHAAHHHHHAHHAAAHAHAAAAAAHHHHHHHAHAAHAHHAHHHHAHAHAAAAHAHAHHAAHAAHAAAAAAHAAAAAAHHHAAAAHAAHAHAHAAHAHHHHHHAAAHHAHAHHAAAHAAAHHAHAHHAHAAHHHAAHAHHHAAHHHHHHHHHAAAHHAHHHH
*M1119	AAHHAHAHAHHAHAAHAHHHAAHHAAHAHHAHAHAHHHHHHAHAHAHHHAAAAHAHHHHHHAAHHAAHHHHAAHAAHAHAHHAHAHHHHHAHAHAHHHAAHAAAHAHHHAHHHAHHHAHHAHAHAAHHAAAAAHAHAHAHHAAAHHHHHHAHAAAHHAAHAAHAAHHAH
*M1120	AAHHAHAHAHHAHAAHAHHHAAHHAAHAHHAHAHAHHHHHHAHAHAHHHAAAAHAHHHHHHAAHHAAHHHHAAHAAHAHAHHAHAHHHHHAHAHAHHHAAHAAAHAHHHAHHHAHHHAHHAHAHAAHHAAAAAHAHAHAHHAAAHHHHHHAHAAAHHAAHAAHAAHHAH
*M1121	AAHHAHAHHHAAHHHHHAHHAAAHAHAAAAAAHHHHHHHAHAAHAHHAHHHHAHAHAAAAHAHAHHAAHAAHAAAAAAHAAAAAAHHHAAAAHAAHAHAHAAHAHHHHHHAAAHHAHAHHAAAHAAAHHAHAHHAHAAHHHAAHAHHHAAHHHHHHHHHAAAHHAHHHH
*M1122	AAHAAHAHAHHAHAAHAHHHAAHHAAHAHHAHAHAHHHHHHAHAHAHHHAAAAHAHHHHHHAAHAAAHHHHAAHAAHAHAHHAHAHHHAHAAAHAHHHAAHAAAHAHHHAHHHAHHHAHHAHAHAAHHAAAAAHAHAHAHHAAAAHHHHHAHAAAHHAAAAAHAAHHAH
*M1123	AAHHAHAHAHAAHHHHHAHHAAAHAHAAAAAAHHHHHHHAHAAHAHHAHHHHAHAHAAAAHAHAHHAAHAAHAAAAAAHAAAAAAHHHAAAAHAAHAHAHAAHAHHHHHHAAAHHAHAHHAAAHAAAHHAHAAHAHAAHHHAAHAHHHAAHHHHHHHHHAAAHHAHHHH
*M1124	AAHHAHAHAHAAHHHHHAHHAAAHAHAAAAAAHHHHHHHAHAAHAHHAHHHHAHAHAAAAHAHAHHAAHAAHAAAAAAHAAAAAAHHHAAAAHAAHAHAHAAHAHHHHHHAAAHHAHAHHAAAHAAAHHAHAAHAHAA-HHAAHAHHHAAHHHHHHHHHAAAHHAHHHH
*M1125	AAHHAHAHAHAAHHHHHAHHAAAHAHAAAAAAHHHHHHHAHAAHAHHAHHHHAHAHAAAAHAHAHHAAHAAHAAAAAAHAAAAAAHHHAAAAHAAHAHAHAAHAHHHHHHAAAHHAHAHHAAAHAAAHHAHAAHAHAAHHHAAHAH-HAAHHHHHHHHHAAAHHAHHHH
*M1126	AAHHAHAHHHAAHHHHHAHHAAAHAHAAAAAAHHHHHHHAHAAHAHHAHHHHAHAHAAAAHAHAHHAAHAAHAAAAAAHAAAAAAHHHAAAAHAAHAHAHAAHAHHHHHHAAAHHAHAHHAAAHAAAHHAHAHHAHAAHHHAAHAHHHAAHHHHHHHHHAAAHHAHHHH
*M1127	AAHHAHAHAHAAHHHHHAHHAAAHAHAAAAAAHHHHHHHAHAAHAHHAHHHHAHAHAAAAHAHAHHAAHAAHAAAAAAHAAAAAAHHHAAAAHAAHAHAHAAHAHHHHHHAAAHHAHAHHAAAHAAAHHAHAAHAHAAHHHAAHAHHHAAHHHHHHHHHAAAHHAHHHH
*M1128	AAHHAHAHHHAAHHHHHAHHAAAHAHAAAAAAHHHHHHHAHAAHAHHAHHHHAHAHAAAAHAHAHHAAHAAHAAAAAAHAAAAAAHHHAAAAHAAHAHAHAAHAHHHHHHAAAHHAHAHHAAAHAAAHHAHAHHAHAAHHHAAHAH-HAAHHHHHHHHHAAAHHAHHHH
*M1129	AAHHAHAHAHAAHHHHHAHHAAAHAHAAAAAAHHHHHHHAHAAHAHHAHHHHAHAHAAAAHAHAHHAAHAAHAAAAAAHAAAAAAHHHAAAAHAAHAHAHAAHAHHHHHHAAAHHAHAHHAAAHAAAHHAHAAHAHAAHHHAAHAHHHAAHHHHHHHHHAAAHHAHHHH
*M1130	AAHHAHAHAHAAHHHHHAHHAAAHAHAAAAAAHHHHHHHAHAAHAHHAHHHHAHAHAAAAHAHAHHAAHAAHAAAAAAHAAAAAAHHHAAAAHAAHAHAHAAHAHHHHHHAAAHHAHAHHAAAHAAAHHAHAHHAHAAHHHAAHAHHHAAHHHHHHHHHAAAHHAHHHH
*M1131	AAHHAHAHAHAAHHHHHAHHAAAHAHAAAAAAHHHHHHHAHAAHAHHAHHHHAHAHAAAAHAHAHHAAHAAHAAAAAAHAAAAAAHHHAAAAHAAHAHAHAAHAHHHHHHAAAHHAHAHHAAAHAAAHHAHAAHAHAAHHHAAHAHHHAAHHHHHHHHHAAA-HAHHHH
*M1132	AAHHAHAHAHAAHHHHHAHHAAAHAHAAAAAAHHHHHHHAHAAHAHHAHHHHAHAHAAAAHAHAHHAAHAAHAAAAAAHAAAAAAHHHAAAAHAAHAHAHAAHAHHHHHHAAAHHAHAHHAAAHAAAHHAHAAHAHAAHHHAAHAHHHAAHHHHHHHHHAAAHHAHHHH
*M1133	AAHHAHAHAHAAHHHHHHHHAAAHAHHAAAAAHHHHHHHAHAAHAHHAHHHHAHAHAAAAHAHAHHAAHAAHAAAAAAHAAAAAAHHHAAAAHAAHAHAHAAHAHHHHHHAAAHHAHAHHAAAHAAAHHAHAAHAHAAHHHAAHAHHHAAHHHHHHHHHAAAHHAHHHH
*M1134	AAHHAHAHAHAAHHHHHAHHAAAHAHAAAAAAHHHHHHHAHAAHAHHAHHHHAHAHAAAAHAHAHHAAHAAHAAAAAAHAAAAAAHHHHAAHHAAHAHAHAAHAHHHHHHAAAHHAHAHHAAAHAAAHHAHAAHAHAAHHHAAHHH-HAAHHHHHHHHHHAAHHAHHHH
*M1135	AAHHAHAHAHAAHHHHHAHHAAAHAHAAAAAAHHHHHHHAHAAHAHHAHHHHAHAHAAAAHAHAHHAAHAAHAAAAAAHAAAAAAHHHAAAAHAAHAHAHAAHAHHHHHHAAAHHAHAHHAAAHAAAHHAHAAHAHAAHHHAAHAH-HAAHHHHHHHHHAAAHHAHHHH
*M1136	AAHHAHAHAHAAHHHHHAHHAAAHAHHAAAAAHHHHHHHAHAAHAHHAHHHHAHAHAAAAHAHAHHAAHAAHAAAAAAHAAAAAAHHHAAAAHAAHAHAHAAHAHHHHHHAAAHHAHAHHAAAHAAAHHAHAAHAHAAHHHAAHAH-HAAHHHHHHHHHAAAHHAHHHH
*M1137	AAHHAHAHAHAAHHHHHAHHAAAHAHHAAAAAHHHHHHHAHAAHAHHAHHHHAHAHAAAAHAHAHHAAHAAHAAAAAAHAAAAAAHHHAAAAHAAHAHAHAAHAHHHHHHAAAHHAHAHHAAAHAAAHHAHAAHAHAAHHHAAHAH-HAAHHHHHHHHHAAAHHAHHHH
*M1138	AAHHAHAHAHAAHHHHHHHHAAAHAHHAAAAAHHHHHHHAHAAHAHHAHHHHAHAHAAAAHAHAHHAAHAAHAAAAAAHAAAAAAHHHAAAAHAAHAHAHAAHAHHHHHHAAAHHAHAHHAAAHAAAHHAHAAHAHAAHHHAAHAHHHAAHHHHHHHHHAAAHHAHHHH
*M1139	AAHHAHAHAHAAHHHHHHHHAAAHAHHAAAAAHHHHHHHAHAAHAHHAHHHHAHAHAAAAHAHAHHAAHAAHAAAAAAHAAAAAAHHHAAAAHAAHAHAHAAHAHHHHHHAAHHHAHAHHAAAHAAAHHAHAAHAHAAHHHAAHAH-HAAHHHHHHHHHAAAHHAHHHH
*M1140	AAHHAHAHAHAAHHHHHHHHAAAHAHHAAAAAHHHHHHHAHAAHAHHAHHHHAHAHAAAAHAHAHHAAHAAHAAAAAAHAAAAAAHHHAAAAHAAHAHAHAAHAHHHHHHAAHHHAHAHHAAAHAAAHHAHAAHAHAAHHHAAHAHHHAAHHHHHHHHHAAAHHAHHHH
*M1141	AAHHAHAHAHAAHHHHHHHHAAAHAHHAAAAAHHHHHHHAHAAHAHHAHHHHAHAHAAAAHAHAHHAAHAAHAAAAAAHAAAAAAHHHAAAAHAAHAHAHAAHAHHHHHHAAHHHAHAHHAAAHAAAHHAHAAHAHAAHHHAAHAHHHAAHHHHHHHHHAAAHHAHHHH
*M1142	AAHHAHAHAHAAHHHHHHHHAAAHAHHAAAAAHHHHHHHAHAAHAHHAHHHHAHAHAAAAHAHAHHAAHAAHAAAAAAHAAAAAAHHHHAAHHAAHAHAHAAHAHHHHHHAAHHHAHAHHAAAHAAAHHAHAAHAHAAHHHAAHHH-HAAHHHHHHHHHHAAHHAHHHH
*M1143	AAHHAHAHAHAAHHAHHHHHAAAHAHHAAAAAHHHHHHHAHAAHAHHAHHHHAHAHAAAAHAHAHHAAHAAHAAAAAAHAAAAAAHHHHAAHHAAHAHAHAAHAHHHHHHAAHHHAHAHHAAAHAAAHHAHAAHAHAAHHHAAHHH-HAAHHHHHHHHHHAAHHAHHHH
*M1144	AAHHAHAHAHAAHHAHHHHHAAAHAHHAAAAAHHHHHHHAHAAHAHHAHHHHAHAHAAAHHAHAHHAAHAAHAAAAAAHAAAAAAHHHAAAAHAAHAHAHAAHAHHHHHHAAHHHAHAHHAAAHAAAHHAHAAHAHAAHHHAAHAHHHAAHHHHHHHHHAAAHHAHHHH
*M1145	AAHHAHAHAHAAHHAHHHHHAAAHAHHAHAAAHHHHHHHHHAAHAHHAHHHHAHAHAAAHHAHAHAAAHAAHAAAAAAHAAAAAAHHHAAAAHAAHAHAHAAHAHHHHHHAAHHHAHAHHAAAHAAAHHAHAAHAHAAHHHAAHAH-HAAHHHHHHHHHAAAHHAHHHH
*M1146	AAHAAHAHAHHAHAAHAHHHAAHAAAHAHHAHAHAHHHHHHAHAHAHHHAAAAHAAHHHHHAAHHAAHHHHHAHAAHAHAHHAHAHHHHHAHAHAHHHHAHAAAHAHHHAHHHAHHHAHHAHAHAAHHAHAAAHAHAHAHHAAAHHAHHHAHAAAHHAAHAAHAAHHAH
*M1147	AAHHAHAHAHAAHHAHHHHHAAAHAHHAAAAAHHHHHHHHHAAHAHHAHHHHAHAHAAAHHAHAHHAAHAAHAAAAAAHAAAAAAHHHAAAAHAAHAHAHAAHAHHHHHHAAHHHAHAHHAAAHAAAHHAHAAHAHAAHHHAAHAH-HAAHHHHHHHHHAAAHHAHHHH
*M1148	AAHHAHAHAHAAHHAHHHHHAAAHAHHAAAAAHHHHHHHHHAAHAHHAHHHHAHAHAAAHHAHAHHAAHAAHAAAAAAHAAAAAAHHHAAAAHAAHAHAHAAHAHHHHHHAAHHHAHAHHAAAHAAAHHAHAAHAHAAHHHAAHAHHHAAHHHHHHHHHAAAHHAHHHH
*M1149	AAHHAHAHAHAAHHAHHHHHAAAHAHHAAAAAHHHHHHHHHAAHAHHAHHHHAHAHAAAHHAHAHHAAHAAHAAAAAAHAAAAAAHHHAAAAHAAHAHAHAAHAHHHHHHAAHHHAHAHHAAAHAAAHHAHAAHAHAAHHHAAHAHHHAAHHHHHHHHHAAAHHAHHHH
*M1150	AAHAAHAHAHHAHAAHAHHHAAHAAAHAHHAHAHAHHHHHHAHAHAHHHAAAAHAAHHHHHAAHHAAHHHHHAHAAHAHAHHAHAHHHHHAHAHAHHHHAHAAAHAHHHAHHHAHHHAHHAHAHAAHHAHAAAHAHAHAHHAAAHHHHHHAHAAAHHAAHAAHAAHHAH
*M1151	AAHAAHAHAHHAHAAHAHHHAAHAAAHAHHAHAHAHHHHHHAHAHAHHHAAAAHAAHHHHHAAHHAAHHHHHAHAAHAHAHHAHAHHHHHAHAHAHHHHAHAAAHAHHHAHHHAHHHAHHAHAHAAHHAHAAAHAHAHAHHAAAHHHHHHAHAAAHHAAHAAHAAHHAH
*M1152	AAHHAHAHAHAAHHAHHHHHAAAHAHHAHAAAAHHHHHHHHAAHAHHAHHHAAHAHAAAHHAHAHAAAHAAHAAAAHAHAAAAAAHHHAAAAHAAHAHAHAAHAHHHHHHAAHHHAHAHHAAAHAAAHHAHAAHAHAAHHHAAHAHHHAAHHHHHHHHHAAAHHAHHHH
*M1153	AAHHAHAHAHAAHHAHHHHHAAAHAHHAHAAAAHHHHHHHHAAHAHHAHHHHAHAHAAAHHAHAHAAAHAAHAAAAHAHAAAAAAHHHAAAAHAAHAHAHAAHAHHHHHHAAHHHAHAHHAAAHAAAHHAHAAHAHAAHHHAAHAHHHAAHHHHHHHHHAAAHHAHHHH
*M1154	AAHAAHAHAHHAHAAHAHHHAAHAAAHAHHAHAHAHHHHHHAHAHAHHHAAAAHAAHHHHHAAHAAAHHHHHAHAAHAHAHHAHAHHHAHAAAHAHHHHAHAAAHAHHHAHHHAHHHAHHAHAHAAHHAHAAAHAHAHAHHAAAAH-HHHAHAAAHHAAAAAHAAHHAH
*M1155	AAHHAHAHAHAAHHAHHHHHAAAHAHHAHAAAAHHHHHHHHAHHHHHAHHHAAHAHAAAHHAHHHAAAHAAHAAAAHAHAAAAAAHHHAAAAAAAHAHAHAAHAHHHHHAAAHHHAHAHHAAAHAAAHHAHAAHAHAAHHHAAHAHHHAAHHHHHHHHAAAAHHAHHHH
*M1156	AAHHAHAHAHAAHHAHHHHHAAAHAHHAHAAAAHHHHHHHHAHHHAHAHHHAAHAHAAAHHAHHHAAAHAAHAHAAHAHAAAAAAHHHAAAAAAAHAHAHAAHAHHHHHAAAHHHAHAHHAAAHAAAHHAHAAHAHAAHHHAAHAHHHAAHHHHHHHHAAAAHHAHHHH
*M1157	AAHHAHAHAHAAHHAHHHHHAAAHAHHAHAAAAHHHHHHHHAHHHAHAHHHAAHAHAAHHHAHHHAAAHAAHAHAAHAHAAAAAAHHHAAAAAAAHAHAHAAHAHHHHHAAAHHHAHAHHAAAHAAAHHAHAAHAHAAHHHAAHAHHHAAHHHHHHHHAAAAHHAHHHH
*M1158	AAHHAHAHAHAAHHAHHHHHAAAHAHHAHAAAAHHHHHHHHAHAHAHAHHHAAHAHAAHHHAHHHAAAHAAHAHAAHAHAAAAAAHHHAAAAAAAHAHAHAAHAHHHHHAAAHHHAHAHHAAAHAAAHHAHAAHAHAAHHHAAHAHHHAAHHHHHHHHAAAAHHAHHHH
*M1159	AAHHAHAHAHAAHHAHHHHHAAAHAHHAHAAAAHHHHHHHHAHAHAHAHHHAAHAHAAHHHAHHHAAAHAAHAHAAHAHAAAAAAHHHAAAAAAAHAHAHAAHAHHHHHAAAHHHAHAHHAAAHAAAHHAHAAHAHAAHHHAAHAHHHAAHHHHHHHHAAAAHHAHHHH
*M1160	AAHHAHAHAHAAHHAHHHHHAAAHAHHAHAAAAHHHHHHHHAHAHAHAHHHAAHAHAAHHHAHHHAAAHAAHAHAAHAHAAAAAAHHHAAAAAAAHAHAHAAHAHHHHHAAAHHHAHAHHAAAHAAAHHAHAAHAHAAHHHAAHAH-HAAHHHHHHHHAAAAHHAHHHH
*M1161	AAHHAHAHAHAAHHAHHHHHAAAHAHHAHAAAAHHHHHHHHAHAHAHAHHHAAHAHAAHHHAAHHAAAHHAHAHAAHAHAAAAAAHHHAHAAAAAHAHAHHAHAHHHHHAAAHHHAHAHHAHAHAAAHHAHAAHAHAAHHHAAHAH-HAAHHHHHHHHAAAAHHAHHHH
*M1162	AAHHAHAHAHAAHHAHHHHHAAAHAHHAHAAAAHHHHHHHHAHAHAHAHHHAAHAHAAHHHAAHHAAAHHAHAHAAHAHAAAAAAHHHAHAAAAAHAHAHHAHAHHHHHAAAHHHAHAHHAHAHAAAHHAHAAHAHAAHHHAAHAH-HAAHHHHHHHHAAAAHHAHHHH
*M1163	AAHAAHAHAHHAHAAHAHHHAAHAAAHAHHAHAHAHHHHHHAHAHAHHHAAAAHAAHHHHHAAHAAAHHHHHAHAAHAHAHHAHAHHHAHAAAHAHHHHAHAAAHAHHHAHHHAHHHAHHAHAHAAHHAHAAAHAHAHAHHAAAAH-HHHAHAAAHHAAAAAHAAHHAH
*M1164	AAHHAHAHAHAAHHAHHHHHAAAHAHHAHAAAAHHHHHHHHAHAHAHAHHHAAHAHAAHHHAAHHAAAHHAHAHAAHAHAAAAAAHHHHHAHAAAHAHAHHAHAHHHHHAAAHHHAHAHHAHAHAAAHHAHAAHAHAAHHHAAHHHHHAAHHHHHHHHAHAAHHAHHHH
*M1165	AAHHAHAHAHAAHHAHHHHHAAAHAHHAHAAAAHHHHHHHHAHAHAHAHHHAAHAHAAHHHAAHHAAAHHAHAHAAHAHAAAAAAHHHHHAHAAAHAHAHHAHAHHHHHAAAHHHAHAHHAHAHAAAHHAHAAHAHAAHHHAAHHHHHAAHHHHHHHHAHAAHHAHHHH
*M1166	AAHAAHAHAHHAHAAHAHHHAAHAAAHAHHAHAHAHHHHHHAHAHAHHHAAAAHAAHHHHHAAHAAAHHHHHAHAAHAHAHHAHAHHHAHAAAHAHHHHAHAAAHAHHHAHHHAHHHAHHAHAHAAHHAHAAAHAHAHAHHAAAAHHHHHAHAAAHHAAAAAHAAHHAH
*M1167	AAHHAHAHAHAAHHAHHHHHAAAHAHHAHAAAAHHHHHHHHAHAHAHAHHHAAHAHAHHHHAAHHAAAHHAHAHAAHAHAAAAAAHHHHHAHAAAHAHAHHAHAHHHHHAAAHHHAHAHHAHAHAAAHHAHAAHAHAAHHHAAHHHHHAAHHHHHHHHAHAAHHAHHHH
*M1168	AAHHAHAHAHAAHHAHHHHHAAAHAHHAHAAAAHHHHHHHHAHAHAHAHHHAAHAHAHHHHAAHHAAAHHAHAHAAHAHAAAAAAHHHHHAHAAAHAHAHHAHAHHHHHAAAHHHAHAHHAHAHAAAHHAHAAHAHAAHHHAAHHHHHAAHHHHHHHHAHAAHHAHHHH
*M1169	HAAAAAAHAHAAAHHHHHAAH-HAAHHAHAAHAHHAHHHAAHAHHAAHHHAAHAAHHHHHA-HHHHAAAHHHHAAAAHHAHHAHAAHAAAAAAAHHAHAHHAHAHHAHAAAHHAAAAHHHAHAAHAHAAAHHHAHHHHHAAHHHAAHAAHAHAAAHHAHAAHHAHHAAH
*M1170	HAAAAAAHAHAAAHHHHHAAHHHAAHHAHAAHAHHAHHHAAHAHHAAHHHAAHAAHHHHHAHHHHHAAAHHHHAAAAHHAHHAHAAHAAAAAAAHHAHAHHAHAHHAHAAAHHAAAAHHHAHAAHAHAAA-HHAHHHHHAAHHHAAHAAHAHAAAHHAHAAHHAHHAAH
*M1171	AAHHAHAHAHAAHHAHHHHHAAAHAHHAHAAAAHHHHHHHHAHAHAHAHHHAAHAHAHHHHAAHHAAAHHAHAHAAHAHAAAAAAHHHHHAHAAAHAHAHHAHAHHHHHAAAHHHAHAHHAHAHAAAHHAHAAHAHAAHHHAAAHHHHAAHHHHHHHHAHAAHHAHHHH
*M1172	AAHHAHAHAHAAHHAHHHHHAAAHAHHAHAAAAHHHHHHHHAHAHAHAHHHAAHAHAHHHHAAHHAAAHHAHAHAAHAHAAAAAAHHHAHAAAAAHAHAHHAHAHHHHHAAHHAHAHAHHAHAHAAAHAAHAAHAHAAHHHAAAAHHHAAHHHHHHHHAAAAHHAHHHH
*M1173	AAHHAHAHAHAAHHAHHHHHAAAHAHHAHAAAAHHHHHHHHAHAHAHAHHHAAHAHAHHHHAAHHAAAHHAAAHAAHAHAAHAAAHHHHHAHAAAHAHAHHAHAHHHHHAAHHAHHHAHHAHAHAAAHAAHAAHAHAAHHHAAAHHHHAAHHHHHHHHAHAAHHAHHHH
*M1174	AAHHAHAHAHAAHHAHHHHHAAAHAHHAHAAAAHHHHHHHHAHAHAHAHHHAAHAHAHHHHAAHHAAAHHAAAHAAHAHAAHAAAHHHAHAAAAAHAHAHHAHAHHHHHAAHHAHHHAHHAHAHAAAHAAHAAHAHAAHHHAAAAHHHAAHHHHHHHHAAAAHHAHHHH
*M1175	AAHHAHAHAHAAHHAHHHHHAAAHAAHAHAAAAHHHHHHHHAHAHAHHHAHAAHAHAHHHHAAHHAAAHHHAAHAAHAHAHHAAAHHHAHAAAHAHAHAHHAHAHAHHHAAHHAHHHAHHAHAHAAAHAAAAAHAHAAHHHAAAAHHHAHHHHHAHHHAAAAHHAHHAH
*M1176	AAAAHHAHAHHHAAHHAHAAAAHAHHAHAAHAHHAHAAHAHHAAHHAHAAAHAHAAHAAHHHAAAAHAHAAHHHHAHHHAAAAAHHAAAAHAAAAAAHHHHHAHHAAHHHAAHAAAAAAHHAAHAHHHAAAHAHAAHHAAAHHAAAHHHAAAHAAAHHAAHHHAAHAAH
*M1177	AAHHAHAHAHAAHAAHAHHHAAAHAAHAHHAAAHHHHHHHHAHAHAHHHAHAAHAHAHHHHAAHHAAAHHHAAHAAHAHAHHAAAHHHAHAAAHAHHHAHHAHAHAHHHAHHHAHHHAHHAHAHAAAHAAAAAHAHAAHHHAAAAHHHAHAHHHAHHHAAAAHHAHHAH
*M1178	AAHHAHAHAHAAHAAHAHHHAAAHAAHAHHAAAHHHHHHHHAHAHAHHHAHAAHAHAHHHHAAHHAAAHHHAAHAAHAHAHHAAAHHHAHAAAHAHHHAHHAHAHAHHHAHHHAHHHAHHAHAHAAAHAAAAAHAHAAHHHAAAAHHHAHAHHHAHHHAAAAHHAHHAH
*M1179	AAHHAHAHAHAAHAAHAHAHAAAHAAHAHHAAAHAHHHHHHAHAHAHHHAHAAHAHAHHHHAAHHAAAHHHAAHAAHAHAHHAAAHHHAHAAAHAHHHAHHAHAHAHHHAHHHAHHHAHHAHAHAAAHAAAAAHAHAAAHHAAAAHHHAHAHHHAHHHAAAAHHAHHAH
*M1180	AAHHAHAHAHHAHAAHAHAHAAHHAAHAHHAAAHAHHHHHHAHAHAHHHAHAAHAHHHHHHAAHHAAHHHHAAHAAHAHAHHAAAHHHAHAAAHAHHHAHHAAAHAHHHAHHHAHHHAHHAHAHAAAHAAAAAHAHAAAHHAAAAHHHHHAHAAAHHAAAAAHHAHHAH
*M1181	AAHHAHAHAHHAHAAHAHAHAAHHAAHAHHAAAHAHHHHHHAHAHAHHHAAAAHAHHHHHHAAHHAAHHHHAAHAAHAHAHHAAAHHHAHAAAHAHHHAHHAAAHAHHHAHHHAHHHAHHAHAHAAAHAAAAAHAHAAAHHAAAAHHHHHAHAAAHHAAAAAHHAHHAH
*M1182	AAHHAHAHAHHAHAAHAHAHAAHHAAHAHHAAAHAHHHHHHAHAHAHHHAAAAHAHHHHHHAAHHAAHHHHAAHAAHAHAHHAAAHHHAHAAAHAHHHAHHAAAHAHHHAHHHAHHHAHHAHAHAAHHAAAAAHAHAAAHHAAAAHHHHHAHAAAHHAAAAAHHAHHAH
*M1183	AAHHAHAHAHHAHAAHAHAHAAHHAAHAHHAAAHAHHHHHHAHAHAHHHAAAAHAHHHHHHAAHHAAHHHHAAHAAHAHAHHAAAHHHAHAAAHAHHHAHHAAAHAHHHAHHHAHHHAHHAHAHAAHHAAAAAHAHAAAHHAAAAHHHHHAHAAAHHAAAAAHHAHHAH
*M1184	AAHHAHAHAHHAHAAHAHAHAAHHAAHAHHAAAHAHHHHHHAHAHAHHHAAAAHAHHHHHHAAHHAAHHHHAAHAAHAHAHHAAAHHHAHAAAHAHHHAHHAAAHAHHHAHHHAHHHAHHAHAHAAHHAAAAAHAHAAAHHAAAAHHHHHAHAAAHHAAAAAHHAHHAH
*M1185	AAHHAHAHAHHAHAAHAHAHAAHHAAHAHHAAAHAHHHHHHAHAHAHHHAAAAHAHHHHHHAAHHAAHHHHAAHAAHAHAHHAAAHHHAHAAAHAHHHAHHAAAHAHHHAHHHAHHHAHHAHAHAAHHAAAAAHAHAAAHHAAAAHHHHHAHAAAHHAAAAAHHAHHAH
*M1186	AAHHAHAHAHHAHAAHAHAHAAHHAAHAHHAAAHAHHHHHHAHAHAHHHAAAAHAHHHHHHAAHHAAHHHHAAHAAHAHAHHAAAHHHAHAAAHAHHHAHHAAAHAHHHAHHHAHHHAHHAHAHAAHHAAAAAHAHAAAHHAAAAHHHHHAHAAAHHAAAAAHHAHHAH
*M1187	AAHHAHAHAHHAHAAHAHAHAAHHAAHAHHAAAHAHHHHHHAHAHAHHHAAAAHAHHHHHHAAHHAAHHHHAAHAAHAHAHHAAAHHHAHAAAHAHHHAAHAAAHAHHHAHHHAHHHAHHAHAHAAHHAAAAAHAHAAAHHAAAAHHHHHAHAAAHHAAAAAHHAHHAH
*M1188	AAHHAHAHAHHAHAAHAHAHAAHHAAHAHHAAAHAHHHHHHAHAHAHHHAAAAHAHHHHHHAAHHAAHHHHAAHAAHAHAHHAAAHHHAHAAAHAHHHAAHAAAHAHHHAHHHAHHHAHHAHAHAAHHAAAAAHAHAAAHHAAAAHHHHHAHAAAHHAAAAAHHAHHAH
*M1189	AAHHAHAHAHHAHAAHAHAHAAHHAAHAHHAAAHAHHHHHHAHAHAHHHAAAAHAHHHHHHAAHHAAHHHHAAHAAHAHAHHAAAHHHAHAAAHAHHHAAHAAAHAHHHAHHHAHHHAHHAHAHAAHHAAAAAHAHAAAHHAAAAHHHHHAHAAAHHAAAAAHHAHHAH
*M1190	AAHHAHAHAHHAHAAHAHAHAAHHAAHAHHAAAHAHHHHHHAHAHAHHHAAAAHAHHHHHHAAHHAAHHHHAAHAAHAHAHHAAAHHHAHAAAHAHHHAAHAAAHAHHHAHHHAHHHAHHAHAHAAHHAAAAAHAHAAAHHAAAAHHHHHAHAAAHHAAAAAHHAHHAH
*M1191	AAHHAHAHAHHAHAAHAHAHAAHHAAHAHHAAAHAHHHHHHAHAHAHHHAAAAHAHHHHHHAAHHAAHHHHAAHAAHAHAHHAAAHHHAHAAAHAHHHAAHAAAHAHHHAHHHAHHHAHHAHAHAAHHAAAAAHAHAAAHHAAAAHHHHHAHAAAHHAAAAAHHAHHAH
*M1192	AAHHAHAHAHHAHAAHAHAHAAHHAAHAHHAAAHAHHHHHHAHAHAHHHAAAAHAHHHHHHAAHHAAHHHHAAHAAHAHAHHAAAHHHAHAAAHAHHHAAHAAAHAHHHAHHHAHHHAHHAHAHAAHHAAAAAHAHAAAHHAAAAHHHHHAHAAAHHAAAAAHHAHHAH
*M1193	AAHHAHAHAHHAHAAHAHAHAAHHAAHAHHAAAHAHHHHHHAHAHAHHHAAAAHAHHHHHHAAHHAAHHHHAAHAAHAHAHHAAAHHHAHAAAHAHHHAAHAAAHAHHHAHHHAHHHAHHAHAHAAHHAAAAAHAHAAAHHAAAAHHHHHAHAAAHHAAAAAHHAHHAH
*M1194	AAHHAHAHAHHAHAAHAHAHAAHHAAHAHHAAAHAHHHHHHAHAHAHHHAAAAHAHHHHHHAAHHAAHHHHAAHAAHAHAHHAAAHHHAHAAAHAHHHAAHAAAHAHHHAHHHAHHHAHHAHAHAAHHAAAAAHAHAAAHHAAAAHHHHHAHAAAHHAAAAAHHAHHAH
*M1195	AAHHAHAHAHHAHAAHAHHHAAHHAAHAHHAAAHAHHHHHHAHAHAHHHAAAAHAHHHHHHAAHHAAHHHHAAHAAHAHAHHAHAHHHHHAHAHAHHHAAHAAAHAHHHAHHHAHHHAHHAHAHAAHHAAAAAHAHAAAHHAAAHHHHHHAHAAAHHAAHAAHAAHHAH
*M1196	AAHHAHAHAHHAHAAHAHHHAAHHAAHAHHAAAHAHHHHHHAHAHAHHHAAAAHAHHHHHHAAHHAAHHHHAAHAAHAHAHHAHAHHHHHAHAHAHHHAAHAAAHAHHHAHHHAHHHAHHAHAHAAHHAAAAAHAHAAAHHAAAHHHHHHAHAAAHHAAHAAHAAHHAH
*M1197	AAHHAHAHAHHAHAAHAHHHAAHHAAHAHHAHAHAHHHHHHAHAHAHHHAAAAHAHHHHHHAAHAAAHHHHAAHAAHAHAHHAHAHHHAHAAAHAHHHAAHAAAHAHHHAHHHAHHHAHHAHAHAAHHAAAAAHAHAHAHHAAAAHHHHHAHAAAHHAAAAAHAAHHAH
*M1198	AAHHAHAHAHHAHAAHAHHHAAHHAAHAHHAHAHAHHHHHHAHAHAHHHAAAAHAHHHHHHAAHHAAHHHHAAHAAHAHAHHAHAHHHHHAHAHAHHHAAHAAAHAHHHAHHHAHHHAHHAHAHAAHHAAAAAHAHAHAHHAAAHHHHHHAHAAAHHAAHAAHAAHHAH
*M1199	AAHHAHAHAHHAHAAHAHHHAAHHAAHAHHAHAHAHHHHHHAHAHAHHHAAAAHAHHHHHHAAHHAAHHHHAAHAAHAHAHHAHAHHHHHAHAHAHHHAAHAAAHAHHHAHHHAHHHAHHAHAHAAHHAAAAAHAHAHAHHAAAHHHHHHAHAAAHHAAHAAHAAHHAH
*M1200	AAHHAHAHAHHAHAAHAHHHAAHHAAHAHHAHAHAHHHHHHAHAHAHHHAAAAHAHHHHHHAAHHAAHHHHAAHAAHAHAHHAHAHHHHHAHAHAHHHAAHAAAHAHHHAHHHAHHHAHHAHAHAAHHAAAAAHAHAHAHHAAAHHHHHHAHAAAHHAAHAAHAAHHAH
*M1201	AAHHAHAHAHHAHAAHAHHHAAHHAAHAHHAHAHAHHHHHHAHAHAHHHAAAAHAHHHHHHAAHHAAHHHHAAHAAHAHAHHAHAHHHHHAHAHAHHHAAHAAAHAHHHAHHHAHHHAHHAHAHAAHHAAAAAHAHAHAHHAAAHHHHHHAHAAAHHAAHAAHAAHHAH
*M1202	AAHHAHAHAHHAHAAHAHHHAAHHAAHAHHAHAHAHHHHHHAHAHAHHHAAAAHAHHHHHHAAHHAAHHHHAAHAAHAHAHHAHAHHHHHAHAHAHHHAAHAAAHAHHHAHHHAHHHAHHAHAHAAHHAAAAAHAHAHAHHAAAHHHHHHAHAAAHHAAHAAHAAHHAH
*M1203	AAHHAHAHAHHAHAAHAHHHAAHHAAHAHHAHAHAHHHHHHAHAHAHHHAAAAHAHHHHHHAAHHAAHHHHAAHAAHAHAHHAHAHHHHHAHAHAHHHAAHAAAHAHHHAHHHAHHHAHHAHAHAAHHAAAAAHAHAHAHHAAAHHHHHHAHAAAHHAAHAAHAAHHAH
*M1204	AAHHAHAHAHHAHAAHAHHHAAHHAAHAHHAAAHAHHHHHHAHAHAHHHAAAAHAHHHHHHAAHAAAHHHHAAHAAHAHAHHAHAHHHAHAAAHAHHHAAHAAAHAHHHAHHHAHHHAHHAHAHAAHHAAAAAHAHAAAHHAAAAHHHHHAHAAAHHAAAAAHAAHHAH
*M1205	AAHHAHAHAHHAHAAHAHHHAAHHAAHAHHAAAHAHHHHHHAHAHAHHHAAAAHAHHHHHHAAHAAAHHHHAAHAAHAHAHHAHAHHHAHAAAHAHHHAAHAAAHAHHHAHHHAHHHAHHAHAHAAHHAAAAAHAHAAAHHAAAAHHHHHAHAAAHHAAAAAHAAHHAH
*M1206	AAHHAHAHAHHAHAAHAHHHAAHHAAHAHHAHAHAHHHHHHAHAHAHHHAAAAHAHHHHHHAAHAAAHHHHAAHAAHAHAHHAHAHHHAHAAAHAHHHAAHAAAHAHHHAHHHAHHHAHHAHAHAAHHAAAAAHAHAHAHHAAAAHHHHHAHAAAHHAAAAAHAAHHAH
*M1207	AAHHAHAHAHHAHAAHAHHHAAHHAAHAHHAHAHAHHHHHHAHAHAHHHAAAAHAHHHHHHAAHHAAHHHHAAHAAHAHAHHAHAHHHHHAHAHAHHHAAHAAAHAHHHAHHHAHHHAHHAHAHAAHHAAAAAHAHAHAHHAAAHHHHHHAHAAAHHAAHAAHAAHHAH
*M1208	AAHHAHAHAHHAHAAHAHHHAAHHAAHAHHAHAHAHHHHHHAHAHAHHHAAAAHAHHHHHHAAHHAAHHHHAAHAAHAHAHHAHAHHHHHAHAHAHHHAAHAAAHAHHHAHHHAHHHAHHAHAHAAHHAAAAAHAHAHAHHAAAHHHHHHAHAAAHHAAHAAHAAHHAH
*M1209	AAHHAHAHAHHAHAAHAHHHAAHHAAHAHHAHAHAHHHHHHAHAHAHHHAAAAHAHHHHHHAAHHAAHHHHAAHAAHAHAHHAHAHHHHHAHAHAHHHAAHAAAHAHHHAHHHAHHHAHHAHAHAAHHAAAAAHAHAHAHHAAAHHHHHHAHAAAHHAAHAAHAAHHAH
*M1210	AAHAAHAHAHHAHAAHAHHHAAHHAAHAHHAHAHAHHHHHHAHAHAHHHAAAAHAHHHHHHAAHHAAHHHHAAHAAHAHAHHAHAHHHHHAHAHAHHHAAHAAAHAHHHAHHHAHHHAHHAHAHAAHHAAAAAHAHAHAHHAAAHHHHHHAHAAAHHAAHAAHAAHHAH
*M1211	AAHHAHAHAHHAHAAHAHHHAAHHAAHAHHAHAHAHHHHHHAHAHAHHHAAAAHAHHHHHHAAHHAAHHHHAAHAAHAHAHHAHAHHHHHAHAHAHHHAAHAAAHAHHHAHHHAHHHAHHAHAHAAHHAAAAAHAHAHAHHAAAHHHHHHAHAAAHHAAHAAHAAHHAH
*M1212	AAHAAHAHAHHAHAAHAHHHAAHHAAHAHHAHAHAHHHHHHAHAHAHHHAAAAHAHHHHHHAAHAAAHHHHHAHAAHAHAHHAHAHHHAHAAAHAHHHAAHAAAHAHHHAHHHAHHHAHHAHAHAAHHAAAAAHAHAHAHHAAAAHHHHHAHAAAHHAAAAAHAAHHAH
*M1213	AAHHAHAHAHHAHAAHAHHHAAHHAAHAHHAHAHAHHHHHHAHAHAHHHAAAAHAHHHHHHAAHHAAHHHHAAHAAHAHAHHAHAHHHHHAHAHAHHHAAHAAAHAHHHAHHHAHHHAHHAHAHAAHHAAAAAHAHAHAHHAAAHHHHHHAHAAAHHAAHAAHAAHHAH
*M1214	AAHAAHAHAHHAHAAHAHHHAAHHAAHAHHAHAHAHHHHHHAHAHAHHHAAAAHAAHHHHHAAHAAAHHHHHAHAAHAHAHHAHAHHHAHAAAHAHHHAAHAAAHAHHHAHHHAHHHAHHAHAHAAHHAHAAAHAHAHAHHAAAAHHHHHAHAAAHHAAAAAHAAHHAH
*M1215	AAHAAHAHAHHAHAAHAHHHAAHHAAHAHHAHAHAHHHHHHAHAHAHHHAAAAHAAHHHHHAAHAAAHHHHHAHAAHAHAHHAHAHHHAHAAAHAHHHAAHAAAHAHHHAHHHAHHHAHHAHAHAAHHAHAAAHAHAHAHHAAAAHHHHHAHAAAHHAAAAAHAAHHAH
*M1216	AAHAAHAHAHHAHAAHAHHHAAHHAAHAHHAHAHAHHHHHHAHAHAHHHAAAAHAAHHHHHAAHAAAHHHHHAHAAHAHAHHAHAHHHAHAAAHAHHHAAHAAAHAHHHAHHHAHHHAHHAHAHAAHHAHAAAHAHAHAHHAAAAHHHHHAHAAAHHAAAAAHAAHHAH
*M1217	AAHAAHAHAHHAHAAHAHHHAAHHAAHAHHAHAHAHHHHHHAHAHAHHHAAAAHAAHHHHHAAHAAAHHHHHAHAAHAHAHHAHAHHHAHAAAHAHHHAAHAAAHAHHHAHHHAHHHAHHAHAHAAHHAHAAAHAHAHAHHAAAAHAHHHAHAAAHHAAAAAHAAHHAH
*M1218	AAHAAHAHAHHAHAAHAHHHAAHHAAHAHHAHAHAHHHHHHAHAHAHHHAAAAHAAHHHHHAAHAAAHHHHHAHAAHAHAHHAHAHHHAHAAAHAHHHAAHAAAHAHHHAHHHAHHHAHHAHAHAAHHAHAAAHAHAHAHHAAAAHHHHHAHAAAHHAAAAAHAAHHAH
*M1219	AAHAAHAHAHHAHAAHAHHHAAHHAAHAHHAHAHAHHHHHHAHAHAHHHAAAAHAAHHHHHAAHAAAHHHHHAHAAHAHAHHAHAHHHAHAAAHAHHHAAHAAAHAHHHAHHHAHHHAHHAHAHAAHHAHAAAHAHAHAHHAAAAH-HHHAHAAAHHAAAAAHAAHHAH
*M1220	AAHAAHAHAHHAHAAHAHHHAAHHAAHAHHAHAHAHHHHHHAHAHAHHHAAAAHAAHHHHHAAHAAAHHHHHAHAAHAHAHHAHAHHHAHAAAHAHHHAAHAAAHAHHHAHHHAHHHAHHAHAHAAHHAHAAAHAHAHAHHAAAAHAHHHAHAAAHHAAAAAHAAHHAH
*M1221	AAHAAHAHAHHAHAAHAHHHAAHHAAHAHHAHAHAHHHHHHAHAHAHHHAAAAHAAHHHHHAAHHAAHHHHHAHAAHAHAHHAHAHHHHHAHAHAHHHAAHAAAHAHHHAHHHAHHHAHHAHAHAAHHAHAAAHAHAHAHHAAAHHAHHHAHAAAHHAAHAAHAAHHAH
*M1222	AAHAAHAHAHHAHAAHAHHHAAHHAAHAHHAHAHAHHHHHHAHAHAHHHAAAAHAAHHHHHAAHAAAHHHHHAHAAHAHAHHAHAHHHAHAAAHAHHHAAHAAAHAHHHAHHHAHHHAHHAHAHAAHHAHAAAHAHAHAHHAAAAHAHHHAHAAAHHAAAAAHAAHHAH
*M1223	AAHAAHAHAHHAHAAHAHHHAAHHAAHAHHAHAHAHHHHHHAHAHAHHHAAAAHAAHHHHHAAHHAAHHHHHAHAAHAHAHHAHAHHHHHAHAHAHHHAAHAAAHAHHHAHHHAHHHAHHAHAHAAHHAHAAAHAHAHAHHAAAHHHHHHAHAAAHHAAHAAHAAHHAH
*M1224	AAHAAHAHAHHAHAAHAHHHAAHAAAHAHHAHAHAHHHHHHAHAHAHHHAAAAHAAHHHHHAAHHAAHHHHHAHAAHAHAHHAHAHHHHHAHAHAHHHHAHAAAHAHHHAHHHAHHHAHHAHAHAAHHAHAAAHAHAHAHHAAAHH-HHHAHAAAHHAAHAAHAAHHAH
*M1225	AAHAAHAHAHHAHAAHAHHHAAHAAAHAHHAHAHAHHHHHHAHAHAHHHAAAAHAAHHHHHAAHHAAHHHHHAHAAHAHAHHAHAHHHHHAHAHAHHHHAHAAAHAHHHAHHHAHHHAHHAHAHAAHHAHAAAHAHAHAHHAAAHH-HHHAHAAAHHAAHAAHAAHHAH
*M1226	AAHAAHAHAHHAHAAHAHHHAAHAAAHAHHAHAHAHHHHHHAHAHAHHHAAAAHAAHHHHHAAHHAAHHHHHAHAAHAHAHHAHAHHHHHAHAHAHHHHAHAAAHAHHHAHHHAHHHAHHAHAHAAHHAHAAAHAHAHAHHAAAHHAHHHAHAAAHHAAHAAHAAHHAH
*M1227	AAHAAHAHAHHAHAAHAHHHAAHAAAHAHHAHAHAHHHHHHAHAHAHHHAAAAHAAHHHHHAAHHAAHHHHHAHAAHAHAHHAHAHHHHHAHAHAHHHHAHAAAHAHHHAHHHAHHHAHHAHAHAAHHAHAAAHAHAHAHHAAAHHHHHHAHAAAHHAAHAAHAAHHAH
*M1228	AAHAAHAHAHHAHAAHAHHHAAHAAAHAHHAHAHAHHHHHHAHAHAHHHAAAAHAAHHHHHAAHAAAHHHHHAHAAHAHAHHAHAHHHAHAAAHAHHHHAHAAAHAHHHAHHHAHHHAHHAHAHAAHHAHAAAHAHAHAHHAAAAHHHHHAHAAAHHAAAAAHAAHHAH
*M1229	AAHAAHAHAHHAHAAHAHHHAAHAAAHAHHAHAHAHHHHHHAHAHAHHHAAAAHAAHHHHHAAHAAAHHHHHAHAAHAHAHHAHAHHHAHAAAHAHHHHAHAAAHAHHHAHHHAHHHAHHAHAHAAHHAHAAAHAHAHAHHAAAAHHHHHAHAAAHHAAAAAHAAHHAH
*M1230	AAHAAHAHAHHAHAAHAHHHAAHAAAHAHHAHAHAHHHHHHAHAHAHHHAAAAHAAHHHHHAAHAAAHHHHHAHAAHAHAHHAHAHHHAHAAAHAHHHHAHAAAHAHHHAHHHAHHHAHHAHAHAAHHAHAAAHAHAHAHHAAAAHHHHHAHAAAHHAAAAAHAAHHAH
*M1231	AHHHHAHHHHHAAAHAAHAHHHHHAHHAAHHAHAHAAAHHHHHAAAHAHHAAAAAAHHHHHHAHHAHHHHHHHHAAHAHAAAHAAHAAAAAAAAHHHHAHAHAHHHHAHHHHHHHHHAAAHHHAHAHHAAAAHHAHAHHHAAHHAAAHAAAHHAHAHHHAHAAAHHHHH
*M1232	AHHAHAHHHHHAAAHAAHAHHHHHAHHAAHHAHAHAAAHHHHHAAAHAHHAAAAAAHHHHHHAHHAHHHHHHHHAAHAHAAAHAAHAAAAAAAAHHHHAHAHAHHHHAHHHHHHHHHAAAHHHAHAHHAAAAHHAAAHHHAAHHAAAHAAAHAAHAHAHAHAAAHHHHH
*M1233	AHH-HAHHHHHAAAHAAHAHHHHHAHHAAHHAHAHAAAHHHHHAAAHAHHAAAAAAHHHHHHAHHAHHHHHHHHAAHAHAAAHAAHAAAAAAAAHHHHAHAHAHHHHAHHHHHHHHHAAAHHHAHAHHAAAAHHA-AHHHAAHHAAAHAAAH-AHAH-HAHAAAHHHHH
*M1234	AAHAAHAHAHHAHAAHAHHHAAHAAAHAHHAHAHAHHHHHHAHAHAHHHAAAAHAAHHHHHAAHHAAHHHHHAHAAHAHAHHAHAHHHHHAHAHAHHHHAHAAAHAHHHAHHHAHHHAHHAHAHAAHHAHAAAHAHAHAHHAAAHHAHHHAHAAAHHAAHAAHAAHHAH
*M1235	AAHAAHAHAHHAHAAHAHHHAAHHAAHAHHAHAHAHHHHHHAHAHAHHHAAAAHAAHHHHHAAHHAAHHHHHAHAAHAHAHHAHAHHHHHAHAHAHHHAAHAAAHAHHHAHHHAHHHAHHAHAHAAHHAHAAAHAHAHAHHAAAHH-HHHAHAAAHHAAHAAHAAHHAH
*M1236	AAHAAHAHAHHAHAAHAHHHAAHHAAHAHHAHAHAHHHHHHAHAHAHHHAAAAHAAHHHHHAAHAAAHHHHHAHAAHAHAHHAHAHHHAHAAAHAHHHAAHAAAHAHHHAHHHAHHHAHHAHAHAAHHAHAAAHAHAHAHHAAAAHHHHHAHAAAHHAAAAAHAAHHAH
*M1237	AAHAAHAHAHHAHAAHAHHHAAHAAAHAHHAHAHAHHHHHHAHAHAHHHAAAAHAAHHHHHAAHAAAHHHHHAHAAHAHAHHAHAHHHAHAAAHAHHHHAHAAAHAHHHAHHHAHHHAHHAHAHAAHHAHAAAHAHAHAHHAAAAHHHHHAHAAAHHAAAAAHAAHHAH
*M1238	AAHAAHAHAHHAHAAHAHHHAAHAAAHAHHAHAHAHHHHHHAHAHAHHHAAAAHAAHHHHHAAHAAAHHHHHAHAAHAHAHHAHAHHHAHAAAHAHHHHAHAAAHAHHHAHHHAHHHAHHAHAHAAHHAHAAAHAHAHAHHAAAAHHHHHAHAAAHHAAAAAHAAHHAH
*M1239	AAHAAHAHAHHAHAAHAHHHAAHAAAHAHHAHAHAHHHHHHAHAHAHHHAAAAHAAHHHHHAAHAAAHHHHHAHAAHAHAHHAHAHHHAHAAAHAHHHHAHAAAHAHHHAHHHAHHHAHHAHAHAAHHAHAAAHAHAHAHHAAAAHAHHHAHAAAHHAAAAAHAAHHAH
*M1240	AAHAAHAHAHHAHAAHAHHHAAHAAAHAHHAHAHAHHHHHHAHAHAHHHAAAAHAAHHHHHAAHHAAHHHHHAHAAHAHAHHAHAHHHHHAHAHAHHHHAHAAAHAHHHAHHHAHHHAHHAHAHAAHHAHAAAHAHAHAHHAAAHHHHHHAHAAAHHAAHAAHAAHHAH
*M1241	AAHAAHAHAHHAHAAHAHHHAAHAAAHAHHAHAHAHHHHHHAHAHAHHHAAAAHAAHHHHHAAHAAAHHHHHAHAAHAHAHHAHAHHHAHAAAHAHHHHAHAAAHAHHHAHHHAHHHAHHAHAHAAHHAHAAAHAHAHAHHAAAAH-HHHAHAAAHHAAAAAHAAHHAH
*M1242	AAHAAHAHAHHAHAAHAHHHAAHAAAHAHHAHAHAHHHHHHAHAHAHHHAAAAHAAHHHHHAAHHAAHHHHHAHAAHAHAHHAHAHHHHHAHAHAHHHHAHAAAHAHHHAHHHAHHHAHHAHAHAAHHAHAAAHAHAHAHHAAAHHHHHHAHAAAHHAAHAAHAAHHAH
*M1243	AAHAAHAHAHHAHAAHAHHHAAHAAAHAHHAHAHAHHHHHHAHAHAHHHAAAAHAAHHHHHAAHHAAHHHHHAHAAHAHAHHAHAHHHHHAHAHAHHHHAHAAAHAHHHAHHHAHHHAHHAHAHAAHHAHAAAHAHAHAHHAAAHHAHHHAHAAAHHAAHAAHAAHHAH
*M1244	AAHAAHAHAHHAHAAHAHHHAAHAAAHAHHAHAHAHHHHHHAHAHAHHHAAAAHAAHHHHHAAHAAAHHHHHAHAAHAHAHHAHAHHHAHAAAHAHHHHAHAAAHAHHHAHHHAHHHAHHAHAHAAHHAHAAAHAHAHAHHAAAAHAHHHAHAAAHHAAAAAHAAHHAH
*M1245	AAHAAHAHAHHAHAAHAHHHAAHAAAHAHHAHAHAHHHHHHAHAHAHHHAAAAHAAHHHHHAAHHAAHHHHHAHAAHAHAHHAHAHHHHHAHAHAHHHHAHAAAHAHHHAHHHAHHHAHHAHAHAAHHAHAAAHAHAHAHHAAAHHHHHHAHAAAHHAAHAAHAAHHAH
*M1246	AAHAAHAHAHHAHAAHAHHHAAHAAAHAHHAHAHAHHHHHHAHAHAHHHAAAAHAAHHHHHAAHHAAHHHHHAHAAHAHAHHAHAHHHHHAHAHAHHHHAHAAAHAHHHAHHHAHHHAHHAHAHAAHHAHAAAHAHAHAHHAAAHH-HHHAHAAAHHAAHAAHAAHHAH
*M1247	AAHAAHAHAHHAHAAHAHHHAAHAAAHAHHAHAHAHHHHHHAHAHAHHHAAAAHAAHHHHHAAHHAAHHHHHAHAAHAHAHHAHAHHHHHAHAHAHHHHAHAAAHAHHHAHHHAHHHAHHAHAHAAHHAHAAAHAHAHAHHAAAHHHHHHAHAAAHHAAHAAHAAHHAH
*M1248	AAHAAHAHAHHAHAAHAHHHAAHAAAHAHHAHAHAHHHHHHAHAHAHHHAAAAHAAHHHHHAAHHAAHHHHHAHAAHAHAHHAHAHHHHHAHAHAHHHHAHAAAHAHHHAHHHAHHHAHHAHAHAAHHAHAAAHAHAHAHHAAAHHHHHHAHAAAHHAAHAAHAAHHAH
*M1249	AAHAAHAHAHHAHAAHAHHHAAHAAAHAHHAHAHAHHHHHHAHAHAHHHAAAAHAAHHHHHAAHHAAHHHHHAHAAHAHAHHAHAHHHHHAHAHAHHHHAHAAAHAHHHAHHHAHHHAHHAHAHAAHHAHAAAHAHAHAHHAAAHHHHHHAHAAAHHAAHAAHAAHHAH
*M1250	AAHAAHAHAHHAHAAHAHHHAAHAAAHAHHAHAHAHHHHHHAHAHAHHHAAAAHAAHHHHHAAHAAAHHHHHAHAAHAHAHHAHAHHHAHAAAHAHHHHAHAAAHAHHHAHHHAHHHAHHAHAHAAHHAHAAAHAHAHAHHAAAAHHHHHAHAAAHHAAAAAHAAHHAH
*M1251	AAHAAHAHAHHAHAAHAHHHAAHAAAHAHHAHAHAHHHHHHAHAHAHHHAAAAHAAHHHHHAAHHAAHHHHHAHAAHAHAHHAHAHHHHHAHAHAHHHHAHAAAHAHHHAHHHAHHHAHHAHAHAAHHAHAAAHAHAHAHHAAAHH-HHHAHAAAHHAAHAAHAAHHAH
*M1252	AAHAAHAHAHHAHAAHAHHHAAHAAAHAHHAHAHAHHHHHHAHAHAHHHAAAAHAAHHHHHAAHHAAHHHHHAHAAHAHAHHAHAHHHHHAHAHAHHHHAHAAAHAHHHAHHHAHHHAHHAHAHAAHHAHAAAHAHAHAHHAAAHHHHHHAHAAAHHAAHAAHAAHHAH
*M1253	AAHAAHAHAHHAHAAHAHHHAAHAAAHAHHAHAHAHHHHHHAHAHAHHHAAAAHAAHHHHHAAHHAAHHHHHAHAAHAHAHHAHAHHHHHAHAHAHHHHAHAAAHAHHHAHHHAHHHAHHAHAHAAHHAHAAAHAHAHAHHAAAHHHHHHAHAAAHHAAHAAHAAHHAH
*M1254	AAHAAHAHAHHAHAAHAHHHAAHAAAHAHHAHAHAHHHHHHAHAHAHHHAAAAHAAHHHHHAAHHAAHHHHHAHAAHAHAHHAHAHHHHHAHAHAHHHHAHAAAHAHHHAHHHAHHHAHHAHAHAAHHAHAAAHAHAHAHHAAAHHHHHHAHAAAHHAAHAAHAAHHAH
*M1255	AAHAAHAHAHHAHAAHAHHHAAHAAAHAHHAHAHAHHHHHHAHAHAHHHAAAAHAAHHHHHAAHHAAHHHHHAHAAHAHAHHAHAHHHHHAHAHAHHHHAHAAAHAHHHAHHHAHHHAHHAHAHAAHHAHAAAHAHAHAHHAAAHHHHHHAHAAAHHAAHAAHAAHHAH
*M1256	AAHAAHAHAHHAHAAHAHHHAAHAAAHAHHAHAHAHHHHHHAHAHAHHHAAAAHAAHHHHHAAHHAAHHHHHAHAAHAHAHHAHAHHHHHAHAHAHHHHAHAAAHAHHHAHHHAHHHAHHAHAHAAHHAHAAAHAHAHAHHAAAHHHHHHAHAAAHHAAHAAHAAHHAH
*M1257	AAHAAHAHAHHAHAAHAHHHAAHAAAHAHHAHAHAHHHHHHAHAHAHHHAAAAHAAHHHHHAAHHAAHHHHHAHAAHAHAHHAHAHHHHHAHAHAHHHHAHAAAHAHHHAHHHAHHHAHHAHAHAAHHAHAAAHAHAHAHHAAAHHHHHHAHAAAHHAAHAAHAAHHAH
*M1258	AAHAAHAHAHHAHAAHAHHHAAHAAAHAHHAHAHAHHHHHHAHAHAHHHAAAAHAAHHHHHAAHHAAHHHHHAHAAHAHAHHAHAHHHHHAHAHAHHHHAHAAAHAHHHAHHHAHHHAHHAHAHAAHHAHAAAHAHAHAHHAAAHH-HHHAHAAAHHAAHAAHAAHHAH
*M1259	AAHAAHAHAHHAHAAHAHHHAAHAAAHAHHAHAHAHHHHHHAHAHAHHHAAAAHAAHHHHHAAHHAAHHHHHAHAAHAHAHHAHAHHHHHAHAHAHHHHAHAAAHAHHHAHHHAHHHAHHAHAHAAHHAHAAAHAHAHAHHAAAHH-HHHAHAAAHHAAHAAHAAHHAH
*M1260	AAHAAHAHAHHAHAAHAHHHAAHAAAHAHHAHAHAHHHHHHAHAHAHHHAAAAHAAHHHHHAAHHAAHHHHHAHAAHAHAHHAHAHHHHHAHAHAHHHHAHAAAHAHHHAHHHAHHHAHHAHAHAAHHAHAAAHAHAHAHHAAAHHHHHHAHAAAHHAAHAAHAAHHAH
*M1261	AAHAAHAHAHHAHAAHAHHHAAHAAAHAHHAHAHAHHHHHHAHAHAHHHAAAAHAAHHHHHAAHHAAHHHHHAHAAHAHAHHAHAHHHHHAHAHAHHHHAHAAAHAHHHAHHHAHHHAHHAHAHAAHHAHAAAHAHAHAHHAAAHHHHHHAHAAAHHAAHAAHAAHHAH
*M1262	AAHAAHAHAHHAHAAHAHHHAAHAAAHAHHAHAHAHHHHHHAHAHAHHHAAAAHAAHHHHHAAHAAAHHHHHAHAAHAHAHHAHAHHHAHAAAHAHHHHAHAAAHAHHHAHHHAHHHAHHAHAHAAHHAHAAAHAHAHAHHAAAAHHHHHAHAAAHHAAAAAHAAHHAH
*M1263	AAHAAHAHAHHAHAAHAHHHAAHAAAHAHHAHAHAHHHHHHAHAHAHHHAAAAHAAHHHHHAAHAAAHHHHHAHAAHAHAHHAHAHHHAHAAAHAHHHHAHAAAHAHHHAHHHAHHHAHHAHAHAAHHAHAAAHAHAHAHHAAAAHHHHHAHAAAHHAAAAAHAAHHAH
*M1264	AAHAAHAHAHHAHAAHAHHHAAHAAAHAHHAHAHAHHHHHHAHAHAHHHAAAAHAAHHHHHAAHAAAHHHHHAHAAHAHAHHAHAHHHAHAAAHAHHHHAHAAAHAHHHAHHHAHHHAHHAHAHAAHHAHAAAHAHAHAHHAAAAH-HHHAHAAAHHAAAAAHAAHHAH
*M1265	HAHHAAAHAHAHAHAHHAAHAAHAAAHHAAHAHAHAAAAHHAAAAAHAAAAAAAAAAHAAHHAAAHAHHAAHAAAHAAAAHAAHAHHHHHAHHAHAAHAAHAHAAHHAHHHAHAHHAAHAAAAHHAAHAHAAHAAAHHAAHHAHHHAHAHAAAAAAAAHHAHAHHAHAH
*M1266	HAHHAAAHAHAHAHAHHAAHAAHAAAHHAAHAHAHAAAAHHAAAAAHAAAAAAAAAAHAAHHAAAHAHHAAHAAAHAAAAHAAHAHHHHHAHHAHAAHAAHAHAAHHAHHHAHAHHAAHAAAAHHAAHAHAAHAAAHH-AHHAHHHAHAHAAAAAAAAHHAHAHHAHAH
*M1267	AAHAAHAHAHHAHAAHAHHHAAHAAAHAHHAHAHAHHHHHHAHAHAHHHAAAAHAAHHHHHAAHHAAHHHHHAHAAHAHAHHAHAHHHHHAHAHAHHHHAHAAAHAHHHAHHHAHHHAHHAHAHAAHHAHAAAHAHAHAHHAAHHHAHHHAHAAAHHAAHAAHAAHHAH
*M1268	AAHAAHAHAHHAHAAHAHHHAAHAAAHAHHAHAHAHHHHHHAHAHAHHHAAAAHAAHHHHHAAHHAAHHHHHAHAAHAHAHHAHAHHHHHAHAHAHHHHAHAAAHAHHHAHHHAHHHAHHAHAHAAHHAH-AAHAHAHAHHAAHHHHHHHAHAAAHHAAHAAHAAHHAH
*M1269	AAHAAHAHAHHAHAAHAHHHAAHAAAHAHHAHAHAHHHHHHAHAHAHHHAAAAHAAHHHHHAAHAAAHHHHHAHAAHAHAHHAHAHHHAHAAAHAHHHHAHAAAHAHHHAHHHAHHHAHHAHAHAAHHAH-AAHAHAHAHHAAHAH-HHHAHAAAHHAAAAAHAAHHAH
*M1270	AHHAHHHAAAAHHHHAHHHHHAAHAAHHHHAAAAAHAHHHAAHAAAHAAHHHAHHHHHAHHHAAAAAAAHHHHAAHHAHHHHAAAAHHHHAHAAHAAAAHHAHAAAHHHAHAHAHHAAAHAAAHAHHAAAAHAAAAHAAAHAAAHHHHAHHAAAAAAAHHAAAHHAAHH
*M1271	AHHAHHHAAAAHHHHAHHHHHAAHAAHHHHAAAAAHAHHHAAHAAAHAAHHHAHHHHHAHHHAAAAAAAHHHHAAHHAHHHHAAAAHHHHAHAAHAAAAHHAHAAAHHHAHAHAHHAAAHAAAHAHHAAAAHAAAAHAAAHAAAHHHHAHHAAAAAAAHHAAAHHAAHH
*M1272	AAHAAHAHAHHAHAAHAHHHAAHAAAHAHHAHAHAHHHHHHAHAHAHHHAAAAHAAHHHHHAAHAAAHHHHHAHAAHAHAHHAHAHHHAHAAAHAHHHHAHAAAHAHHHAHHHAHHHAHHAHAHAAHHAHHAAHAHAHAHHAAHAHHHHHAHAAAHHAAAAAHAAHHAH
*M1273	AAHAAHAHAHHAHAAHAHHHAAHAAAHAHHAHAHAHHHHHHAHAHAHHHAAAAHAAHHHHHAAHAAAHHHHHAHAAHAHAHHAHAHHHAHAAAHAHHHHAHAAAHAHHHAHHHAHHHAHHAHAHAAHHAHAAAHAHAHAHHAAAAHHHHHAHAAAHHAAAAAHAAHHAH
*M1274	AAHAAHAHAHHAHAAHAHHHAAHAAAHAHHAHAHAHHHHHHAHAHAHHHAAAAHAAHHHHHAAHHAAHHHHHAHAAHAHAHHAHAHHHHHAHAHAHHHHAHAAAHAHHHAHHHAHHHAHHAHAHAAHHAHAAAHAHAHAHHAAAHHHHHHAHAAAHHAAHAAHAAHHAH
*M1275	AAHAAHAHAHHAHAAHAHHHAAHAAAHAHHAHAHAHHHHHHAHAHAHHHAAAAHAAHHHHHAAHHAAHHHHHAHAAHAHAHHAHAHHHHHAHAHAHHHHAHAAAHAHHHAHHHAHHHAHHAHAHAAHHAHAAAHAHAHAHHAAAHHHHHHAHAAAHHAAHAAHAAHHAH
*M1276	AAHAAHAHAHHAHAAHAHHHAAHAAAHAHHAHAHAHHHHHHAHAHAHHHAAAAHAAHHHHHAAHAAAHHHHHAHAAHAHAHHAHAHHHAHAAAHAHHHHAHAAAHAHHHAHHHAHHHAHHAHAHAAHHAHAAAHAHAHAHHAAHAHHHHHAHAAAHHAAAAAHAAHHAH
*M1277	AAHAAHAHAHHAHAAHAHHHAAHAAAHAHHAHAHAHHHHHHAHAHAHHHAAAAHAAHHHHHAAHHAAHHHHHAHAAHAHAHHAHAHHHHHAHAHAHHHHAHAAAHAHHHAHHHAHHHAHHAHAHAAHHAHAAAHAHAHAHHAAHHHHHHHAHAAAHHAAHAAHAAHHAH
*M1278	AAHAAHAHAHHAHAAHAHHHAAHAAAHAHHAHAHAHHHHHHAHAHAHHHAAAAHAAHHHHHAAHHAAHHHHHAHAAHAHAHHAHAHHHHHAHAHAHHHHAHAAAHAHHHAHHHAHHHAHHAHAHAAHHAHAAAHAHAHAHHAAHHHHHHHAHAAAHHAAHAAHAAHHAH
*M1279	AAHAAHAHAHHAHAAHAHHHAAHAAAHAHHAHAHAHHHHHHAHAHAHHHAAAAHAAHHHHHAAHHAAHHHHHAHAAHAHAHHAHAHHHHHAHAHAHHHHAHAAAHAHHHAHHHAHHHAHHAHAHAAHHAHAAAHAHAHAHHAAHHHAHHHAHAAAHHAAHAAHAAHHAH
*M1280	AAHAAHAHAHHAHAAHAHHHAAHAAAHAHHAHAHAHHHHHHAHAHAHHHAAAAHAAHHHHHAAHHAAHHHHHAHAAHAHAHHAHAHHHHHAHAHAHHHHAHAAAHAHHHAHHHAHHHAHHAHAHAAHHAHAAAHAHAHAHHAAHHHHHHHAHAAAHHAAHAAHAAHHAH
*M1281	AAHAAHAHAHHAHAAHAHHHAAHAAAHAHHAHAHAHHHHHHAHAHAHHHAAAAHAAHHHHHAAHAAAHHHHHAHAAHAHAHHAHAHHHAHAAAHAHHHHAHAAAHAHHHAHHHAHHHAHHAHAHAAHHAHAAAHAHAHAHHAAHAHHHHHAHAAAHHAAAAAHAAHHAH
*M1282	AAHAAHAHAHHAHAAHAHHHAAHAAAHAHHAHAHAHHHHHHAHAHAHHHAAAAHAAHHHHHAAHAAAHHHHHAHAAHAHAHHAHAHHHAHAAAHAHHHHAHAAAHAHHHAHHHAHHHAHHAHAHAAHHAHAAAHAHAHAHHAAHAHHHHHAHAAAHHAAAAAHAAHHAH
*M1283	AAHAAHAHAHHAHAAHAHHHAAHAAAHAHHAHAHAHHHHHHAHAHAHHHAAAAHAAHHHHHAAHAAAHHHHHAHAAHAHAHHAHAHHHAHAAAHAHHHHAHAAAHAHHHAHHHAHHHAHHAHAHAAHHAHAAAHAHAHAHHAAHAHHHHHAHAAAHHAAAAAHAAHHAH
*M1284	AAHAAHAHAHHAHAAHAHHHAAHAAAHAHHAHAHAHHHHHHAHAHAHHHAAAAHAAHHHHHAAHAAAHHHHHAHAAHAHAHHAHAHHHAHAAAHAHHHHAHAAAHAHHHAHHHAHHHAHHAHAHAAHHAHAAAHAHAHAHHAAAAHAHHHAHAAAHHAAAAAHAAHHAH
*M1285	AAHAAHAHAHHAHAAHAHHHAAHAAAHAHHAHAHAHHHHHHAHAHAHHHAAAAHAAHHHHHAAHAAAHHHHHAHAAHAHAHHAHAHHHAHAAAHAHHHHAHAAAHAHHHAHHHAHHHAHHAHAHAAHHAHAAAHAHAHAHHAAAAHAHHHAHAAAHHAAAAAHAAHHAH
*M1286	AAHAAHAHAHHAHAAHAHHHAAHAAAHAHHAHAHAHHHHHHAHAHAHHHAAAAHAAHHHHHAAHAAAHHHHHAHAAHAHAHHAHAHHHAHAAAHAHHHHAHAAAHAHHHAHHHAHHHAHHAHAHAAHHAHAAAHAHAHAHHAAHAH-HHHAHAAAHHAAAAAHAAHHAH
*M1287	AAHAAHAHAHHAHAAHAHHHAAHAAAHAHHAHAHAHHHHHHAHAHAHHHAAAAHAAHHHHHAAHAAAHHHHHAHAAHAHAHHAHAHHHAHAAAHAHHHHAHAAAHAHHHAHHHAHHHAHHAHAHAAHHAHAAAHAHAHAHHAAHAHAHHHAHAAAHHAAAAAHAAHHAH
*M1288	AAHAAHAHAHHAHAAHAHHHAAHAAAHAHHAHAHAHHHHHHAHAHAHHHAAAAHAAHHHHHAAHAAAHHHHHAHAAHAHAHHAHAHHHAHAAAHAHHHHAHAAAHAHHHAHHHAHHHAHHAHAHAAHHAHAAAHAHAHAHHAAHAHHHHHAHAAAHHAAAAAHAAHHAH
*M1289	AAHAAHAHAHHAAAAHAHHHAAHAAAHAHHAHAHAHHHHHHAHAHAHHHAAAAHAAHHHHAAHHAAAHHHHHAHAAHAHAHHAHAHHHAHAAAHAHHHHAHAAAHAHHHAHHHAHHHAHHAHAHAAHHAHHAAHAHAHAHHAAHAA-HHHAHAAAHHAAAAAHAAHHAH
*M1290	AAHAAHAHAHHAHAAHAHHHAAHAAAHAHHAHAHAHHHHHHAHAHAHHHAAAAHAAHHHHHAAHHAAHHHHHAHAAHAHAHHAHAHHHHHAHAHAHHHHAHAAAHAHHHAHHHAHHHAHHAHAHAAHHAHAAAHAHAHAHHAAHHHHHHHAHAAAHHAAHAAHAAHHAH
*M1291	AAHAAHAAAHHAAAAHAHHHAAHAAAHAHHAHAHAHHHHHHAHAHAHHHAAAAHAAHHHHAAHHHAAHHHHHAHAAHAHAHHAHAHHHHHAHAHAHHHHAHAAAHAHHHAHHHAHHHAHHAHAHAAHHAHHAAHAHAH-HHAHHHA-HHHAHAAAHHAAHAAHAAHHAH
*M1292	AAHAAHAAAHHAAAAHAHHHAAHAAAHAHHAHAHAHHHHHHAHAHAHHHAAAAHAAHHHHAAHHHAAHHHHHAHAAHAHAHHAHAHHHHHAHAHAHHHHAHAAAHAHHHAHHHAHHHAHHAHAHAAHHAH-AAHAHAHAHHAHHHAHHHHAHAAAHHAAHAAHAAHHAH
*M1293	AAHAAHAAAHHAAAAHAHHHAAHAAAHAHHAHAHAHHHHHHAHAHAHHHAAAAHAAHHHHAAHHHAAHHHHHAHAAHAHAHHAHAHHHHHAHAHAHHHHAHAAAHAHHHAHHHAHHHAHHAHAHAAHHAH-AAHAHAHAHHAHHHAHHHHAHAAAHHAAHAAHAAHHAH
*M1294	AAHAAHAAAHHAAAHHAHHHAAHAAAHAHHAHAHAHHHHHHAHAHAHHHAAAAHAAHHHHAAHHHAAHHHHHAHAAHAHAHHAHAHHHHHAHAHAHHHHAHAAAHAHHHAHHHAHHHAHHAHAHAAHHAH-AAHAHAHAHHAHHHAHHHHAHAAAHHAAHAAHAAHHAH
*M1295	AAHAAHAAAHHAAAHHAHHHAAHAAAHAHHAHAHAHHHHHHAHAHAHHHAAAAHAAHHHHAAHHHAAHHHHHAHAAHAHAHHAHAHHHHHAHAHAHHHHAHAAAHAHHHAHHHAHHHAHHAHAHAAHHAHAAAHAHAHAHHAHHHAHHHHAHAAAHHAAHAAHAAHHAH
*M1296	AAHAAHAAAHHAAAHHAHHHAAHAAAHAHHAHAHAHHHHHHAHAHAHHHAAAAHAAHHHHAAHHHAAHHHHHAHAAHAHAHHAHAHHHHHAHAHAHHHHAHAAAHAHHHAHHHAHHHAHHAHAHAAHHAHAAAHAHAHAHHAHHHA-HHHAHAAAHHAAHAAHAAHHAH
*M1297	AAHAAHAAAHHAAAHHAHHHAAHAAAHAHHAHAHAHHHHHHAHAHAHHHAAAAHAAHHHHAAHHHAAHHHHHAHAAHAHAHHAHAHHHHHAHAHAHHHHAHAAAHAHHHAHHHAHHHAHHAHAHAAHHAH-AAHAHAHAHHAHHHAHHHHAHAAAHHAAHAAHAAHHAH
*M1298	AAHAAHAAAHHAAAHHAHHHAAHAAAHAHHAHAHAHHHHHHAHAHAHHHAAAAHAAHHHHAAHHHAAHHHHHAHAAHAHAHHAHAHHHHHAHAHAHHHHAHAAAHAHHHAHHHAHHHAHHAHAHAAHHAH-AAHAHAHAHHAHHHAHHHHAHAAAHHAAHAAHAAHHAH
*M1299	AAHAAHAAAHHAAHHHHHHHAAHAAAHAHHAHAHAHHHHHHAHAHAHHHAAAAHAAHHHHAAHHHAAHHHHHAHAAHAHAHHAHAHHHHHAHAHAHHHHAHAAAHAHHHAHHHAHHHAHHAHAHHAHHAH-AAHAHAHAHHAHHHAHHHHAHAAAHHAAHAAHAAHHAH
*M1300	AAHAAHAAAHHAAHHHHHHHAAHAAAHAHHAHAHAHHHHHHAHAHAHHHAAAAHAAHHHHAAHHHAAHHHHHAHAAHAHAHHAHAHHHHHAHAHAHHHHAHAAAHAHHHAHHHAHHHAHHAHAHHAHHAH-AAHAHAHAHHAHHHAHHHHAHAAAHHAAHAAHAAHHAH
*M1301	AAHAAHAAAHHAAHHHHHHHAAHAAAHAHHAHAHAHHHHHHAHAHAHHHAAAAHAAHHHHAAHHHAAHHHHHAHAAHAHAHHAHAHHHHHAHAHAHHHHAHAAAHAHHHAHHHAHHHAHHAHAHHAHHAH-AAHAHAHAHHAHHHA-HHHAHAAAHHAAHAAHAAHHAH
*M1302	AAHAAHAAAHHAAHHHHHHHAAHAAAHAHHAHAHAHHHHHHAHAHAHHHAAAAHAAHHHHAAHHHAAHHHHHAHAAHAHAHHAHAHHHHHAHAHAHHHHAHAAAHAHHHAHHHAHHHAHHAHAHHAHHAH-AAHAHAHAHHAHHHAHHHHAHAAAHHAAHAAHAAHHAH
*M1303	AAHAAHAAAHHAAHHHHHHHAAHAAAHAHHAHAHAHHHHHHAHAHAHHHAAAAHAAHHHHAAHHHAAHHHHHAHAAHAHAHHAHAHHHHHAHAHAHHHHAHAAAHAHHHAHHHAHHHAHHAHAHHAHHAH-AAHAHAHAHHAHHHAHHHHAHAAAHHAAHAAHAAHHAH
*M1304	AAHAAHAAAHHAAHHHHHHHAAHAAAHAHHAHAHAHHHHHHAHAHAHHHAAAAHAAHHHHAAHHHAAHHHHHAHAAHAHAHHAHAHHHHHAHAHAHHHHAHAAAHAHHHAHHHAHHHAHHAHAHHAHHAHAAAHAHAHAHHAHHHA-HHHAHAAAHHAAHAAHAAHHAH
*M1305	AAHAAHAAAHHAAHHHHHHHAAHAAAHAHHAHAHAHHHHHHAHAHAHHHAAAAHAAHHHHAAHHAHAHAHHHAHAAHAHAHHAHAHHHAHAAAHAHHHHAHAAAHAHHHAHHHAHHHAHHAHAHHAHHAH-AAHAHAHAHHAHHAAHHHHAHAAAHHAAAAAHAAHHAH
*M1306	AAHAAHAAAHHAAHHHHHHHAAHAAAHAHHAHAHAHHHHHHAHAHAHHHAAAAHAAHHHHAAHHAHAHAHHHAHAAHAHAHHAHAHHHAHAAAHAHHHHAHAAAHAHHHAHHHAHHHAHHAHAHHAHHAH-AAHAHAHAHHAHHAAHHHHAHAAAHHAAAAAHAAHHAH
*M1307	AAHAAHAAAHHAAHHHHHHHAAHAAAHAHHAHAHAHHHHHHAHAHAHHHAAAAHAAHHHHAAHHHHAHAHHHAHAAHAHAHHAHAHHHHHAHAHAHHHHAHAAAHAHHHAHHHAHHHAHHAHAHHAHHAHAAAHAHAHAHHAHHHA-HHHAHAAAHHAAHAAHAAHHAH
*M1308	AAHAAHAAAHHAAHHHHHHHAAHAAAHAHHAHAHAHHHHHHAHAHAHHHAAAAHAAHHHHAAHHHHAHAHHHAHAAHAHAHHAHAHHHHHAHAHAHHHHAHAAAHAHHHAHHHAHHHAHHAHAHHAHHAHHAAHAHAHAHHAHHHAAHHHAHAAAHHAAHAAHAAHHAH
*M1309	AAHAAHAAAHHAAHHHHHHHAAHAAAHAHHAHAHAHHHHHHAHAHAHHHAAAAHAAHHHHAAHHAHAHAHHHAHAAHAHAHHAHAHHHAHAAAHAHHHHAHAAAHAHHHAHHHAHHHAHHAHAHHAHHAH-AAHAHHHAHHAHHAAHHHHAHAAAHHAAAAAHAAHHAH
*M1310	AAHAAHAAAHHAAHHHHHHHAAHAAAHAHHAHAHAHHHHHHAHAHAHHHAAAAHAAHHHHAAHHHHAHAHHHAHAAHAHAHHAHAHHHHHAHAHAHHHHAHAAAHAHHHAHHHAHHHAHHAHAHHAHHAH-AAHAHHHAHHAHHHAHHHHAHAAAHHAAHAAHAAHHAH
*M1311	AAHAAHAAAHHAAHHHHHHHAAHAAAHAHHAHAHAHHHHHHAHAHAHHHAAAAHAAHHHHAAHHAHAHAHHHAHAAHAHAHHAHAHHHAHAAAHAHHHHAHAAAHAHHHAHHHAHHHAHHAHAHHAHHAH-AAHAHHHAHHAHHAAHHHHAHAAAHHAAAAAHAAHHAH
*M1312	AAHAAHAAAHHAAHHHHHHHAAHAAAHAHHAHAHAHHHHHHAHAHAHHHAAAAHAAHHHHAAHHHHAHAHHHAHAAHAHAHHAHAHHHHHAHAHAHHHHAHAAAHAHHHAHHHAHHHAHHAHAHHAHHAH-AAHAHHHAHHAHHHAHHHHAHAAAHHAAHAAHAAHHAH
*M1313	AAHAAHAAAHHAAHHHHHHHAAHAAAHAHHAHAHAHHHHHHAHAHAHHHAAAAHAAHHHHAAHHHHAHAHHHAHAAHAHAHHAHAHHHHHAHAHAHHHHAHAAAHAHHHAHHHAHHHAHHAHAHHAHHAH-AAHAHHH-HHAHHHAHHHHAHAAAHHAAHAAHAAHHAH
*M1314	AAHAAHAAAHHAAHHHHHHHAAHAAAHAHHAHAHAHHHHHHAHAHAHHHAAAAHAAHHHHAAHHHHAHAHHHAHAAHAHAHHAHAHHHHHAHAHAHHHHAHAAAHAHHHAHHHAHHHAHHAHAHHAHHAH-AAHAHHHAHHAHHHAHHHHAHAAAHHAAHAAHAAHHAH
*M1315	AAHAAHAAAHHAAHHHHHHHAAHAAAHAHHAHAHAHHHHAHAHAHAHHHAAAAHAAHHHHAAHHHHAHAHHHAHAAHAHAHHAHAHHHHHAHAHAHHHHAHAAAHAHHHAHHHAHHHAHHAHAHHAHHAH-AAHAHHHAHHAHHHAHHHHAHAAAHHAAHAAHAAHHAH
*M1316	AAHAAHAAAHHAAHHHHHHHHAHAAAHAHHAHAHAHHHHAHAHAHAHHHAAAAHAAHHHHAAHHAHAHAHHHAHAAHAHAHHAHAHHHAHAAAHAHHHHAHAAAHAHHHAHHHAHHHAHHAHAHHAHHAHAAAHAHHHAHHAHHAAHHHHAHAAAHHAAAAAHAAHHAH
*M1317	AAHAAHAAAHHAAHHHHHHHHAHAAAHAHHAHAHAHHHHAHAHAHAHHHAAAAHAAHHHHAAHHAHAHAHHHAHAAHAHAHHAHAHHHAHAAAHAHHHHAHAAAHAHHHAHHHAHHHAHHAHAHHAHHAHAAAHAHHHAHHAHHAAHHHHAHAAAHHAAAAAHAAHHAH
*M1318	AAHAAHAAAHHAAHHHHHHHHAHAAAHAHHAHAHAHHHHAHAHAHAHHHHAAAHAAHHHHAAHHHHAHAHHHAHAAHAHAHHAHAHHHHHAHAHAHHHHHHAAAHAHHHAHHHAHHHAHHAHAHHAHHAH-AAHAHHHAHHAHHHAHHHHAHAAAHHAAHAAHAAHHAH
*M1319	AAHAAHAAAHHAAHHHHHHHHAHAAAHAHHAHAHAHHHHAHAHAHAHHHHAAAHAAHHHHAAHHHHAHAHHHAHAAHAHAHHAHAHHHHHAHAHAHHHHHHAAAHAHHHAHHHAHHHAHHAHAHHAHHAH-AAHAHHHAHHAHHHAHHHHAHAAAHHAAHAAHAAHHAH
*M1320	AAHAAHAAAHHAAHHHHHHHHAHAAAHAHHAHAHAHHHHAHAHAHAHHHHAAAHAAHHHHAAHHHHAHAHHHAHAAHAHAHHAHAHHHHHAHAHAHHHHHHAAAHAHHHAHHHAHHHAHHAHAHHAHHAHAAAHAHHHAHHAHHHAHHHHAHAAAHHAAHAAHAAHHAH
*M1321	AAHAAHAAAHHAAHHHHHHHHAHAAAHAHHAHAHAHHHHAHAHAHAHHHHAAAHAAHHHHAAHHHHAHAHHHAHAAHAHAHHAHAAHHAHAAAHAHHHHHHAAAHAHHHAHHHAHAHAHHAHAHHAHHAH-AAHAHHHAHHHHHAAHHHHAHAAAHHAAAAAHAAHHAH
*M1322	AAHAAHAAAHHAAHHHHHHHHAHAAAHAHHAHAHAHHHHAAAHAHAHHHHAAAHAAHHHHAAHHHHAHAHHHAHAAHAHAHHAHAAHHAHAAAHAHHHHHHAAAHAHHHAHHHAHAHAHHAHAHHAHHAA-AAHAHHHAHHHHHAAHHHHAHAAAHHAAAAAHAAHHAH
*M1323	AAHAAHAAAHHAAHHHHHHHHAHAAAHAHHAHAHAHHHHAAAHAHAHHHHAAAHAAHHHHAAHHHHAHAHHHAHAAHAHAHHAHAAHHHHAHAHAHHHHHHAAAHAHHHAHHHAHAHAHHAHAHHAHHAAHAAHAHHHAHHHHHHA-HHHAHAAAHHAHHAAHAAHHAH
*M1324	AAHAAHAAAHHAAHHHHHHHHAHAAAHAHHAHAHAHHHHAAAHAHAHHHHAAAHAAHHHHAAHHHHAAAHHHAAAAHAHAHHAHAAHHHHAHAHAHHHHHHAAAHAHHHAHHHAHAHAHHAHAHHAHHAA-AAAAHHHAHHHHHHAHHHHAHAAAHHAHHAAHAAHHAH
*M1325	AAHAAHAAAHHAAHHHHHHHHAHAAHHAHHAHAHAHHHHAAHHAHAHHHHAAAHAAHHHHAAHHHHAAAHHHAAAAHAHAHHAHAAHHHHAHAHAHHHHHHAAAHAHHHAHHHAHAHAHHAHAHHAHHAAHAAAAHHHAHHHHHHA-HHHAHAAAHHAHHAAHAAHHAH
*M1326	AAHAAHAAAHHAAHHHHHHHHAHAAHHAHHAHAHAHHHHAAHHAHAHHHHAAAHAAHHHHAAHHHHAAAHHHAAAAHAHAHHAHAAHHAHAAAHAHHHHHHAAAHAHHHAHHHAHAHAHHAHAHHAHHAAHAAAAHHHHHHHHHAA-HHHAHAAAHHAHAAAHAAHHAH
*M1327	AAHAAHAAAHHAAHHHHHAHHAHAAHHAHHAHAHAHHHHAAHHAHAHHHHAAAHAAHHHHAAHHHHAAAHHHAAAAHAHAHHAHAAHHHHAHAHAHHHHHHAAAHAHHHAHHHAHAHAHHAHAHHAHHAA-AAAAHHHHHHHHHHAHHHHAHAAAHHAHHAAHAAHAAH
*M1328	AAHAAHAAAHHAAHHHHHAHHAHAAHHAHHAHAHAHHHHAAHHAHAHHHHAAAHAAHHHHAAHHHHAAAHHHAAAAHAHAHHAHAAHHHHAHAHAHHHHHHAAAHAHHHAHHHAHAHAHHAHAHHAHHAAAAAAAHHHHHHHHHHAHHHHAHAAAHHAHHAAHAAHAAH
*M1329	AAHAAHAAAHHAAHHHHHAHHAHAAHHAHHAHAHAHHHHAAHHAHAHHHHAAAHAAHHHHAAHHHHAAAHHHAAAAHAHAHHAHAAHAHHAHAHAHHHHHHAAAHAHHHAHHHAHAHAHHAHAHHAHHAAAAAAAHHH-HHHHHHAHHHHAHAAAHHAHHAAHAAHAAH
*M1330	AAHAAHAAAHHAAHHHHHAHHAHAAHHAHHAHAHAHHHHAAHHAHAHHHHAAAHAAHHHHAAHHHHAAAHHHAAAAHAHAHHAHAAHAAAAAAHAHHHHHHAAAHAHHHAHHHAHAHAHHAHAHHAHHAAAAAAAHHH-AHHHHAAHHAHAHAAAHHAHAAAHAAHAAH
*M1331	AAHAAHAAAHHAAHHHHHAHHAHAAHHAHHAHAHAHHHHAAHHAHAHHHHAAAHAAHHHHAAHHHHAAAHHHAAAAHAHAHHAHAAHAHAAHAHAHHHHHHAAAHAHHHAHHHAHAHAHHAHAHHAHHAAHAAAAHHHHAHHHHHA-HAHAHAAAHHAHHAAHAAHAAH
*M1332	AAHAAHAAAHHAAHHHHHAHHAHAAHHAHHAHAHAHHHHAAHHAHAHHHHAAAHAAHHHHAAHHHHAAAHHHAAAAAAHAHHAHAAHAHAAHAHAHHHHHHAHAHAHHAAHHHAHAHAHHAHAHHAHHAA-AAAAHHHHAHHHHHAHHAHAHAAAHHAHHAAHAAHAAH
*M1333	AAHAAHAAAHHAAHHHHHAHHAHAAHHAHHAHAHAHHHHAAHHAHAHHHHAAAHAAHHHHAAHHHHAAAHHHAAAAAAHAHHAHAAHAHAAHAHAHHHHHHAHAHAHHAAHHHAHAHAHHAHAHHAHHAA-AAAAHHHHAHHHHHAHHAHAHAAAHHAHHAAHAAHAAH
*M1334	AAHAAHAAAHHAAHHHHHAHHAHAAHHAHHAHAHAHHHHAAHHAHAHHHHAAAHAAHHHHAAHHHHAAAHHHAAAAAAHAHHAHAAHAHAAHAHAHHHHHHAHAHAHHAAHHHAHAHAHHAHAHHAHHAA-AAAAHHHHAHHHHHAHHAHAHAAAHHAHHAAHAAHAAH
*M1335	AAHAAHAAAHHAAHHHHHHHAAHAAAHAHHAHAHAHHHHHHAHAHAHHHAAAAHAAHHHHAAHHHHAHAHHHAHAAHAHAHHAHAHHHHHAHAHAHHHHAHAAAHAHHHAHHHAHHHAHHAHAHHAHHAHHAAHAHAH-HHAHHHAHHHHAHAAAHHAAHAAHAAHHAH
*M1336	AAHAAHAAAHHAAHHHHHHHAAHAAAHAHHAHAHAHHHHHHAHAHAHHHAAAAHAAHHHHAAHHHHAHAHHHAHAAHAHAHHAHAHHHHHAHAHAHHHHAHAAAHAHHHAHHHAHHHAHHAHAHHAHHAHHAAHAHHHAHHAHHHA-HHHAHAAAHHAAHAAHAAHHAH
*M1337	AAHAAHAAAHHAAHHHHHHHAAHAAAHAHHAHAHAHHHHHHAHAHAHHHAAAAHAAHHHHAAHHHHAHAHHHAHAAHAHAHHAHAHHHHHAHAHAHHHHAHAAAHAHHHAHHHAHHHAHHAHAHHAHHAH-AAHAHHHAHHAHHHAAHHHAHAAAHHAAHAAHAAHHAH
*M1338	AAHAAHAAAHHAAHHHHHHHAAHAAAHAHHAHAHAHHHHHHAHAHAHHHAAAAHAAHHHHAAHHHHAHAHHHAHAAHAHAHHAHAHHHHHAHAHAHHHHAHAAAHAHHHAHHHAHHHAHHAHAHHAHHAH-AAHAHHHAHHAHHHAAHHHAHAAAHHAAHAAHAAHHAH
*M1339	AAHAAAAAAHAAAHHHHHAHHAHAAHHAHHAHAHAHHHHAAHHAHAHHHHAAAHAAHHHHAAHHHHAAAHHHAAAAAAHAHHAHAAHAAAAAAHAHHHHHHAHAHAHHAAHHHAHAHAHHAHAHHAHAAA-AHAAHHHHAHHHHAAHHAHAHAAAHHAHAAAHAHHAAH
*M1340	HAAHHAAAHAAAHAAHAAHAHHAAAHAAAAAAHHHHAAAAHHHAAHHAHHAHAHAHAHAHHHHAHAAHHAAHAHHHAHAHAAAAHHAHAAAAHAAHAHHAHHHAHAHHHHAHAAAHAHAAAHHHHHAHAAHAHAHHAAHHHAHAAAAAHAAAHAAHHHAAAAHAHHAAA
*M1341	HAAHHAAAHAAAHAAHAAHAHHAAAHAAAAAAHHHHAAAAHHHAAHHAHHAHAHAHAHAHHHHAHAAHHAAHAHHHAHAHAAAAHHAHHAAHHAAHAHHAHHHAHAHHHHAHAAAHAHAAAHHHHHAHAAHAHAHHAAHHHAHAHAHAHAAAHAAHHHAHAAHAHHAAA
*M1342	HAHAAAAAAHAAAHHHHHAHHAHAAHHAHAAHAHAAHHHAAHAAHAHHHHAAAHAHHHHHAAHHHHAAAHHHAAAAAAHAHHAHAAHAAAAAAHAHHHHHHAHAHAHHAAAHHAAAHAHHAHAHHAHAAA-AHAAHHHHAHHHHAAHHAHAHAAAHHAHAAAHAHHAAH
*M1343	HAHAAAAAAHAAAHHHHHAHHAHAAHHAHAAHAHAAHHHAAHAAHAHHHHAAAHAHHHHHAAHHHHAAAHHHAAAAAAHAHHAHAAHAHAAHAHAHHHHHHAHAHAHHAAAHHAAAHAHHAHAHHAHAAA-AHAAHHHHAHHHHHAHHAHAHAAAHHAHHAAHAHHAAH
*M1344	AAHAAHAAAHHAAHHHHHHHHAHAAAHAHHAHAHAHHHHAHAHAHAHHHHAAAHAAHHHHAAHHHHAHAHHHAHAAHAHAHHAHAAHHAHAAAHAHHHHHHAAAHAHHHAHHHAHAHAHHAHAHHAHHAHHAAHAHHHAHHHHHAAAHHHAHAAAHHAAAAAHAAHHAH
*M1345	AAHAAHAAAHHAAHHHHHHHHAHAAAHAHHAHAHAHHHHAAAHAHAHHHHAAAHAAHHHHAAHHHHAHAHHHAHAAHAHAHHAHAAHHAHAAAHAHHHHHHAAAHAHHHAHHHAHAHAHHAHAHHAHHAA-AAHAHHHAHHHHHAAHHHHAHAAAHHAAAAAHAAHHAH
*M1346	AAHAAHAAAHHAAHHHHHHHHAHAAAHAHHAHAHAHHHHAAAHAHAHHHHAAAHAAHHHHAAHHHHAHAHHHAHAAHAHAHHAHAAHHAHAAAHAHHHHHHAAAHAHHHAHHHAHAHAHHAHAHHAHHAA-AAHAHHHAHHHHHAAHHHHAHAAAHHAAAAAHAAHHAH
*M1347	AAHAAHAAAHHAAHHHHHHHHAHAAAHAHHAHAHAHHHHAAAHAHAHHHHAAAHAAHHHHAAHHHHAHAHHHAHAAHAHAHHAHAAHHAHAAAHAHHHHHHAAAHAHHHAHHHAHAHAHHAHAHHAHHAA-AAHAHHHAHHHHHAA-HHHAHAAAHHAAAAAHAAHHAH
*M1348	HAAAAAAAAHAAAHHHHHAHHAHAAHHAHAAHAHHAHHHAAHAAHAHHHHAAAHAHHHHHAAHHHHAAAHHHAAAAAHHAHHAHAAHAAAAAAHAHHHHHHAHAHAAHAAAHHAAAHHHHAHAAHAHAAAHHHAHHHHHAAHHHAAHHAHAHAAAHHAHAAHHAHHAAH
*M1349	HAAAAAAAAHAAAHHHHHAHH-HAAHHAHAAHAHHAHHHAAHAAHAHHHHAAAHAHHHHHA-HHHHAAAHHHAAAAAHHAHHAHAAHAHAAHAHAHHHHHHAHAHAAHAAAHHAAAHHHHAHAAHAHAAAAHHAHHHHHAAHHHHAHHAHAHAAAHHAHHAHHAHHAAH
*M1350	AAHAAHAAAHHAAHHHHHHHHAHAAAHAHHAHAHAHHHHAAAHAHAHHHHAAAHAAHHHHAAHHHHAAAHHHAAAAHAHAHHAHAAHHAHAAAHAHHHHHHAAAHAHHHAHHHAHAHAHHAHAHHAHHAA-AAAAHHHAHHHHHAAHHHHAHAAAHHAHAAAHAAHHAH
*M1351	HAAAAAAAAHAAAHHHHHAHHHHAAHHAHAAHAHHAHHHAAHAAHAHHHHAAAHAHHHHHAHHHHHAAAHHHAAAAAHHAHHAHAAHAAAAAAHAHHHAHHAHAHAAHAAAHHAAAHHHHAHAAHAHAAAAHHAHHHHHAAHHHAA-HAHAHAAAHHAHAAHHAHHAAH
*M1352	HAAAAAAAAHAAAHHHHHAHHAHAAHHAHAAHAHHAHHHAAHAAHAHHHHAAAHAHHHHHAAHHHHAAAHHHAAAAAHHAHHAHAAHAAAAAAHAHHHAHHAHAHAAHAAAHHAAAHHHHAHAAHAHAAAHHHAHHHHHAAHHHAAHHAHAHAAAHHAHAAHHAHHAAH
*M1353	HAAAAAAAAHAAAHHHHHAHH-HAAHHAHAAHAHHAHHHAAHAAHAHHHHAAAHAHHHHHA-HHHHAAAHHHAAAAAHHAHHAHAAHAAAAAAHAHHHAHHAHAHAAHAAAHHAAAHHHHAHAAHAHAAAAHHAHHHHHAAHHHAA-HAHAHAAAHHAHAAHHAHHAAH
*M1354	HAAAAAAHAHAAAHHHHHAHHHHAAHHAHAAHAHHAHHHAAHAAHAAHHHAAAAAHHHHHAHHHHHAAAHHHAAAAAHHAHHAHAAHAHAAHAHAHHHAHHAHAHAAHAAAHHAAAAHHHAHAAHAHAAAAHHAHHHHHAAHHHHA-HAHAHAAAHHAHHAHHAHHAAH
*M1355	AAHAAHAAAHHAAHHHHHAHHAHAAHHAHHAHAHAHHHHAAHHAHAHHHHAAAHAAHHHHAAHHHHAAAHHHAAAAHAHAHHAHAAHAHAAHAHAHHHHHHAAAHAHHHAHHHAHAHAHHAHAHHAHHAA-AAAAHHHHAHHHHHAHHAHAHAAAHHAHHAAHAAHAAH
*M1356	AAAHHHAHHHHAHAHHAAHAHAAAAHAAAHHAAAHHAAHAHHHHAHHAHHHHHHAAAHAHHAHHHAAHHAAHAAHHHHAHAHAAHHAHHHAHHHAHAHHHHHHHHAHHHHHHHAAHAHAAAHHHHAAHAAHHHHHAHAHHHAHAHAHHHAAAHHAHHHHHAAHAAHAHA
*M1357	HAHHHAAAHHAAHHHHHHHHHHHAAHHAHAAHHHHHHHHAHHHAHHHHHHAHAHAHHHHHHHHHHHAHHHHHAHHHAHHHHHAHHHHHHAAHHHAHHHHHHHHAHAHHHHAHHAHHHHHHAHHHHHHHAAHAHAHHHHHHHHHHHAHHHHAHHAAHHHHHAAHAHHAAH
*M1358	HAAAAAAHAHAAAHHHHHAAHHHAAHHAHAAHAHHAHHHAAHAHHAAHHHAAHAAHHHHHAHHHHHAAAHHHHAAAAHHAHHAHAAHAHAAHAAHHAHAHHAHAHHAHAAAHHAAAAHHHAHAAHAHAAA-HHAHHHHHAAHHHHAHAAHAHAAAHHAHHAHHAHHAAH
*M1359	HAAAAAAHAHAAAHHHHHAAHAHAAHHAHAAHAHHAHHHAAHAHHAAHHHAAHAAHHHHHAAHHHHAAAHHHHAAAAHHAHHAHAAHAHAAHAAHHAHAHHAHAHHAHAAAHHAAAAHHHAHAAHAHAAAHHHAHHHHHAAHHHHA-AAHAHAAAHHAHHAHHAHHAAH
*M1360	HAAAAAAHAHAAAHHHHHAAHHHAAHHAHAAHAHHAHHHAAHAHHAAHHHAAHAAHHHHHAHHHHHAAAHHHHAAAAHHAHHAHAAHAHAAHAAHHAHAHHAHAHHAHAAAHHAAAAHHHAHAAHAHAAA-HHAHHHHHAAHHHHAHAAHAHAAAHHAHHAHHAHHAAH
*M1361	HAHAAAAAAHAAAHHHHHAHHAHAAHHAHAAHAHAAHHHAAHAAHAHHHHAAAHAHHHHHAAHHHHAAAHHHAAAAAAHAHHAHAAHAHAAHAHAHHHHHHAHAHAHHAAAHHAAAHAHHAHAHHAHAAAAAHAAHHHHAHHHHHAHHAHAHAAAHHAHHAAHAHHAAH
*M1362	HAAAAAAHAHAAAHHHHHAAH-HAAHHAHAAHAHHAHHHAAHAHHAAHHHAAHAAHHHHHA-HHHHAAAHHHHAAAAHHAHHAHAAHAHAAHAAHHAHAHHAHAHHAHAAAHHAAAAHHHAHAAHAHAAAHHHAHHHHHAAHHHHAHAAHAHAAAHHAHHAHHAHHAAH
*M1363	HAAAAAAHAHAAAHHHHHAAHHHAAHHAHAAHAHHAHHHAAHAHHAAHHHAAHAAHHHHHA-HHHHAAAHHHHAAAAHHAHHAHAAHAAAAAAAHHAHAHHAHAHHAHAAAHHAAAAHHHAHAAHAHAAAAHHAHHHHHAAHHHAAHAAHAHAAAHHAHAAHHAHHAAH
*M1364	HAAAAAAHAHAAAHHHHHAAHHHAAHHAHAAHAHHAHHHAAHAHHAAHHHAAHAAHHHHHAHHHHHAAAHHHHAAAAHHAHHAHAAHAAAAAAAHHAHAHHAHAHHAHAAAHHAAAAHHHAHAAHAHAAA-HHAHHHHHAAHHHAAHAAHAHAAAHHAHAAHHAHHAAH
*M1365	HAAAAAAHAHAAAHHHHHAAHHHAAHHAHAAHAHHAHHHAAHAHHAAHHHAAHAAHHHHHAHHHHHAAAHHHHAAAAHHAHHAHAAHAHAAHAAHHAHAHHAHAHHAHAAAHHAAAAHHHAHAAHAHAAA-HHAHHHHHAAHHHHAHAAHAHAAAHHAHHAHHAHHAAH
*M1366	HAAAAAAHAHAAAHHHHHAAH-HAAHHAHAAHAHHAHHHAAHAHHAAHHHAAHAAHHHHHAHHHHHAAAHHHHAAAAHHAHHAHAAHAHAAHAAHHAHAHHAHAHHAHAAAHHAAAAHHHAHAAHAHAAAAHHAHHHHHAAHHHHAHAAHAHAAAHHAHHAHHAHHAAH
*M1367	HAAAAAAHAHAAAHHHHHAAHHHAAHHAHAAHAHHAHHHAAHAHHAAHHHAAHAAHHHHHAHHHHHAAAHHHHAAAAHHAHHAHAAHAHAAHAAHHAHAHHAHAHHAHAAAHHAAAAHHHAHAAHAHAAA-HHAHHHHHAAHHHHAHAAHAHAAAHHAHHAHHAHHAAH
*M1368	HAHAAAAAAHAAAHHHHHAHHHHAAHHAHAAHAHHAHHHAAHAAHAHHHHAAAHAHHHHHAHHHHHAAAHHHAAAAAHHAHHAHAAHAHAAHAHAHHHHHHAHAHAAHAAAHHAAAHHHHAHAAHAHAAA-HHAHHHHHAAHHHHAHHAHAHAAAHHAHHAHHAHHAAH
*M1369	HAAAAAAAAHAAAHHHHHAHHHHAAHHAHAAHAHHAHHHAAHAAHAHHHHAAAHAHHHHHAHHHHHAAAHHHAAAAAHHAHHAHAAHAAAAAAHAHHHHHHAHAHAAHAAAHHAAAHHHHAHAAHAHAAA-HHAHHHHHAAHHHAA-HAHAHAAAHHAHAAHHAHHAAH
*M1370	HAAAAAAAAHAAAHHHHHAHHHHAAHHAHAAHAHHAHHHAAHAAHAHHHHAAAHAHHHHHAHHHHHAAAHHHAAAAAHHAHHAHAAHAHAAHAHAHHHAHHAHAHAAHAAAHHAAAHHHHAHAAHAHAAA-HHAHHHHHAAHHHHAHHAHAHAAAHHAHHAHHAHHAAH
*M1371	HHAHHHAHHHHAHHHHHHHAHHHAAHHAHHHHAHHHHHHAHHHHHHHHHHHHHHAHHHHHHHHHHHAHAHHHHAHHHHHHHHAHHHHAHHAHHHHHAHHHHHHHHHHHHHHHHAAHAHHHHHHHHAHHAAHHHHHHHHHHHHHHHAHHHHAHHHAHHHHHAHHAHHAHH
#####################################################################
####  END Section 1: BC_ano_segData.raw
#####################################################################


#####################################################################
####  BEGIN Section 2: BC_ano_phyMap.txt
#####################################################################
mrkName	phyChr	phyPos
M1	1	128.188137791216
M2	1	3040.65298804272
M3	1	3710.86903940407
M4	1	4209.33629798784
M5	1	4358.09850991387
M6	1	5113.32153951866
M7	1	9243.28907720778
M8	1	14045.1261820978
M9	1	14210.6946205898
M10	1	14242.7348783334
M11	1	14629.4407302533
M12	1	15597.9673031609
M13	1	18017.1965105178
M14	1	19287.1237821144
M15	1	19512.3543249157
M16	1	19516.3119202038
M17	1	20415.9058573739
M18	1	22690.9539048847
M19	1	23498.0593823077
M20	1	24840.4702826745
M21	1	25554.5180571926
M22	1	30888.2993397132
M23	1	31356.2172154907
M24	1	32337.3213515058
M25	1	39637.3498217957
M26	1	44302.7854233308
M27	1	44310.2126912003
M28	1	54196.6381095446
M29	1	56320.5385452297
M30	1	58864.0254019067
M31	1	59305.8936265069
M32	1	60363.4118797632
M33	1	60364.7943274323
M34	1	66539.8356768487
M35	1	67955.5434104968
M36	1	69959.848569393
M37	1	74327.8139607101
M38	1	74917.3601245547
M39	1	79816.1583140037
M40	1	80541.8078062158
M41	1	80609.6832760887
M42	1	81295.7297086025
M43	1	82725.939589368
M44	1	84253.7069046674
M45	1	87653.85050032
M46	1	90857.008856529
M47	1	91242.3051539628
M48	1	93618.9766585638
M49	1	94685.1962000905
M50	1	94688.5303385866
M51	1	94796.4154704135
M52	1	96773.77645317
M53	1	98797.4900930683
M54	1	98806.7064108625
M55	1	98838.3942799845
M56	1	99092.9272920081
M57	1	99425.6092575635
M58	1	99578.3561715947
M59	1	99579.8741533491
M60	1	99905.8878419122
M61	1	100193.979093434
M62	1	100550.596378437
M63	1	100876.691387451
M64	1	100913.041629105
M65	1	101526.983928287
M66	1	101762.759022917
M67	1	102086.197563862
M68	1	102223.683339898
M69	1	102294.269491475
M70	1	102553.00406014
M71	1	103731.581358306
M72	1	105899.665905769
M73	1	105941.844113086
M74	1	106178.947441752
M75	1	107816.199191084
M76	1	107949.266555943
M77	1	108410.40772746
M78	1	109625.95872407
M79	1	110011.20080787
M80	1	110486.329096981
M81	1	119805.84254371
M82	1	128494.471930606
M83	1	133902.227716834
M84	1	136441.594337321
M85	1	136518.008454562
M86	1	142538.513840022
M87	1	150299.737695464
M88	1	152992.718648127
M89	1	162928.044764415
M90	1	188373.078387575
M91	1	189043.375759387
M92	1	190013.366100415
M93	1	190262.423535396
M94	1	191847.657302825
M95	1	194693.168314983
M96	1	218553.428986604
M97	1	224483.668671315
M98	1	225444.036092293
M99	1	238504.53425216
M100	1	239318.145365674
M101	1	248061.828697982
M102	1	250052.688875625
M103	1	250725.398754154
M104	1	250844.966924126
M105	1	251920.240142545
M106	1	258384.375695713
M107	1	264484.27694829
M108	1	271280.796292026
M109	1	274379.512082172
M110	1	276833.085626721
M111	1	316884.546292466
M112	1	329216.413210247
M113	1	357520.185972282
M114	1	358127.026285399
M115	1	358148.603311765
M116	1	359703.396123655
M117	1	363618.298174933
M118	1	372115.336578977
M119	1	380211.139877167
M120	1	380947.252600757
M121	1	381975.902093863
M122	1	385541.180418935
M123	1	387158.074948668
M124	1	387177.781604658
M125	1	387196.322667515
M126	1	391217.131052976
M127	1	398543.019426724
M128	1	412714.653123956
M129	1	415398.471972459
M130	1	418350.865164213
M131	1	418614.180784959
M132	1	424586.246288365
M133	1	425183.219720079
M134	1	456944.819384432
M135	1	458496.494912362
M136	1	463906.310816685
M137	1	465029.617314902
M138	1	465042.953868887
M139	1	521902.890966434
M140	1	525494.435797219
M141	1	529961.015788935
M142	1	530049.953255649
M143	1	540509.037290821
M144	1	557586.088065874
M145	1	561655.526081109
M146	1	588596.449402727
M147	1	589019.993419007
M148	1	594188.233369853
M149	1	598562.948358613
M150	1	600968.949439254
M151	1	602202.96017827
M152	1	602687.006610187
M153	1	632449.261663162
M154	1	633061.008310164
M155	1	633829.459466485
M156	1	640987.150040488
M157	1	641364.802215516
M158	1	645794.218761067
M159	1	648623.221721647
M160	1	667600.216409985
M161	1	680624.066153211
M162	1	699262.8219785
M163	1	700442.781724335
M164	1	702176.669276421
M165	1	703535.425587464
M166	1	704626.149691596
M167	1	708702.255983823
M168	1	718926.649197046
M169	1	720468.48495039
M170	1	727960.592326239
M171	1	728054.842729094
M172	1	728648.969945018
M173	1	733788.178494812
M174	1	734271.682790389
M175	1	735163.93078014
M176	1	738483.783983715
M177	1	741377.057207501
M178	1	743703.06607105
M179	1	744012.43617395
M180	1	744021.083248586
M181	1	744068.547285227
M182	1	748705.764690221
M183	1	752395.273557796
M184	1	753000.162180086
M185	1	755549.937818317
M186	1	756001.672924321
M187	1	756836.074966505
M188	1	756917.720699435
M189	1	757170.600195619
M190	1	757235.764983788
M191	1	757311.52853742
M192	1	760327.514321955
M193	1	763218.537679926
M194	1	764111.869942359
M195	1	765408.416108291
M196	1	765441.513531899
M197	1	766020.948852987
M198	1	771459.796158362
M199	1	771511.759926632
M200	1	775038.871853309
M201	1	775379.740077611
M202	1	776026.725586767
M203	1	777847.029671583
M204	1	793458.387742362
M205	1	795547.022209076
M206	1	797653.303213684
M207	1	801726.346435585
M208	1	802827.669305181
M209	1	803202.095768981
M210	1	803265.390186774
M211	1	805432.336247922
M212	1	806277.662337374
M213	1	806980.758957807
M214	1	813910.752268658
M215	1	815104.644918452
M216	1	815965.909816324
M217	1	816074.066016322
M218	1	822140.625883936
M219	1	823821.546715523
M220	1	825332.128308817
M221	1	828368.498419767
M222	1	837855.260927646
M223	1	838094.641228943
M224	1	839851.732216417
M225	1	841547.399156474
M226	1	845077.004910319
M227	1	847257.504379987
M228	1	848741.521292581
M229	1	856241.110149933
M230	1	859838.103450944
M231	1	862273.081719003
M232	1	878143.933349325
M233	1	879110.345590503
M234	1	884173.275557141
M235	1	888069.555225111
M236	1	890237.368704405
M237	1	894580.395824043
M238	1	894589.828996374
M239	1	901456.582103066
M240	1	907993.499459992
M241	1	909225.910896802
M242	1	1e+06
M243	2	84.5666143455456
M244	2	758.201942070152
M245	2	2064.04783465467
M246	2	5825.93858388983
M247	2	6477.10866888643
M248	2	7110.28509609293
M249	2	7608.6342942519
M250	2	8411.30167694451
M251	2	8434.51814594209
M252	2	8543.01668287527
M253	2	9179.66305999357
M254	2	9496.17972823782
M255	2	12821.21451538
M256	2	12874.9093073143
M257	2	21034.4786385948
M258	2	22605.042359503
M259	2	23165.957974113
M260	2	23352.7271337992
M261	2	23564.6444871761
M262	2	29502.7304213084
M263	2	33597.7721347568
M264	2	34873.8909306742
M265	2	34874.2844301487
M266	2	37273.2360903123
M267	2	47383.9904524149
M268	2	48879.4315463664
M269	2	50158.8772014775
M270	2	50558.6011222462
M271	2	51499.1006390646
M272	2	56612.0181750968
M273	2	58317.58798845
M274	2	58562.6308430469
M275	2	59263.0599077194
M276	2	60810.0136601554
M277	2	62448.9031989146
M278	2	63528.2722575644
M279	2	63805.0454788806
M280	2	64307.7231712595
M281	2	64548.831031111
M282	2	65362.4806264111
M283	2	65389.846726231
M284	2	65784.5266991898
M285	2	69379.71676194
M286	2	69525.096931441
M287	2	71214.6405843768
M288	2	71312.5146354975
M289	2	72646.8355809666
M290	2	76972.432213813
M291	2	76982.3054733559
M292	2	80978.9723181705
M293	2	81963.2575947008
M294	2	81978.4967561692
M295	2	81983.3260679021
M296	2	82551.3604457333
M297	2	82753.1183581313
M298	2	84272.4556019909
M299	2	85305.7852221201
M300	2	85452.7036168397
M301	2	85474.3103152596
M302	2	85902.0084713998
M303	2	85924.7956682433
M304	2	86218.167412849
M305	2	87375.4135947772
M306	2	87784.2953214987
M307	2	89053.581535631
M308	2	90165.2533238722
M309	2	90477.047998422
M310	2	90500.4075581376
M311	2	91671.9270391876
M312	2	92698.0305780572
M313	2	93689.2915270906
M314	2	104540.683445627
M315	2	106964.032073212
M316	2	107063.015077397
M317	2	107087.590908216
M318	2	110083.588589288
M319	2	115871.286178789
M320	2	116401.938106539
M321	2	117429.36523455
M322	2	117674.980452019
M323	2	117854.344667048
M324	2	121541.255880045
M325	2	122771.907600314
M326	2	122924.263442318
M327	2	137836.426847339
M328	2	138440.698949507
M329	2	139674.391347533
M330	2	139919.43420213
M331	2	140501.491470327
M332	2	142522.504771539
M333	2	151212.475621813
M334	2	152435.185807232
M335	2	157297.12222387
M336	2	157352.033286908
M337	2	157376.609117726
M338	2	157776.333038495
M339	2	158029.710927416
M340	2	161418.349538715
M341	2	161542.766918027
M342	2	162733.746736727
M343	2	172147.756620146
M344	2	172643.351321983
M345	2	173733.166003048
M346	2	173866.061507402
M347	2	174961.170545033
M348	2	175534.642370149
M349	2	175737.61655365
M350	2	180094.263872305
M351	2	190470.630379719
M352	2	191263.603366266
M353	2	191446.473303887
M354	2	191621.974069529
M355	2	193372.3670503
M356	2	194362.161319474
M357	2	194396.860818592
M358	2	194735.163048654
M359	2	195456.662221554
M360	2	195787.201780163
M361	2	195960.591957715
M362	2	202602.111861598
M363	2	202681.348346698
M364	2	204330.683507872
M365	2	205000.348068172
M366	2	205427.008816606
M367	2	208706.648073459
M368	2	208977.626120695
M369	2	214997.595718211
M370	2	215027.966723109
M371	2	215512.901166454
M372	2	217251.489162989
M373	2	219985.702375456
M374	2	220154.370559314
M375	2	220229.636276988
M376	2	220847.823951483
M377	2	221582.880969915
M378	2	221646.234385315
M379	2	228841.443822548
M380	2	230088.729838786
M381	2	235190.450526134
M382	2	240969.813081311
M383	2	241127.248643804
M384	2	241164.98882068
M385	2	243062.586377606
M386	2	243714.149962077
M387	2	246784.626361875
M388	2	254636.049831915
M389	2	259093.647652128
M390	2	263035.7611607
M391	2	276338.905214347
M392	2	287969.7122739
M393	2	288100.461417484
M394	2	303355.971000377
M395	2	303778.696754066
M396	2	314194.806708408
M397	2	316235.494983347
M398	2	323618.797169408
M399	2	328425.822523008
M400	2	328546.447998293
M401	2	330082.705719558
M402	2	331764.665564439
M403	2	336006.554127248
M404	2	351267.286521348
M405	2	357186.556026062
M406	2	395431.735818476
M407	2	405328.104512316
M408	2	411101.421484656
M409	2	443082.590459984
M410	2	443802.587180345
M411	2	445316.48697692
M412	2	502629.864306357
M413	2	505908.179974068
M414	2	509410.146434033
M415	2	512636.198216989
M416	2	513646.311368121
M417	2	521329.31706306
M418	2	521839.220836699
M419	2	522379.209433799
M420	2	524199.287594242
M421	2	524829.101389575
M422	2	529238.012592985
M423	2	535003.78152995
M424	2	535441.817990467
M425	2	535445.967621289
M426	2	536999.932818908
M427	2	541112.324281915
M428	2	541692.986415611
M429	2	549890.331696447
M430	2	550261.830973088
M431	2	557928.202372058
M432	2	560549.0161905
M433	2	563901.130896026
M434	2	565777.765662764
M435	2	584472.961470606
M436	2	586246.964419849
M437	2	586319.582959241
M438	2	588174.825663635
M439	2	588634.182641136
M440	2	588816.229807127
M441	2	588822.776207476
M442	2	606601.654829845
M443	2	607611.875299015
M444	2	608138.377595943
M445	2	615076.166831471
M446	2	627626.76102641
M447	2	627934.370297458
M448	2	629511.730827471
M449	2	632305.755960068
M450	2	633677.995945811
M451	2	636549.003884698
M452	2	636593.54087068
M453	2	637486.748905195
M454	2	640323.128890324
M455	2	647377.250879597
M456	2	649065.363625352
M457	2	652158.448358596
M458	2	654777.974360576
M459	2	660026.005307092
M460	2	660272.801022984
M461	2	662517.965933964
M462	2	662999.108473281
M463	2	663131.360069405
M464	2	663211.526644171
M465	2	664633.311791026
M466	2	667830.208840188
M467	2	670179.078749047
M468	2	676195.900350765
M469	2	680484.114533531
M470	2	684176.391648453
M471	2	687538.200750125
M472	2	692199.667070826
M473	2	701404.084825036
M474	2	701798.693252636
M475	2	704289.866880559
M476	2	722842.902060056
M477	2	724749.764740973
M478	2	727326.041573434
M479	2	736242.310394246
M480	2	749162.686777209
M481	2	759262.494699383
M482	2	767986.056095711
M483	2	786303.778589436
M484	2	786916.171089851
M485	2	792819.91525166
M486	2	811377.887060929
M487	2	839710.493135688
M488	2	842026.881451558
M489	2	842047.951559785
M490	2	879134.239627014
M491	2	909637.639212065
M492	2	991725.600367514
M493	2	1e+06
M494	3	584.263633324534
M495	3	4066.61678934918
M496	3	5751.17161979195
M497	3	8556.77844065959
M498	3	9937.54086027977
M499	3	10730.9856814382
M500	3	13150.2813365126
M501	3	13154.2144734318
M502	3	13279.9514623141
M503	3	13630.6793070387
M504	3	14197.8839229805
M505	3	15178.3147004956
M506	3	15190.5768332436
M507	3	15533.3304356654
M508	3	16760.2377934479
M509	3	17450.1562812675
M510	3	17594.1707887741
M511	3	18621.2902151296
M512	3	18752.9191973575
M513	3	22087.7103106151
M514	3	22098.7539421214
M515	3	22267.8788296453
M516	3	27771.8026658524
M517	3	27994.557032074
M518	3	29762.9725112598
M519	3	30771.2900007351
M520	3	31023.0878838931
M521	3	31283.7546052021
M522	3	33857.7382216971
M523	3	33864.1083610995
M524	3	34812.3799602756
M525	3	38471.1690112739
M526	3	44651.6695179082
M527	3	58976.8174123396
M528	3	66717.2000211125
M529	3	71818.6019977929
M530	3	73125.1438101386
M531	3	76213.6280078587
M532	3	78661.8437873388
M533	3	79431.458425987
M534	3	79556.6709966134
M535	3	79591.4214180992
M536	3	79596.8352653879
M537	3	80322.7535240675
M538	3	81255.4313921642
M539	3	85999.6891125187
M540	3	86421.737840044
M541	3	89586.2626848678
M542	3	89594.7921935592
M543	3	93304.2338784497
M544	3	94881.2366942364
M545	3	95056.1147585086
M546	3	95684.5066456595
M547	3	96856.9053529623
M548	3	101650.643478166
M549	3	101846.313183878
M550	3	102454.792601372
M551	3	103143.986158073
M552	3	103551.783048291
M553	3	103846.598652498
M554	3	104024.407289377
M555	3	105132.41051967
M556	3	107560.281955635
M557	3	107566.266493378
M558	3	107568.425862667
M559	3	108144.576437092
M560	3	108219.090101627
M561	3	108741.287291961
M562	3	108748.59829941
M563	3	108751.621416415
M564	3	109743.064977304
M565	3	109796.10834148
M566	3	111090.974135599
M567	3	112188.242215713
M568	3	115174.079251876
M569	3	116028.603375779
M570	3	116229.00826986
M571	3	116231.075094751
M572	3	116244.216399281
M573	3	116411.675487639
M574	3	116780.326097462
M575	3	123757.973201178
M576	3	123822.877672378
M577	3	123974.835574054
M578	3	124166.633839112
M579	3	124826.228612488
M580	3	125635.791582982
M581	3	126547.492720843
M582	3	126674.617875697
M583	3	126860.431603011
M584	3	126978.394862453
M585	3	126980.801016804
M586	3	127013.546309664
M587	3	127042.003712079
M588	3	127606.092666618
M589	3	128430.293076078
M590	3	134981.711530289
M591	3	136036.470883543
M592	3	141065.827046304
M593	3	152980.224218419
M594	3	167162.97713231
M595	3	169167.581339508
M596	3	170528.169080343
M597	3	176808.24735933
M598	3	178426.833457996
M599	3	180005.687161744
M600	3	183032.274581203
M601	3	183613.977819514
M602	3	184523.118562361
M603	3	186376.983369124
M604	3	186520.427186176
M605	3	186621.886694624
M606	3	186765.361359808
M607	3	187416.765953952
M608	3	187464.241230177
M609	3	188304.097066981
M610	3	188479.530397642
M611	3	188525.555811629
M612	3	190915.453196241
M613	3	191198.639054421
M614	3	191266.489522293
M615	3	191452.951060394
M616	3	191489.675762372
M617	3	193349.540530945
M618	3	193363.946608916
M619	3	193594.382160179
M620	3	193882.735080586
M621	3	193921.773392517
M622	3	194486.772366971
M623	3	194489.949724639
M624	3	194798.739532959
M625	3	194860.111892964
M626	3	195240.160887819
M627	3	195627.752251119
M628	3	196370.82207158
M629	3	197131.336511082
M630	3	197449.797209003
M631	3	197687.883097176
M632	3	202861.731913501
M633	3	202922.734095914
M634	3	203449.31172109
M635	3	208984.654380452
M636	3	209583.925630335
M637	3	209706.778318809
M638	3	210058.153974321
M639	3	211294.871038302
M640	3	211799.515641129
M641	3	211873.180982015
M642	3	212855.925369483
M643	3	213865.692721195
M644	3	215433.317704641
M645	3	215828.77534178
M646	3	216029.072267396
M647	3	216524.323613817
M648	3	216769.782205705
M649	3	224816.656436912
M650	3	228476.571444753
M651	3	229609.176060874
M652	3	230279.089534638
M653	3	230431.124556647
M654	3	231110.878584742
M655	3	231281.391638237
M656	3	232195.005360326
M657	3	232715.953201285
M658	3	232781.073609413
M659	3	232984.779253693
M660	3	233349.435030331
M661	3	234759.657416679
M662	3	237715.648884456
M663	3	237873.298266616
M664	3	238313.686209031
M665	3	238514.01398278
M666	3	238518.163056628
M667	3	238761.678216156
M668	3	238784.058536429
M669	3	238849.857603477
M670	3	242858.06345356
M671	3	251411.217238628
M672	3	251459.402021904
M673	3	255119.826023935
M674	3	257234.342127941
M675	3	257577.496756087
M676	3	261017.171520523
M677	3	261856.42581874
M678	3	264374.836524177
M679	3	266813.905832311
M680	3	269143.417997165
M681	3	271664.188584753
M682	3	271694.820780524
M683	3	272785.333119576
M684	3	272947.224119982
M685	3	277128.781051769
M686	3	288851.642167954
M687	3	289534.588977783
M688	3	289537.612094788
M689	3	301396.359235513
M690	3	301468.219960636
M691	3	302646.664901948
M692	3	303269.550397412
M693	3	303280.424364188
M694	3	303638.910514287
M695	3	303691.105554814
M696	3	307343.86379587
M697	3	307788.354539934
M698	3	307789.249135782
M699	3	322092.124678404
M700	3	335726.82966676
M701	3	342133.138504753
M702	3	345057.695725309
M703	3	356923.47624029
M704	3	356933.085433626
M705	3	360500.74910063
M706	3	370501.806266138
M707	3	371681.068682966
M708	3	371698.359061344
M709	3	373786.114410233
M710	3	374501.050733672
M711	3	391037.917198244
M712	3	393825.78634281
M713	3	399605.214852154
M714	3	400289.920005548
M715	3	403391.11363394
M716	3	403564.912013568
M717	3	404215.113530537
M718	3	404743.619164008
M719	3	404934.229775956
M720	3	404977.077832276
M721	3	405159.050967069
M722	3	405225.266483908
M723	3	405283.322669648
M724	3	405553.999610018
M725	3	406115.774954605
M726	3	406190.180650675
M727	3	406193.774458135
M728	3	406371.552246881
M729	3	406671.735426178
M730	3	413592.452300998
M731	3	413620.369861091
M732	3	414479.922230624
M733	3	414700.039081499
M734	3	415985.203137884
M735	3	416101.222964966
M736	3	416113.423401449
M737	3	416331.257490505
M738	3	416447.030532525
M739	3	416480.284819575
M740	3	416526.988892482
M741	3	416998.965322781
M742	3	417557.162283975
M743	3	421531.234675226
M744	3	425835.875656483
M745	3	429865.243325598
M746	3	436665.220609033
M747	3	436885.29118771
M748	3	440788.690506947
M749	3	444028.361403026
M750	3	445131.336387689
M751	3	449183.038104878
M752	3	449186.986665864
M753	3	450321.473018079
M754	3	450365.971449498
M755	3	450764.467627707
M756	3	451364.139903315
M757	3	452652.712678364
M758	3	452982.849394511
M759	3	460669.108954463
M760	3	461300.122932894
M761	3	461307.57275694
M762	3	467113.129634681
M763	3	467114.348135923
M764	3	467286.064266594
M765	3	472584.709203753
M766	3	476108.568522325
M767	3	476133.586357944
M768	3	476169.370191875
M769	3	476171.683801827
M770	3	476824.430289744
M771	3	476989.992217942
M772	3	477548.651901126
M773	3	479424.280065508
M774	3	480803.330413763
M775	3	480835.505016169
M776	3	480965.576167695
M777	3	487668.613194123
M778	3	501276.542003296
M779	3	502031.966500902
M780	3	503628.249399626
M781	3	503634.311057701
M782	3	503822.330426503
M783	3	505085.237555146
M784	3	505085.977910331
M785	3	505877.957445186
M786	3	515500.076148616
M787	3	516933.959052744
M788	3	525795.48619634
M789	3	533758.700291666
M790	3	533788.80806918
M791	3	534536.597653944
M792	3	534613.116447104
M793	3	541770.237986866
M794	3	543375.482268139
M795	3	543376.36143992
M796	3	549267.305948973
M797	3	550243.957830232
M798	3	551040.086438936
M799	3	551785.778350676
M800	3	552952.747786623
M801	3	553920.808462926
M802	3	577824.579193681
M803	3	721120.309784352
M804	3	721164.638551041
M805	3	721770.989447378
M806	3	721785.81197514
M807	3	722153.645109447
M808	3	742771.225960012
M809	3	756727.337642961
M810	3	758787.190855824
M811	3	760500.249360881
M812	3	760614.526268465
M813	3	767462.055948456
M814	3	772107.831005168
M815	3	772873.790140091
M816	3	772883.291364963
M817	3	773434.131046508
M818	3	773471.380166742
M819	3	775341.918389229
M820	3	776766.346340685
M821	3	778092.044843437
M822	3	778407.143094894
M823	3	778463.764842463
M824	3	779357.142189501
M825	3	780267.701946452
M826	3	780289.326487475
M827	3	781011.866875624
M828	3	781583.128021015
M829	3	781616.690789392
M830	3	782868.600558728
M831	3	783472.036306525
M832	3	787012.013774432
M833	3	787139.925556669
M834	3	788270.324531302
M835	3	793974.82292632
M836	3	794310.604850752
M837	3	794321.077791803
M838	3	794465.693837897
M839	3	794466.511313414
M840	3	794532.618861788
M841	3	800392.391332748
M842	3	824236.64059146
M843	3	832576.587507376
M844	3	833156.609522455
M845	3	837538.355411393
M846	3	837717.56763831
M847	3	840376.445315993
M848	3	843560.203971555
M849	3	843577.679438729
M850	3	847551.366228322
M851	3	847590.234875523
M852	3	847591.715585893
M853	3	848777.394414322
M854	3	849275.607181482
M855	3	851868.608671786
M856	3	855133.112314689
M857	3	856532.676671189
M858	3	856676.96881189
M859	3	856679.868536364
M860	3	856680.85567661
M861	3	856683.585736354
M862	3	856803.955150147
M863	3	857122.693481262
M864	3	859234.942247514
M865	3	859385.388590689
M866	3	859387.193206451
M867	3	859389.35257574
M868	3	861247.75205801
M869	3	862773.732062312
M870	3	862867.047663727
M871	3	874615.620698517
M872	3	874622.900857834
M873	3	875739.711230013
M874	3	881280.575705127
M875	3	881594.470879409
M876	3	881607.349974811
M877	3	881660.285370523
M878	3	885251.532434976
M879	3	895588.109315787
M880	3	895588.895943171
M881	3	895817.804511866
M882	3	902688.593683913
M883	3	903895.542299839
M884	3	908515.188988154
M885	3	908764.67326136
M886	3	909544.035909941
M887	3	909575.069131437
M888	3	913536.956510272
M889	3	913693.156030194
M890	3	914730.223979346
M891	3	916969.69044485
M892	3	917556.560745387
M893	3	918171.055548757
M894	3	919035.050049399
M895	3	919138.931136264
M896	3	919268.477869534
M897	3	919468.805643283
M898	3	920045.233850902
M899	3	927476.502745962
M900	3	931903.641662168
M901	3	932068.247298251
M902	3	932377.962550552
M903	3	932865.332199068
M904	3	933590.093652771
M905	3	934034.584396836
M906	3	936776.890849404
M907	3	942041.757081258
M908	3	981845.889330535
M909	3	1e+06
M910	4	955.562992458405
M911	4	961.742743595273
M912	4	1016.49317033419
M913	4	1074.38768098485
M914	4	1571.60828912354
M915	4	3239.46891262096
M916	4	3891.11824916939
M917	4	9990.57598793296
M918	4	14519.6613878004
M919	4	14522.8922050614
M920	4	19543.1051952799
M921	4	19571.3585838109
M922	4	19580.2053854385
M923	4	22402.4652046402
M924	4	23070.5288275416
M925	4	24483.371720791
M926	4	25921.4757020208
M927	4	26126.9686898247
M928	4	26439.7508306995
M929	4	26452.1536996479
M930	4	28507.994277854
M931	4	29900.563250707
M932	4	31182.7857199265
M933	4	37353.0395550475
M934	4	37577.8523964056
M935	4	37582.7745139777
M936	4	37804.7685214839
M937	4	38117.6157123707
M938	4	38546.9457913531
M939	4	38685.6107335295
M940	4	41453.5104260641
M941	4	42539.7805759016
M942	4	42553.4193950774
M943	4	42803.6234244399
M944	4	46252.6184256067
M945	4	49785.7014089095
M946	4	51432.5508785416
M947	4	51874.5657098576
M948	4	52096.6030840384
M949	4	52262.2420978438
M950	4	52263.6515147698
M951	4	52596.5557926797
M952	4	55724.3772014279
M953	4	58054.6420967857
M954	4	58079.0358512733
M955	4	58710.3462174134
M956	4	61964.4730660642
M957	4	63002.4327403475
M958	4	63208.8797949936
M959	4	67263.7072409467
M960	4	67265.2250745592
M961	4	67597.5005356868
M962	4	67625.4720408327
M963	4	67700.0410378842
M964	4	67890.4207395744
M965	4	68045.9119515129
M966	4	68532.3993076771
M967	4	72609.6906910961
M968	4	73235.2766561831
M969	4	73239.1796569011
M970	4	73391.1581681934
M971	4	77887.7185620773
M972	4	78846.8159385192
M973	4	79073.4284968751
M974	4	79343.3643632009
M975	4	79431.355346055
M976	4	83707.5479827319
M977	4	94271.2362594318
M978	4	94359.2272422858
M979	4	94774.8317687432
M980	4	122473.733997751
M981	4	136661.792107881
M982	4	139336.908800013
M983	4	149625.760776152
M984	4	152647.355515359
M985	4	152691.567840159
M986	4	153811.230329473
M987	4	153827.12421573
M988	4	154375.669283311
M989	4	154601.175991463
M990	4	161804.966100054
M991	4	168575.674912305
M992	4	169617.472537294
M993	4	169883.830652962
M994	4	175282.482929467
M995	4	175561.851047529
M996	4	181451.695964397
M997	4	182272.778898782
M998	4	184828.290302244
M999	4	192950.152913063
M1000	4	234557.918600838
M1001	4	234582.052155278
M1002	4	235177.47659815
M1003	4	237095.54125101
M1004	4	237495.642191282
M1005	4	238202.107004581
M1006	4	238287.604403643
M1007	4	239391.438056712
M1008	4	239702.940880684
M1009	4	239759.013991
M1010	4	239972.6382303
M1011	4	240362.049285272
M1012	4	240435.035398699
M1013	4	240639.986303069
M1014	4	240650.806288393
M1015	4	241457.70832017
M1016	4	242267.407502461
M1017	4	242288.765589723
M1018	4	242410.235645403
M1019	4	242779.632980026
M1020	4	246662.685027712
M1021	4	246665.655644925
M1022	4	246697.595200801
M1023	4	247078.614804229
M1024	4	247084.664455342
M1025	4	248923.801760349
M1026	4	249079.92178907
M1027	4	250811.032707536
M1028	4	251005.83581004
M1029	4	253596.43085329
M1030	4	253675.011267746
M1031	4	259159.724710084
M1032	4	259176.35582981
M1033	4	259183.229447741
M1034	4	260740.266534184
M1035	4	261274.999315891
M1036	4	263574.061888842
M1037	4	264181.780783975
M1038	4	264888.635897346
M1039	4	266802.992699524
M1040	4	269262.143351926
M1041	4	271277.826389411
M1042	4	271283.897723861
M1043	4	271992.834437615
M1044	4	272004.023039673
M1045	4	274533.471071674
M1046	4	275775.102333426
M1047	4	277331.770803135
M1048	4	282009.430430335
M1049	4	286785.792609026
M1050	4	289223.541807491
M1051	4	323394.009527051
M1052	4	772669.354562072
M1053	4	772942.456195647
M1054	4	773614.032519195
M1055	4	773657.854543923
M1056	4	777894.496773324
M1057	4	788473.623586198
M1058	4	788495.849006953
M1059	4	788525.121512338
M1060	4	788815.764965807
M1061	4	789685.548675818
M1062	4	803685.178584617
M1063	4	804548.587393455
M1064	4	805435.154006554
M1065	4	808834.624265276
M1066	4	819752.791740522
M1067	4	819761.31329209
M1068	4	819903.989651671
M1069	4	821084.495585511
M1070	4	821431.428982669
M1071	4	821474.448723916
M1072	4	821486.331192769
M1073	4	822205.372341715
M1074	4	822579.301493839
M1075	4	822686.894213632
M1076	4	822734.922805801
M1077	4	822836.509241157
M1078	4	823128.041711455
M1079	4	823284.075006827
M1080	4	824890.26821898
M1081	4	839567.328952403
M1082	4	844092.793234938
M1083	4	845132.465892869
M1084	4	845226.940193583
M1085	4	874622.173267993
M1086	4	875192.249889534
M1087	4	883158.447821716
M1088	4	883220.397116446
M1089	4	884325.488403079
M1090	4	899382.267739691
M1091	4	915921.883782429
M1092	4	923907.726818225
M1093	4	924030.93154089
M1094	4	924676.813109711
M1095	4	927756.150576207
M1096	4	929498.601880093
M1097	4	938750.448248791
M1098	4	952883.886032206
M1099	4	974847.133556044
M1100	4	975044.343508991
M1101	4	994251.226875751
M1102	4	1e+06
M1103	5	1598.84558643444
M1104	5	3230.11330925326
M1105	5	4319.98616430653
M1106	5	4328.96654798647
M1107	5	4676.79831023751
M1108	5	4999.58618560649
M1109	5	5444.97948699073
M1110	5	6053.2002145342
M1111	5	7204.67091257521
M1112	5	9145.31917738168
M1113	5	9608.63108470007
M1114	5	11425.4090807194
M1115	5	12829.3845574418
M1116	5	13124.5988603851
M1117	5	14857.1804892269
M1118	5	24621.0921048809
M1119	5	26362.3589874225
M1120	5	28470.1773052381
M1121	5	28614.8331569088
M1122	5	30373.5127082759
M1123	5	32861.2476333211
M1124	5	33750.8537161692
M1125	5	33752.2872046439
M1126	5	34123.0969439164
M1127	5	34375.1379469148
M1128	5	34393.351682829
M1129	5	35825.0693776801
M1130	5	38009.3263603395
M1131	5	39079.509829578
M1132	5	40025.2749314951
M1133	5	40748.3012212942
M1134	5	43376.5180168631
M1135	5	44488.2726518689
M1136	5	45135.7035053389
M1137	5	46090.4068295101
M1138	5	46449.6221767076
M1139	5	50286.1854336237
M1140	5	55954.5783155439
M1141	5	56336.8559626143
M1142	5	56450.8182963555
M1143	5	57078.2224726049
M1144	5	60017.4219443391
M1145	5	62123.6802894028
M1146	5	63175.81866843
M1147	5	63661.3918085325
M1148	5	64372.149123445
M1149	5	64392.3444463684
M1150	5	65577.0383478826
M1151	5	65592.0478154416
M1152	5	71222.3267685042
M1153	5	72506.8589261409
M1154	5	77233.7450101426
M1155	5	84576.3259462721
M1156	5	86606.2299493435
M1157	5	94112.6923472754
M1158	5	94192.0823119201
M1159	5	99394.5071167011
M1160	5	99795.5465982201
M1161	5	107104.524878045
M1162	5	107130.369832016
M1163	5	107687.617395855
M1164	5	109404.725781455
M1165	5	109867.489590239
M1166	5	111109.523030742
M1167	5	122465.197113308
M1168	5	122786.930953034
M1169	5	122942.127161137
M1170	5	123167.227013095
M1171	5	125920.789727352
M1172	5	139197.507011761
M1173	5	141505.170487525
M1174	5	142482.008560203
M1175	5	161653.31477556
M1176	5	165638.876510997
M1177	5	176680.658779023
M1178	5	182008.471663917
M1179	5	191508.03114026
M1180	5	207433.666480271
M1181	5	207635.535386654
M1182	5	208694.250948095
M1183	5	212618.509970524
M1184	5	213002.263267494
M1185	5	213669.931605314
M1186	5	213733.300228182
M1187	5	220904.157677324
M1188	5	223138.544595173
M1189	5	224548.043218666
M1190	5	225305.55755471
M1191	5	228600.810266712
M1192	5	231571.25135491
M1193	5	234090.607349251
M1194	5	235549.097549439
M1195	5	240797.351823985
M1196	5	240812.024000139
M1197	5	251035.748124776
M1198	5	251110.79546257
M1199	5	251128.840552782
M1200	5	251132.044821137
M1201	5	251229.142584587
M1202	5	251785.631242763
M1203	5	252924.664320215
M1204	5	253820.425971219
M1205	5	253878.946030129
M1206	5	255309.483205059
M1207	5	260195.865962588
M1208	5	261626.023684687
M1209	5	261723.458739543
M1210	5	262905.918085493
M1211	5	267194.32534193
M1212	5	267674.712626668
M1213	5	280559.792427496
M1214	5	304504.657425135
M1215	5	307925.466862953
M1216	5	312747.300477693
M1217	5	315591.805387244
M1218	5	326339.385226544
M1219	5	326464.688983805
M1220	5	328156.28970684
M1221	5	331186.009759611
M1222	5	331940.277665874
M1223	5	335215.16640925
M1224	5	357956.955123758
M1225	5	359415.866938203
M1226	5	373453.176342735
M1227	5	375728.881457797
M1228	5	378188.494711882
M1229	5	378910.340481761
M1230	5	378921.513259579
M1231	5	388280.506542547
M1232	5	388927.304974631
M1233	5	388993.287605894
M1234	5	392763.235810161
M1235	5	392938.20572693
M1236	5	395864.208672411
M1237	5	401910.747381681
M1238	5	405102.831084928
M1239	5	437039.310006344
M1240	5	439031.690340518
M1241	5	440078.305572775
M1242	5	449653.460485448
M1243	5	461927.494743208
M1244	5	464298.864133246
M1245	5	464686.243312829
M1246	5	465423.140711692
M1247	5	467068.026575021
M1248	5	469602.139068367
M1249	5	479762.15727873
M1250	5	481991.864278323
M1251	5	483898.024496885
M1252	5	484252.264795846
M1253	5	486642.311697481
M1254	5	488427.974561314
M1255	5	491460.477268182
M1256	5	493160.889729194
M1257	5	493552.316405647
M1258	5	494655.849562636
M1259	5	494983.486001964
M1260	5	495146.229105272
M1261	5	499969.875661318
M1262	5	511852.314596922
M1263	5	512292.395558665
M1264	5	513311.057765665
M1265	5	556008.481698336
M1266	5	556050.98041547
M1267	5	602305.563836762
M1268	5	607611.326296001
M1269	5	609191.28356371
M1270	5	609442.945113876
M1271	5	609467.525225076
M1272	5	610056.183051082
M1273	5	631434.007481882
M1274	5	639068.767098303
M1275	5	644281.647936664
M1276	5	645304.484124811
M1277	5	650325.06670043
M1278	5	650707.850284609
M1279	5	654952.19885116
M1280	5	655056.084604152
M1281	5	656174.922358681
M1282	5	656392.095862602
M1283	5	656737.229293607
M1284	5	685559.791795075
M1285	5	699090.784638046
M1286	5	702066.074290203
M1287	5	702088.967944373
M1288	5	705579.301573216
M1289	5	706006.312492983
M1290	5	709851.603165025
M1291	5	725329.610648087
M1292	5	725330.622522305
M1293	5	726649.136789078
M1294	5	727909.974225456
M1295	5	728020.64796799
M1296	5	728767.073849068
M1297	5	730661.68183698
M1298	5	734481.549169308
M1299	5	742271.42067098
M1300	5	745000.27678976
M1301	5	747149.49762764
M1302	5	748130.636165742
M1303	5	750455.670148905
M1304	5	750986.946274496
M1305	5	758298.622885568
M1306	5	759810.320805024
M1307	5	762045.803919942
M1308	5	766108.605387311
M1309	5	768720.041935441
M1310	5	771718.98414743
M1311	5	772671.790207444
M1312	5	772854.054050863
M1313	5	774364.866580379
M1314	5	774536.210614535
M1315	5	779560.461234192
M1316	5	781693.829375999
M1317	5	781702.00869259
M1318	5	787820.306148447
M1319	5	789712.131482261
M1320	5	791146.505346933
M1321	5	797778.497613853
M1322	5	801232.27728659
M1323	5	804993.1186229
M1324	5	809343.334529453
M1325	5	811379.394100681
M1326	5	815433.425991499
M1327	5	816576.675211523
M1328	5	816654.378719138
M1329	5	819475.18890743
M1330	5	823894.718197879
M1331	5	824104.639936576
M1332	5	836905.987145909
M1333	5	836908.390347175
M1334	5	836951.605808546
M1335	5	838477.259159918
M1336	5	842807.74351923
M1337	5	847864.078983866
M1338	5	849210.50411447
M1339	5	849989.815907616
M1340	5	852607.02857107
M1341	5	853857.28348959
M1342	5	855731.653993153
M1343	5	858038.980177511
M1344	5	873931.813928305
M1345	5	878008.992441848
M1346	5	878167.392918306
M1347	5	878833.669929076
M1348	5	880279.7646701
M1349	5	886596.010019747
M1350	5	887405.34074801
M1351	5	889070.885709946
M1352	5	893328.852417007
M1353	5	893508.923866289
M1354	5	898030.272999869
M1355	5	900054.569533319
M1356	5	923320.129639638
M1357	5	933254.331253805
M1358	5	933404.510252246
M1359	5	933918.120740458
M1360	5	934657.674309142
M1361	5	939214.312556056
M1362	5	940419.033134791
M1363	5	943506.978116491
M1364	5	943648.429699807
M1365	5	944630.790919255
M1366	5	944941.309819738
M1367	5	955078.898151614
M1368	5	957338.033826365
M1369	5	965998.623092159
M1370	5	968588.093537484
M1371	5	1e+06
#####################################################################
####  END Section 2: BC_ano_phyMap.txt
#####################################################################


#####################################################################
####  BEGIN Section 3: F2_ano_segData.raw
#####################################################################
data type F2
355 5376 0 

*M1	HAHHBBHHHHBBHHAAAAHBBBHHHAAAAHABHBBBBBHHHAHAHHHHHHHBHBHHHBBBHHAHAHHAHBBBHHBBBBHAAHBHBHAHBBBBHAHHAAAHHBAHAHAHHAHAHAAHHHABBBHAHABBBBHAHHAHHBBBBBBBBHBAHBABBBBAHHHBHHAABBBHBHHHHAAAABBBHHHHHHBHHBBBBBAAAAHHAHHHHHAAAAAAHHHAAAHHBBHAAHHAAAAHHHAAAAHHHHBBHHHHBHHHAAAHHHHABBAAAABBHHAHAHHBHHHHHHHHHBHBHBHHBAAHHBBBHHBBHBHBHHHHAAHBHHAHAHAHHHHBHHABHHHHHHHHHHHHHHHHBBHHBBH
*M2	HAHHBBHHHHBBHHAAAAHBBBHHHAAAAHABHBBBBBHHHAHAHHHHHHHBHBHHHBBBHHAH-HHAHBBBHHBBBBHAAHBHBHAHBBBBHAHHAAAHHBAHAHAHHAHAHAAHHHABBBHAHABBBBHAHHAHHBBBBBBBBHBAHBABBBBAHHHBHHAABBBHBHHHHAAAABBBHHHHHHBHHBBBBBAAAAHHAHHHHHAAAAAAHHHAAAHHBBHAAHHAAAAHHHAAAAHHHHBBHHHHBHHHAAAHHHHABBAAAABBHHAHAHHBHHHHHHHHHBHBHBHHBAAHHBBBHHBBHBHBHHHHAAHBHHAHAHAHHHHBHHABHHHHHHHHHHHHHHHHBBHHBBH
*M3	HAHHBBHHHHBBHHAAAAHBBBHHHAAAAHABHBBBBBHHHAHAHHHHHHHBHBHHHBBBHHAH-HHAHBBBHHBBBBHAAHBHBHAHBBBBHAHHAAAHHBAHAHAHHAHAHAAHHHABBBHAHABBBBHAHHAHHBBBBBBBBHBAHBABBBBAHHHBHHAABBBHBHHHHAAAABBBHHHHHHBHHBBBBBAAAAHHAHHHHHAAAAAAHHHAAAHHBBHAAHHAAAAHHHAAAAHHHHBBHHHHBHHHAAAHHHHABBAAAABBHHAHAHHBHHHHHHHHHBHBHBHHBAAHHBBBHHBBHBHBHHHHAAHBHHAHAHAHHHHBHHABHHHHHHHHHHHHHHHHBBHHBBH
*M4	HAHHBBHHHHBBHHAAAAHBBBHHHAAAAHABHBBBBBHHHAHAHHHHHHHBHBHHHBBBHHAH-HHAHBBBHHBBBBHAAHBHBHAHBBBBHAHHAAAHHBAHAHAHHAHAHAAHHHABBBHAHABBBBHAHHAHHBBBBBBBBHBAHBABBBBAHHHBHHAABBBHBHHHHAAAABBBHHHHHHBHHBBBBBAAAAHHAHHHHHAAAAAAHHHAAAHHBBHAAHHAAAAHHHAAAAHHHHBBHHHHBHHHAAAHHHHABBAAAABBHHAHAHHBHHHHHHHHHBHBHBHHBAAHHBBBHHBBHBHBHHHHAAHBHHAHAHAHHHHBHHABHHHHHHHHHHHHHHHHBBHHBBH
*M5	HAHHBBHHHHBBHHAAAAHBBBHHHAAAAHABHBBBBBHHHAHAHHHHHHHBHBHHHBBBHHAHAHHAHBBBHHBBBBHAAHBHBHAH-BBBHAHHAAAHHBAHAHAHHAHAHAAHHHABBBHAHABBBBHAHAAHHBBBBBBBBHBAHBABBBBAHHHBHHAABBBHBHHHHAAAABBBHHHHHHBHHBBBBBAAAAHHAHHHHHAAAAAAHHHAAAHHBBHAAHHAAAAHHHAAAAHHHHBBHHHHBHHHAAAHHHHABBAAAABBHHAHAHHBHHHHHHHHHBHBHBHHBAAHHHBBHHBBHBHBHHHHAAHBHHAHAHAHHHHBHHABHHHHHHHHHHHHHHHHBBHHBBH
*M6	HAHABBHHHHBBHHAAAAHBBBHHHAAAAHABHBBBBBHHHAHAHHHHHHHBHBHHHBBBHHAH-HHAHBBBHHBBBBHAAHBHBHHHBBBBHAHHHAAHHBAHAHAHHAHAHAAHHHABBBHAHABBBBHAHAAHHBBBBBBBBHBAHBABBBBAHHHBHHAABBBHBHHHHAAAABBBHHHHHHBHHBBBBBAAAAHHAHHHHBHHAAAAHHHAAAHHBBHAAHHAAAAHHHAAAAHHHHBBHHHHBHHHAAAHHHHABBAAAABBHHAHAHHBHHHHHHHHHBHBHBHHBAAHHHHHHHBBHBHBHHHHAAHBHHHHHBAHHHHBHHABHHHHHHHHHHHHHHHHBBHBBBB
*M7	HAHABBHHHHBBHHAAAAHBBBHHHAAAAHABHBBBBBHHHAHAHHHHHHHBHBHHHBBBHHAHAHHAHBBBHHBBBBHAAHBHBHHHBBBBHAHHHAAHHBAHAHAHHAHAHAAHHHABBBHAHABBBBHAHAAHHBBBBBBBBHBAHBABBBBAHHHBHHAABBBHBHHHHAAAABBBHHHHHHBHHBBBBBAAAAHHAHHHHBHHAAAAHHHAAAHHBBHAAHHAAAAHHHAAAAHHHHBBHHHHBHHHAAAHHHHABBAAAABBHHAHAHHBHHHHHHHHHBHBHBHHBAAHHHHHHHBBHBHBHHHHAAHBHHHHHBAHHHHBHHABHHHHHHHHHHHHHHHHBBHBBBB
*M8	HAHABBHHHHBBHHAAAAHBBBHHHAAAAHABHBBBBBHHHAHAHHHHHHHBHBHHHBBBHHAHAHHAHBBBHHBBBBHAAHBHBHHHBBBBHAHHHAAHHBAHAHAHHAHAHAAHHHABBBHAHABBBBHAHAAHHBBBBBBBBHBAHBABBBBAHHHBHHAABBBHBHHHHAAAABBBHHHHHHBHHBBBBBAAAAHHAHHHHBHHAAAAHHHAAAHHBBHAAHHAAAAHHHAAAAHHHHBBHHHHBHHHAAAHHHHABBAAAABBHHAHAHHBHHHHHHHHHBHBHBHHBAAHHHHHHHBBHBHBHHHHAAHBHHHHHBAHHHHBHHABHHHHHHHHHHHHHHHHBBHBBBB
*M9	HAHABBHHHHBBHHAAAAHBBBHHHAAAAHABHBBBBBHHHAHAHHHHHHHBHBHHHBBBHHAHAHHAHBBBHHBBBBHAAHBHBHHHBBBBHAHHHAAHHBAHAHAHHAHAHAAHHHABBBHAHABBBBHAHAAHHBBBBBBBBHBAHBABBBBAHHHBHHAABBBHBHHHHAAAABBBHHHHHHBHHBBBBBAAAAHHAHHHHBHHAAAAHHHAAAHHBBHAAHHAAAAHHHAAAAHHHHBBHHHHBHHHAAAHHHHABBAAAABBHHAHAHHBHHHHHHHHHBHBHBHHBAAHHHHHHHBBHBHBHHHHAAHBHHHHHBAHHHHBHHABHHHHHHHHHHHHHHHHBBHBBBB
*M10	HAHABBHHHHBBHHAAAAHBBBHHHAAAAHABHBBBBBHHHAHAHHHHHHHBHBHHHBBBHHAH-HHAHBBBHHBBBBHAAHBHBHHHBBBBHAHHHAAHHBAHAHAHHAHAHAAHHHABBBHAHABBBBHAHAAHHBBBBBBBBHBAHBABBBBAHHHBHHAABBBHBHHHHAAAABBBHHHHHHBHHBBBBBAAAAHHAHHHHBHHAAAAHHHAAAHHBBHAAHHAAAAHHHAAAAHHHHBBHHHHBHHHAAAHHHHABBAAAABBHHAHAHHBHHHHHHHHHBHBHBHHBAAHHHHHHHBBHBHBHHHHAAHBHHHHHBAHHHHBHHABHHHHHHHHHHHHHHHHBBHBBBB
*M11	HAHABBHHHHBBHHAAAAHBBBHHHAAAAHABHBBBBBHHHAHAHHHHHHHBHBHHHBBBHHAHAHHAHBBBHHBBBBHAAHBHBHHHBBBBHAHHHAAHHBAHABABHAHAHAAHHHABBBHAHABBBBHAHAAHHHHBHBBBBHBAAHABBBBAHHHBHHAAHHBHBHHHHAAAABBBHHHABHBHHBBBHHAAAAHHAHHHHBHHAAAAHHHAAAHHBBHAAHHAAAAHHHAAAAHHHHBBHHHHBHHHAAAHHHHABBAAAABBHHAHHHHBHHHHHHHHHBHBHBHHBAAHHHHHHHBBHBHBHHHHAAHBHHHBHBAHHHHBBHABHHHHHHHHHHHHHHHHBBHBBBB
*M12	HAHABBHHHHBBHHAAAAHBBBHHHAAAAHABHBBBBBHHHAHAHHHHHHHBHBHHHBBBHHAHAHHAHBBBHHBBBBHAAHBHBHHHBBBBHAHHHAAHHBAHABABHAHAHAAHHHABBBHAHABBBBHAHAAHHHHBHBBBBHBAAHABBBBAHHHBHHAAHHBHBHHHHAAAABBBHHHABHBHHBBBHHAAAAHHAHHHHBHHAAAAHHHAAAHHBBHAAHHAAAAHHHAAAAHHHHBBHHHHBHHHAAAHHHHABBAAAABBHHAHHHHBHHHHHHHHHBHBHBHHBAAHHHHHHHBBHBHBHHHHAAHBHHHBHBAHHHHBBHABHHHHHHHHHHHHHHHHBBHBBBB
*M13	HAHABBHHHHBBHHAAAAHBBBHHHAAHHHABHBBBBBHHHAHAHHHHHHHBHBHHHBBBHHAHAHHAHBBBHHBBBBHAAHBHHHHHBBBBHAHHHAAHHBAHABABHAHAHAAHHHABBBHAHABBBBHAHAAHHAAHABBBBHBAAHABBBBAHHHBHHAAHHBHBHHHHAAAABBBHHHABHBHHBBBHHAAAHHBAHHHHBHHAAAAHHHAAAHHBBHAAHHAAAAHHHAAAAHHHHBBHHHHBHHHAAAHHHHABBAAAABHHHAHHHHBHHHHHHHAHBHBHBHHBAAHHHHHHHBBHBHBHHHHAAHBHHHBHBAHHHHBBHABHHHHHHHHHHHHHHHHBHHBBBB
*M14	HAHABBHHHHBBHHAAAAHBBBHHHAAHHHABHBBBBBHHHAHAHHHHHHHBHBHHHBBBHHAHAHHAHBBBHHBBBBHAAHBHHHHHBBBBHAHHHAAHHBAHABABHAHAHAAHHHABBBHAHABBBBHAHAAHHAAHABBBBHBAAHABBBBAHHHBHHAAHHBHBHHHHAAAABBBHHHABHBHHBBBHHAAAHHBAHHHHBHHAAAAHHHAAAHHBBHAAHHAAAAHHHAAAAHHHHBBHHHHBHHHAAAHHHHABBAAAABHHHAHHHHBHHHHHHHAHBHBHBHHBAAHHHHHHHBBHBHBHHHHAAHBHHHBHBAHHHHBBHABHHHHHHHHHHHHHHHHBHHBBBB
*M15	HAHABBHHHHBBHHAAAAHBBBHHHAAHHHABHBBBBBHHHAHAHHHHHHHBHBHHHBBBHHAH-HHAHBBBHHBBBBHAAHBHHHHHBBBBHAHHHAAHHBAHABABHAHAHAAHHHABBBHAHABBBBHAHAAHHAAHABBBBHBAAHABBBBAHHHBHHAAHHBHBHHHHAAAABBBHHHABHBHHBBBHHAAAHHBAHHHHBHHAAAAHHHAAAHHBBHAAHHAAAAHHHAAAAHHHHBBHHHHBHHHAAAHHHHABBAAAABHHHAHHHHBHHHHHHHAHBHBHBHHBAAHHHHHHHBBHBHBHHHHAAHBHHHBHBAHHHHBBHABHHHHHHHHHHHHHHHHBHHBBBB
*M16	HAHABBHHHHBBHHAAAAHBBBHHHAAHHHABHBBBBBHHHAHAHHHHHHHBHBHHHBBBHHAHAHHAHBBBHHBBBBHAAHBHHHHHBBBBHAHHHAAHHBAHABABHHHHBAAHHHABBBHAHABBBBHAHAAAAAAHABBBBHBAAHABBBBAHHHBHHAAHHBHBHHHHAAAABBBHHHABHBHHBBBHHAAAHHBAHHHHBHHAAAAHHHAAAHHBBHAAHHAAAAHHHAAAAHHHHBBHHHHBHHHAAAHHHHABBAAAABHHHHHHHHHHHHHHHHAHBHBHBHHBAAHHHHHHHBBHBHBHHHHAAHBHHHBHBAHHHHBBHABHHHHHHHHHHHHHHHHBHHBBBB
*M17	HAHABBHHHHBBHHAAAAHBBBHHHAAHHHABHBBBBBHH-AHAHHHHHHHBHBHHHBBBHHAH-HHAHBBBHHBBBBHAAHBHHHHHBBBBHAHHHAAHHBAHABABHHHHBAAHHHABBBHAHABBBBHAHAAAAAAHABBBBHBAAHABBBBAHHHBHHAAHHBHBHHHHAAAABBBHHHABHBHHBBBHHAAAHHBAHHHHBHHAAAAHHHAAAHHBBHAAHHAAAAHHHAAAAHHHHBBHHBHBHHHAAAHHHHABBAAAABHHHHHHHHHHHHHHHHAHBHBHBHHBAAHHHHHHHBBHBHBHHHHAAHBHHHBHBAHHHHBBHABHHHHHHHHHHHHHHHHBHHBBBB
*M18	HAHABBHHHHBBHHAAAAHBBBHHHAAHHHABHBBBBBHHAAHAHHHHHHHBHBHHHBBBHHAHAHHAHBBBHHBBBBHAAHBHHHHHBBBBHAHHHAAHHBAHABABHHHHBAAHHHABBBHAHABBBBHAHAAAAAAHABBBBHBAAHABBBBAHHHBHHAAHHBHBHHHHAAAABBBHHHABHBHHBBBHHAAAHHBAHHHHBHHAAAAHHHAAAHHBBHAAHHAAAAHHHAAAAHHHHBBHHBHBHHHAAAHHHHABBAAAABHHHHHHHHHHHHHHHHAHBHBHBHHBAAHHHHHHHBBHBHBHHHHAAHBHHHBHBAHHHHBBHABHHHHHHHHHHHHHHHHBHHBBBB
*M19	HAHABBHHHHBBHHAAAAHBBBHHHAAHHHABHBBBBBHHAAHAHHHHHHHBHBHHHBBBHHAHAHHAHBBBHHBBBBHAAHBHHHHHBBBBHAHHHAAHHBAHABABHHHHBAAHHHABBBHAHABBBBHAHAAAAAAHABBBBHBAAHABBBBAHHHBHHAAHHBHBHHHHAAAABBBHHHABHBHHBBBHHAAAHHBAHHHHBHHAAAAHHHAAAHHBBHAAHHAAAAHHHAAAAHHHHBBHHBHBHHHAAAHHHHABBAAAABHHHHHHHHHHHHHHHHAHBHBHBHHBAAHHHHHHHBBHBHBHHHHAAHBHHHBHBAHHHHBBHABHHHHHHHHHHHHHHHHBHHBBBB
*M20	HAHABBHHHHHAHAAAAAHBBBHHHAAHHHABHBBBBBHH-AHAHHHHHHHBHBHHBBBBHHAHAHHAHBBBHHBBBBAHAHBHHHHHBBBBHAHHHAAHHBAHABABHHHHBAAHHHABBBHAHABBBBHAHAAAAAAHABBBBHBAAHABBBBAHHHBHAAAHHBHBHHHHAAAABBBHHHABHBHHBHBHHAAAHHBAHHHHBHHAAAAHHHAAAHHBBBAAHHAAAAHHHAAAAHHHHBBHHBHBHHHAAAHHHHABBAAAABHHHHHHHHBBBHHHHBAHBHBHBHHBAAHHHHHHHHBHBHBHHHHAAHBHHHBHBAHHHHBBHHBHHHHHHHHHHHHHHHHBHHBBBB
*M21	HAHABBHHHHHAHAAAAAHBBBHHHAAHHHABHBBBBBHH-AHAHHHHHHHHHBHHBBBBHHABHBHAHBBBHHBBBBAHAHBHHHHHBBBBHAHHHAAHHBAHABABHBBHBHHHHHABBBHAHABBBBHAHAAAAAAHABBBBHHAAAABBBBAHHHBHHHHHHBHBHHHHAAAABBBHHHABHBHHBHHHHAAAHHBAHHHHBHHAAAAHHHAAAHHBBBAAHHAAAAHHHAAAAHHHHBBHHBHBHHHAAAHHHHHBBAAAABHHHHHHHHBBBHHHHBAHBHBHBHHBAAHHHHHHHHBHBHBHHHHAAABHAHBHBAHHHHBBHHBHHHHHHHHHHHHHHHHBHHBBBB
*M22	HAHABBHHHHHAHAAAAAHBBBHHHAAHHHABHBBBBBHH-AHAHHHHHHHHHBHHBBBBHHABHBHAHBBBHHBBBBAHAHBHHHHHBBBBHAHHHAAHHBAHABABHBBHBHHHHHABBBHAHABBBBHAHAHAHAAHABBBBHHAAAHBBBBAHHHBHHHHHHBHBHHHHAAAABBBHHHABHBHHBHHHHAAAHHBAHHHHBHHAAAAHHHAAAHHBBBAAAHAAAAHHHAAAAHHHHBBHHBHBHHHAAAHHHHHBBAHHHBHHHHHHHHBBBHHHHBAHBHBHBHHBAAHHHHHHHHBHBHBHHAHAAABHAHBHBAHHHHBBHHBHHHHHHHHHHHHHHHHBHHBBBB
*M23	HAHABBHHHHHAHAAAAAHBBBHHHAAHHHABHBBBBBHHAAHAHHHHHHHHHBHHBBBBHHA-HBHAHBBBHHBBBBAHAHBHHHHHBBBBHAHHHAAHHBAHABABHBBHBHHHHHABBBHAHABBBBHAHAHAHAAHABBBBHHAAAHBBBBAHHHBHHHHHHBHBHHHHAAAABBBHHHABHBHHBHHHHAAAHHBAHHHHBBHAAAAHHHAAAHHBBBAAAHAAAAHHHAAAAAAAABBHHBHBHHHAAAHHHHHBBAHHHBHHHHHHHHBBBHHHHHAHBHBHBHHBAAHHHHHHHHBHBHBHHAHAAABHAHBHBAHHHHBBHHBHHHHHHHHHHHHHHHHHHHBBBB
*M24	HAHABBHHHHHAAAAAAAHBBBHHHAAHHHABHBBBBBHHAAHAHHHHHHHHHBHHBBBBHHA-HBHAHBBBHHBBBBAHAHBHHHHHBBBBHHBBHAAHHBAHABABHBBHBHHHHHABBBHAHABBBBHAHAHAHAAHABBBBHHAAAHBBBBAHHHBHHHHHHBHBHHHHAAAABBBHHHABHBHHBHHHHAAAHHBAHHHHBBHAAAAHHHAAAHHBBBAAAHAAAAHHHAAAAAAAABBHHBHBHHHAAAHHHHHBBAHHHBHHHHHHHHBBBHHHHBHHBHBHBHHBAAHHHHHHHHBHBHBHHAHAAABHAHBHBAHHHHBBHHBHHHHHHHHHHHHHHHHHHHBBBB
*M25	HAHABBHHHHBAHAAAAAHBBBHHHAAHHHABHBBBBBHHAAHAHHHHHHHHHBHHBBBBHHABHBHAHBBBHHBBBBAHAHBHHHHHBBBBHHBBHAAHHBAHABABHBBHBHHHHHABBBHAHABBBBHAHAHAHAAHABBBBHHAAAHBBBBAHHHBHHHHHHBHBHHHHHAAHBBBHHHABHBHHBHHHHAAAHHBAHHHHBBHAAAAHHHAAAHHBBBAAAHAAAAHHHAAAAAAAABBHHBHBHHHAAAHHHHHBBAHHHBHHHHHHHHBBBHHHHBHHBHBHBHHBAAHHAAAHHHBHBHBHHAHAAABHAHBHBAHHHHBBHHBHHHHHHHHHHHHHHHHHHHBBBB
*M26	HAHABBHHHHBAHAHHAHHBBBHHHAAHHHABHBBBBBHHAAHAHHHHHHHHHHHHBBBBHHA-HBAAHBBBHHBBBBAAAHBHHHHHBBBBHHBBHAAHHBAHABABHBBHBHHHHHABBBHAHABBBBHAHAHAHAAHABBBBHHAAAHBBBBAHHHBHHHHHHBHBHHHHHAAHBBBHHHABHBHHBHHHHAAAHHBAHHHHBBHAAAAHHHAAAHHBBBAAAAAAAAHHHAAAAAAAABBHHBHBHHHHHABHHHHBBAHHHBHHHHHHHHBBBHHHHBBHBHBHBHHBAAHHAAAHHHBHBHBHHAHAAABHAHBHBAHHHHHBHHBHHHHHHHHHHHHHHHHHHHBBBB
*M27	HAHABHHHHHBAHAHHAHHBBBHHHAAHHHABHBBBBBHH-AHAHHHHHHHHHHHHBBBBHHA-HBAAHBBBHHBBBBAAAHBHHHHHBBBBHHBBHAAHHBAHABABHBBHBHHHHHABBBHAHABBBBHAHAHAHAAHABBBBHAAAAHBBBBAHHHBHHHHHHBHBHHHHHAAHBBBHHHABHBHHBHHHHAAAHHBAHHHHBBHAAAAHHHAAAHHBBBAAAAAAAAHHHAAAAAAAABBHHBHBHHHHHABHHHHBBAHHHBHHHHHHHHBBBHHHHBBHBHBHBHHBAAHHAHAHHHBHBHBHHAHAAABHAHBHBAHHHHHBHHBHHHHHHHHHHHHHHHHHHHBBBB
*M28	HAHABHHHHHBAHAHHAHHBBBHHHAAHHHABHBBBBBHHAAHAHHHHHHHHHHHHBBBBHHABHBAAHBBBHHBBBBAAAHBHHHHHBBBBHHBBHAAHHBAHABABHBBHBHHHHHABBBHAHABBBBHAHAHAHAAHABBBBHAAAAHBBBBAHHHBHHHHHHBBBHHHHHAAHBBBHHHABHBHHBHHHHAAAHHBAHHHHBBHAAAAHHHAAAHHBBBAAAAAAAAHHHAAAAAAAABBHHBHBHHHHHABHHHHBBAHHHBHHHHHHHHBBBHHHHBBHBHBHBHHBAAHHAHAHHHBHBHBHHAHAAABHAHBHBAHHHHHBHHBHHHHHHHHHHHHHHHHHHHBBBB
*M29	HAHABHHHHHBAHAHHAHHBBBHHHAAHHHABHBBBBBHHAAHAHHHHHHHHHHHHBBBBHHA-HBAAHBBBHHBBBBAAAHBHHHHHBBBBHHBBHAAHHBAHABABHBBHBHHHHHABBBHAHABBBBHAHAHAHAAHABBBBHAAAAHBBBBAHHHBHHHHHHBBBHHHHHAAHBBBHHHABHBHHBHHHHHAAHHHAHHHHBBHAAHAHHHAAAHHBBBAAAAAAAAHHHAAAAAAAABBHHBHBHHHHHABHHHHBBAHHHBHHHHHHHHBBBHHHHBBHBHBHBHHBAAHHAHAHHHHHBHBHHAHAAABHAHBHBAHHHHHBHHBHHHHBBBBHHHHHHHHHHHBBBB
*M30	H-HABHHHHHBAHAHHAHHBBBHHHAAHHHABHBBBBHHH-AHAHHHHHHHHHHHHBBBBHHA-HBAAHBBBHHBBBBAAAHBHHHHHBBBBHHBBHAAHHBAHABABHBBHBHHHHHABBBHAHABBBBHAHAHAHAAHABBBBHAAAAHBBBBAHHHBHHHHHHBBBHHHHHAAHBBBHHHABHBHHBHHHHHAAHHHAHHHHBBHAAHAHHHAAAHHBBBAAAAAAAAHHHAAAAAAAABBHHBHBHHHHHABHHHHBBAHHHBHHHHHHHHBBBHHHHBBHBHBHBHHBAAHHAHAHHHHHBHBHHAHAAABHAHBHBAHHHHHBHHBHHHHBBBBHHHHHHHHHHHBBBB
*M31	HAHABHHHHHBAHAHHAHHBBBHHHAAHHHABHBBBBHHH-AHAHHHHHHHHHHHHBBBBHHABHBAAHBBBHHBBBBAAAHBHHHHHBBBBHHBBHAAHHBAHABABHBBHBHHHHHABBBHAHABBBBHAHAHAHAAHABBBBHAAAAHBBBBAHHHBHHHHHHBBBHHHHHAAHBBBHHHABHBHHBHHHHHAAHHHAHHHHBBHAAHAHHHAAAHHBBBAAAAAAAAHHHAAAAAAAABBHHBHBHHHHHABHHHHBBAHHHBHHHHHHHHBBBHHHHBBHBHBHBHHBAAHHAHAHHHHHBHBHHAHAAABHAHBHBAHHHHHBHHBHHHHBBBBHHHHHHHHHHHBBBB
*M32	H-HABHHHHHBAHAHHAHHBBBHHHAAHHHABHBBBBHHH-AHAHHHHHHHHHHHHBBBBHHABHBAAHBBBHHBBBBAAAHBHHHHHBBBBHHBBHAAHHBAHABABHBBHBHHHHHABBBHAHABBBBHAHAHAHAAHABBBBHAAAAHBBBBAHHHBHHHHHHBBBHHHHHAAHBBBHHHABHBHHBHHHHHAAHHHAHHHHBBHAAHAHHHAAAHHBBBAAAAAAAAHHHAAAAAAA-BBHHBHBHHHHHABHHHHBBAHHHBHHHHHHHHBBBHHHHBBHBHBHBHHBAAHHAHAHHHHHBHBHHAHAAABHAHBHBAHHHHHBHHBHHHHBBBBHHHHHHHHHHHBBBB
*M33	H-HABHHHHHBAHAHHAHHBBBHHHAAHHHABHBBBBHHH-AHAHHHHHHHHHHHHBBBBHHA-HBAAHBBBHHBBBBAAAHBHHHHHBBBBHHBBHAAHHBAHABHBHBBHBHHHHHABBBHAHABBBBHAHAHAHAAHABBBBHAAAAHBBBBAHHHBHHHHHHBBBHHHHHAAHBBBHHHABHBHHBHHHHHAAHHHAHHHHBBHAAHAHHHAAAHHBBBAAAAAAAAHHHAAAAAAAABBHHBHBHHHHHABHHHHBBAHHHBHHHHHHHHBBBHHHHBBHBHBHBHHBAAHHAHAHHHHHBHBHHAHAAABHAHBHBAHHHHHBHHBHHHHBBBBHHHHHHHHHHHBBBB
*M34	HAHABHHHHHBAHAHHAHHBBBHHHAAHHHABHBBBBHHH-AHAHHHHHHHHHHHHBBBBHHA-HBAAHBBBHHBBBBAAABBHBHHHBBBBHHBBHAAHHBAHABHBHBBHBHHHHHABBBHAHABBBBHAHAHAHAAHABBBBHAAAAHBBBBAHHHBHHHHHHBBBHHHHHAAHBBBHHHABHBHHBHHHHHAAHHHAHHHHBBHAAHAHHHAAAHHBBBAAAAAAAAHHHAAAAAAAABBHHBHBHHHHHABHHHHBBAHHHBHHHHHHHHBBBHHHHBBHBHBHBHHBAAHHAHAHHHHHBHBHHAHAAABHAHBHBAAAAHHBHHBHHHHBBBBHHHHHHHHHHHBBBB
*M35	HAHABHHHHHBAHAHHAHHBBBHHHAAHHHABHBBBBHHH-AHHHHHHHHHHHHHHBBBBHHA-HBAAHBBBHHBBBBAAABBHBHHHBBBBHHBBHAAHHBAHABHBHBBHBHHHHHABBBHAHABBBBHAHAHHHAAHABBBBHAAAAHBBBBAHHHBHHHHHHBBBHHHHHAAHBBBHHHABHBHHBHHHHHAAHHHAHHHHBBHAAHAHHHAAAHHBBBAAAAAAAAHHHAAAAAAAABBHHBHBHHHHHABHHHHBBAHHHBHHHHHHHHBBBHHHHBBHBHBHBHHBAAHHAHAHHHHHBHBHHAHAAABHAHBHBAAAAHHBHHBHHHHBBBBHHHHHHHHHHHBBBB
*M36	H-HABHHHHHBAHAHHAHHBBBHHHAAHHHABHBBBBHHH-AHHHHHHHHHHHHHHBBBBHHABHBAAHBBBHHBBBBAAABBHBHHHBBBBHHBBHAAHHBAHABHBHBBHBHHHHHABBBHAHABBBBHAHAHHHAAHABBBBHAAAAHBBBBAHHHBHHHHHHBBBHHHHHAAHBBBHHHABHBHHBHHHHHAAHHHAHHHHBBHAAHAHHHAAAHHBBBAAAAAAAAHHHAAAAAAA-BBHHBHBHHHHHABHHHHBBAHHHBHHHHHHHHBBBHHHHBBHBHBHBHHBAAHH-HAHHHHHBHBHHAHAAABHAHBHBAAAAHHBHHBHHHHBBBBHHHHHHHHHHHBBBB
*M37	HAHABHHHHHBAHAHHAHHBBBHHHAAHHHABHBBBBHHHAAHHHHHHHHHHHHHHBBBBHHABHBAAHBBBHHBBBBAAABBHBHHHBBBBHHBBHAAHHBAHABHBHBBHBHHHHHABBBHAHABBBBHAHAHHHAAHABBBBHAAAAHBBBBAHHHBHHHHHHBBBHHHHHAAHBBBHHHABHBHHBHHHHHAAHHHAHHHHBBHAAHAHHHAAAHHBBBAAAAAAAAHHHAAAAAAAABBHHBHBHHHHHABHHHHBBAHHHBHHHHHHHHBBBHHHHBBHBHBHBHHBAAHHAHAHHHHHBHBHHAHAAABAAHBHBAAAAHHBHHBHHHHBBBBHHHHHHHHHHHBBBB
*M38	HAHABHHHHHBAHAHHAHHBBBHHHAAHHHABHBBBBHHH-AHHHHHHHHHHHHHHBBBBHHABHBAAHBBBHHBBBBAAABBHBHHHBBBBHHBBHAAHHBAHABHBHBBHBHHHHHABBBHAHABBBBHAHAHHHAAHABBBBHAAAAHBBBBAHHHBHHHHHHBBBHHHHHAAHBBBHHHABHBHHBHHHHHAAHHHAHHHHBBHAAHAHHHAAAHHBBBAAAAAAAAHHHAAAAAAAABBHHBHBHHHHHABHHHHBBAHHHBHHHHHHHHBBBHHHHBBHBHBHBHHBAAHHAHAHHHHHBHBHHAHAAABAAHBHBAAAAHHBHHBHHHHBBBBHHHHHHHHHHHBBBB
*M39	HAHABHHHHHBAHAHHAHHBBBHHHAAHHHABHBBBBHHHAAHHHHHHHHHHHHHHBBBBHHA-HBAAHBBBHHBBBBAAABBHBHHHBBBBHHBBHAAHHBAHABHBHBBHBHHHHHABBBHAHABBBBHAHAHHHAAHABBBBHAAAAHBBBBAHHHBHHHHHHBBBHHHHHAAHBBBHHHABHBHHBHHHHHAAHHHAHHHHBBHAAHAHHHAAAHHBBBAAAAAAAAHHHAAAAAAAABBHHBHBHHHHHABHHHHBBAHHHBHHHHHHHHBBBHHHHBBHBHBHBHHBAAHHAHAHHHHHBHBHHAHAAABAAHBHBAAAAHHBHHBHHHHBBBBHHHHHHHHHHHBBBB
*M40	HAHABHHHHHBAHAHHAHHBBBHHHAAHHHABHBBBBHHHAAHHHHHHHHHHHHHHBBBBHHA-HBAAHBBBHHBBBBAAABBHBHHHBBBBHHBBHAAHHBAHABHBHBBHBHHHHHABBBHAHABBBBHAHAHHHAAHABBBBHAAAAHBBBBAHHHBHHHHHHBBBHHHHHAAHBBBHHHABHBHHBHHHHHAAHHHAHHHHBBHAAHAHHHAAAHHBBBAAAAAAAAHHHAAAAAAAABBHHBHBHHHHHABHHHHBBAHHHBHHHHHHHHBBBHHHHBBHBHBHBHHBAAHHAHAHHHHHBHBHHAHAAABAAHBHBAAAAHHBHHBHHHHBBBBHHHHHHHHHHHBBBB
*M41	HAHABHAHHABAHAHHHHBBBBHBBAAAHHABHBBBBHHH-AHHHHHHHHHHHHHHBBBBHHA-HBAAHBBHHHHHHBAAAHBHBBHHBBBBHHBBHAAHHBAHABHBHBBABHHHHHABBBHHHABBBBHAHAHHHAAHABBBBHAAHAHBBBBAHHHBHHHHHHBBBHHHHHAAHBBBHHHABABBHBAHHAHAAHHHAHHHHBHHAAHAAHHAAAHHBBBAAAAHAHHHHAAAAAAAAABBHHBAHHHHHHABHHHHBBAHHHBHHHHHHHHBBBHHHHBBHBHBHBHHBAAHHAHAHHHHHBHBHHAHAAABAAHBHBAAAAHHBHHBHHHHBBBBHHHHHHHHHHHBHHB
*M42	HAHABHAHHABAHAHHHHBBBBHBBAAAHHABHBBBBHHH-AHHHHHHHHHHHHHHBBBBHHA-HBAAHBBHHHHHHBAAAHBHBBHHBBBBHHBBHAAHHBAHABHBHBBABHHHHHABBBHHHABBBBHAHAHHHAAHABBBBHAAHAHBBBBAHHHBHHHHHHBBBHHHHHAAHBBBHHHABABBHBAHHAHAAHHHAHHHHBHHAAHAAHHAAAHHBBBAAAAHAHHHAAAAAAAAAABBHHBAHHHHHHABHHHHBBAHHHBHHHHHHHHBBBHHHHBBHBHBHBHHBAAHHAHAHHHHHBHBHHAHHAABAAHBHBAAAAHHBHHBHHHHBBBBHHHHHHHHHHHBHHB
*M43	HAHA-HAHHA-AHAHHHH-HHHH--AAAHHAHHBH-BHHHAAHHHHHHHHHHHHHHHHHBHHAHHHAAHBHHHHHHHHAAAHHHHHHH--BBHHB-HAAHHBAHABHBHHHA-HHHHHABBBHHHABBBHHAHAHHHAAHAHH-HHAAHAHHHBHAHHHBHHHHHHBB-HHHHHAAHHHHHHHABABBHBAHHAHAAHHHAHHHHBHHAAHAAHHAAAHH--HAAAAHAHHHAAAAAAAAAAHHHHHAHHHHHHABHHHHBHAHHHHHHHHHHHHBHHHHHHBHHBH-HHHHHAAHHAHAHHHHHHHHHHAHHAAHAAHBHBAAAAHHBHHHHHHHHBHBHHHHHHHHHHHHHHH
*M44	HAHABHAHHABAHAHHHHBBBBHBBAAAHHABHBBBBHHHAAHHHHHHHHHHHHHHBBBBHHABHBAAHBBHHHHHHBAAAHBHBBHHBBBBHHBBHAAHHBAHABHBHBBABHHHHHABBBHHHABBBBHAHAHHHAAHABBBBHAAHAHBBBBAHHHBHHHHHHBBBHHHHHAAHBBBHHHABABBHBAHHAHAAHHHAHHHHBHHAAHAAHHAAAHHBBBAAAAHAHHHAAAAAAAAAABBHHBAHHHHHHABHHHHBBAHHHBHHHHHHHHBBBHHHHBBHBHBHBHHBAAHHAHAHHHHHBHBHHAHHAABAAHBHBAAAAHHBHHBHHHHBBBBHHHHHHHHHHHBHHB
*M45	HAHABHAHHABAHAHHHHBBBBHBBAAHHHABHBBBBAHHAAHHHBHHHHHHHHHHBBBBHHAHHBAAHBBHHHHHHBAAAHBHBBHHHHHHHHBBHAAHHBAHABHHHBBABHHHHHABBBHHHABBBBHAHAHHHAAHAHBBBHAAHAHBBBBAHHHBHHHHHHBBBHHHHHAAHBBBHHHABABBHBAHHAHAAHHHAHHHHBHHAAHAAHHAAAHHBBBAAAAAAHHHHAAAAAAAAABBHHHAHHHHHHABHHHHBBAHHHBHHHHHHHHBBBHHHHBBHBHBHBBBBAAHHAHAAAHHHBHBHHAHHAABAAHBHBAAAAHHBHHBHHHHBBBBHHHHHHHHHHHBHHB
*M46	HAHABHAHHABAHAHHHHBBBBHBBAAHHHABHBBBBAHHAAHHHBHHHHHHHHHHBBBBBHA-HBAAHHHHHHHHHBAAAHBHBBHHHHHHBHBBHAAHHBHBHBBHHBBABHHHHHABBBHHHABBBBHAHAHHHAAHAHBBBHAAHAHBBBBAHHHBHHHHHHBBBHHHHHAAHBBBHHHABAHBABAHHAHAAHAHAHHHAHAHAAHAAHHAAAHHBBBAAAAAAHHHHAAAAAAAAABBHHHAHHHHHHABHHHHBBAHHHBHHHBBHBHBBBHHHHBBHBHBHBBBBAAHHAHAHAHHHBHBHHAHHAABAAHBHBAAAABHBHHBHHHHBBBBHHHHHHHHHHHBHHB
*M47	HAHABHAHHABAHAHHHHBBBBHBBAAHHHABHBBBBAHH-AHHHBHHHHHHHHHHBBBBBHA-HBAAHHHHHHHHHBAAAHBHBBHHHHHHBHBBHAAHHBHBHBBHHBBABHHHHHABBBHHHABBBBHAHAHHHAAHAHBBBHAAHAHBBBBAHHHBHHHHHHHBHHHHHHAAHBBBHHHABAHBABAHHAHAAHAHAHHHAHAHAAHAAHHAAAHHBBBAAAAAAHHHHAAAAAAAAABBHHHAHHHHHHABHHHHBBAHHHBHHHBBHBHBBBHHHHBBHBHBHBBBBAAHHAHAHAHHHBHBHHAHHAABAAHBHBAAAABHBHHBHHHHBBBBHHHHHHHHHHHBHHB
*M48	HAHABHAHHABAHAHHHHBBBBHBBAAHHHABHBBBBAHH-AHHHBHHHHHHHHHHBBBBBHA-HBAAHHHHHHHHHBAAAHBHBBHHHHHHBHBBHAAHHBHBHBBHHBBABHHHHHABBBHHHABBBBHAHAHHHAAHAHBBBHAAHAHBBBBAHHHBHHHHHHHBHHHHHHAAHBBBHHHABAHBABAHHAHAAHAHAHHHAHAHAAHAAHHAAAHHBBBAAAAAAHHHHAAAAAAAAABBHHHAHHHHHHABHHHHBBAHHHBHHHBBHBHBBBHHHHBBHBHBHBBBBAAHHAHAHAHHHBHBHHAHHAABAAHBHBAAAABHBHHBHHHHBBBBHHHHHHHHHHHBHHB
*M49	HAHABHAHHABAHAHHHHBBBBHBBAAHHHABHBBBBAHH-AHHHBHHHHHHHHHHBBBBBHA-HBAAHHHHHHHHHBAAAHBHBBHHHHHHBHBBHAAHHBHBHBBHHBBABHHHHHABBBHHHABBBBHAHAHHHAAHAHHBBHAAHAHBBBBAHHHBHHHHHHHBHHHHHHAAHBBBHHHABAHBABAHHAHAAHAHAHHHAHAHAAHAAHHAAAHHBBBAAAAAAHHH-AAAAAAAAABBHHHAHHHHHHABHHHHBBAHHHBHHHBBHBHBBBHHHHBBHBHBHBBBBAAHHAHAHAHHHBHBHHAHHAABAABBHBAAAABHBHHBHHHHBBBBHHHHHHHHHHHBHHB
*M50	H-HABHAHHAHAHAHHHHBBBBHBBAAHHHABHBBBBAHH-AHHHBHHHHHHHHHHBBBBBHAHHBAAHHHHHHHHHBAAAHBHBBHBHHHHBHBBHAAHHBHBHBBHHBBABHHHHHABBBHHAABBBBHAHAHHHAAHAHHBBHAAHAHBBBBAHHHBBHHHHHHBHHHHHHAHHBBBHBHABAHBABAAAAHAAHAHAHHHAHAHAAHAAHHAAAHHBBBAAAAAAHHHHAAAAAAAAABBHHHAHHHHHHABHHHHBBAHHHBHHHBBHBHBBBHHHHBBHBHHABBBBAAHHAHAHAHHHBHBHHAHHAABAABBHBAAAABHBHHBHHHHBBBBHHHHHHHHHHHBHHB
*M51	HAHABHAHHAHAHAHHHHBBBBHBBAAHHHABHBBBBAHHAAHHHBHHHHHHHHHAHBHBBHA-HBAAHHHHHHHHHBAAAHBHBBHBHHHHBHBBHAAHHBHBHBBHHBBABHHHHHABBBHHAABBBBHAHAHHHAAHAHHBBHAAHAHBBBBAHHHBBHHHHHHBHHHHAHAHHBBBHBHABAHBABAAAAHAAHAHAHHHAHAHAAHAAHHAAAHHBBBAAAAAAHHHHAAAAAAAAABBHHHAHHHHHHABHHHHBBAHHHBHHHBBHBHBBBHHHHBBHBHHABBBBAAHHAHAHAHHHBHBHHAHHAABAABBHBAAAABHBHHBHHHHBBBBHHHHHHHHHHHBHHB
*M52	HAHABHAHHAHAHAHHHHBBBBHBBAAHHHABHBBBBAHH-AHHHBHHHHHHHHHAHBHBBHA-HBAAHHHHHHHHHBAAAHBHBBHBHHHHBHBBHAAHHBHBHBBHHBBABHHHHHABBBHHAABBBBHAHAHHHAAHAHHBBHAAHAHBBBBAHHHBBHHHHHHBHHHHAHAHHBBBHBHABAHBABAAAAHAAHAHAHHHAHAHAAHAAHHAAAHHBBBAAAAAAHHHHAAAAAAAAABBHHHAHHHHHHHBHHHHBBAHHHBHHHBBHBHHHHHHHHBBHBHHABBBBAAHHAHAHAHHHBHBHHAHHAABAABBHBAAAABHBHHBHHHHBBBBHHHHHHHHHHHBHHB
*M53	HAHABHAHHAHAHAHHHHBBBBHBBAAHHHABHBBBBAHH-AHHHBHHHHHHHHHAHBHBBHA-HBAAHHHHHHHHHBAAAHBHBBHBHHHHBHBBHAAHAHHBHBBHHBBABHHHHHABBBHHAABBBBHAHAHHHAAHAHHBBHAAHAHBBBBAHHHBBHHHHHHBHHHHAHAHHBBBHBHABAHBABAAAAHAAHAHAHHHAHAHAAHAAHHAAAHHBBBAAAAAAHHHHAAAAAAAAABBHHHAHHAHHHHBHHHHBBAHHHBHHHBBHBHHHHHHHHBBHBHAABBBBAAHHAHAHAHHHBHBHHAHHAABAABBHBAAAABHBHHBHHHHBBBBHHHHHHHHHHHBHHB
*M54	HAHABHAHHAHAHAHHHHBBBBBBBAAHHHABHBHHHAHHAAHHHBHHHHHHHHHAHHHBBHA-HBAAHHHHHHHHHBAAAHBHBBHBHHHHBHBBHAAHAHHBHBBHHBBABHHHHHABBBHHAAHHBHHAHAHHHAAHAHHBBHAAHAHBBBBAHHBBBHHHHHHBHHHHAHAHHBBBHBHABAHBABAAAAHAAHAHAHHHAHAHAAHAAHHAAAHHBHBAAAAAHBHHAAAAAAAAAABBHHHAHHHHHHHBHHHHBBAHHHBHBHBBBBHHHHHHHHBBHBHAABBBBAAHHAHAHAHHHBHBHHAHHAABAABBHBAAAABHBHHBHHHHBBBBHHHHHHHHHHHBHHB
*M55	HAHABHAHHAHAHAHHHHBBBBBBBAAHHHABHBHHHAHH-AHHHBHHHHHHHHHAHHHBBHA-HBAAHHHHHHHHHBAAAHBHBBHBHHHHBHBBHAAHAHHBHBBHHBBABHHHHHABBBHHAAHHBHHAHAHHHAAHAHHBBHAAHAHBBBBAHHBBBHHHHHHBHHHHAHAHHBBBHBHABAHBABAAAAHAAHAHAHHHAHAHAAHAAHHAAAHHBHBAAAAAHBHHAAAAAAAAAABBHHHAHHHHHHHBHHHHBBAHHHBHBHBBBBHHHHHHHHBBHBHAABBBBHHBHAHAHAHHHBHBHHAHHAABAABBHBAAAABHBHHBHHHHBBBBHHHHHHHHHHHBHHB
*M56	HAHABHAHHAHAHAHHHHBBBBBBBAAHHHABHBHHHHHH-AHHHHBHHHHHHHHAHHHBBHA-HBAAHHHHHHBHHBAAAHBHBHBBHHHHBHBBHAAHAHHBHBBHHBBABHHAHHAHHHHHAAHHBHHAHAHHHAAHAHHBBAAAHAHBBBBHHHBBBHHHHHHBHHHHAHAHHBBBHBHABAHBABAAAAHHHHAHAHHBHHAHAAHAAHHAAAHHBHBHHHHAHBHHAAAAAAAAA-BBHHHABHHHHHHBHHHHBBAHHHBHBHBBBBHHHHHHHHBBHBHAAHBBHHHBHAHAHAHHHBHBAHAHHAABAABBHBHAAABHBHHBHHHHBBBBHHHHAAHHHHHBHHB
*M57	HAHABHAHHAHAHAHHHHBBBBBBBAAHHAAHABHHHHHH-AHHHHBHHHHHHHHAHHHBBHH-HBAAHHHHHHBHHBAAAHBHBHBBHHHHBHBBHAAHAHBBHBBHHBBHBHHAHHAHHHHHHHHHBHHAHAHHHAAHAHHBBAAAHAHBBBBHHHBBBHHHHHHBHHHHAHAHABBBHBHABAHBABAAAAHHHHAHAHHBHHAHAAHAHHBHAAHHHHHHHHHAHBHHAAAAAAAAA-BBHHHABHHHHHHAHHHBBBAHHHBHBHBBBBHHHHHHHHBBHBHAABBBHHHBHAHAHAHHHBHBAHAHHAHBHHBBBBHAAABBBHHHHHHHBBBBHHHHAAHHHHHBHHB
*M58	HAHABHAHHAHAHAHHHHBBBBBBBAAHHAAHABHHHHHHAAHHHHBHHHHHHHHAHHHBBHH-HBAAHHHHHH-HHBAAAHBHBHBBHHHHBHBBHAAHAHBBHBBHHBBHBHHAHHAHHHHHHHHHBHHAHAHHHAAHAHHBBAAAHAHBBBBHHHBBBHHHHHHBHHHHAHAHABBBHBHABAHBABAAAAHHHHAHAHHBHHAHAAHAHHBHAAHHHHHHHHHAHBHHAAAAAAAAAABBHHHABHHHHHHAHHHBBBAHHHBHBHBBBBHHHHHHHHBBHBHAABBBHHH-HAHAHAHHHBHBAHAHHAHBHHBBBBHAAABBBHHHHHHHBBBBHHHHAAHHHHHBHHB
*M59	HAHABHAHHAHAHAHHHHBBBBBBBAAHHAAHABHHHHHH-AHHHHBHHHHHHHHAHHHBBHH-HBAAHHHHHHBHHBAAAHBHBHBBHHHHBHBBHAAHAHBBHBBHHBBHBHHAHHAHHHHHHHHHBHHAHAHHHAAHAHHBBAAAHAHBBBBHHHBBBHHHHHHBHHHHAHAHABBBHBHABAHBABAAAAHHHHAHAHHBHHAHAAHAHHBHAAHHHHHHHHHAHBHHAAAAAAAAA-BBHHHABHHHHHHAHHHBBBAHHHBHBHBBBBHHHHHHHHBBHBHAABBBHHHBHAHAHAHHHBHBAHAHHAHBHHBBBBHAAABBBHHHHHHHBBBBHHHHAAHHHHHBHHB
*M60	HAHABHAHHAHAHAHHHHHBHHBBBAAHHAAHABHHHHHHAAHHHHBHHHHHHHHAHHHBBHH-HBAAAHHHHHBHHBAAAHBHBHBBHHHHBHBBHAAHAHBBHBBHHBBHBHBAHHAHHHHHHHHHBHHAHAHHHAAHAHHBBAAAHAHBBBBHHHBBBHHHHHHBHHHHAHAHABBBHBHABAHBABAAAAHHHHHHAHHBHHAHAAHAHHBHAAHHHHHHHHHABBHHAAAAAAAAAABBHHHABHHHHHHAAAABBBAHHHBHBHBBBBHHHHHHHHBBBBHAABBBHHHBHAHAHAHHHHHBAHAHHAHBHHBBBBHAAABBBHHHHHHHBBBBHHHHAAHHHHHBHHB
*M61	HAHABHAHHAHAHAHHHHHBHHBBBAAHHAAHABHHHHHHHAHHHHBHHHHHHHHAHHHBBHH--BAAAHHHHHBHHBAAAHBHBHBBHHHHBHBBHAAHAHBBHBBHHBBHBHBAHHAHHHHHHHHHHAHAHAHHHAAHAHHBBAAAHAHBBBBHHHBBHHHHHHHBHHHHAHAHABBBHBHABAHBABAAAAHHHHHHAHHBHHAHAAHAAHBHAAHHHHHHHHHABBHHAAAAAAAAAABBHHHABHHHHHHAAAABBBAHHHBHBHBBBBHHHHHHHHBBBBHAHBBBHHABHAHAHAHHHHHBAHAHHAHBHHBBBBHAAABBBHHHHHHHBHBBHHHHAAHHHHHBHHB
*M62	HAHABHAHHAHAHAHHHHHBHHBBBAAHHAAHABHHHHHHHAHHHHBHHHHHHHHAHHHBBHHBABAAAHHHHHBHHBAAAHBHBHBBHHHHBHBBHAAHAHBBHBBHHBBHBHBAHHAHHHHHHHHHHAHAHAHHHAAHAHHBBAAAHAHBBBBHHHBBHHHHHHHBHHHHAHAHABBBHBHABAHBABAAAAHHHHHHAHHBHHAHAAHAAHBHAAHHHHHHHHHABBHHAAAAAAAAAABBHHHABHHHHHHAAAABBBAHHHBHBHBBBBHHHHHHHHBBBBHAHBBBHHABHAHAHAHHHHHBAHAHHAHBHHBBBBHAAABBBHHHHHHHBHBBHHHHAAHHHHHBHHB
*M63	HAHABHAHHAHAHAHHHHHBHHBBBAAHHAAHABHHHHHHHAHHHHBHHHHHHHHAHHHBBHH-ABAAAHHHHHBHHBAAAHBHBHBBHHHHBHBBHAAHAHBBHBBHHBBHBHBAHHAHHHHHHHHHHAHAHAHHHAAHAHHBBAAAHAHBBBBHHHBBHHHHHHHBHHHHAHAHABBBHBHABAHBABAAAAHHHHHHAHHBHHAHAAHAAHBHAAHHHHHHHHHABBHHAAAAAAAAAABBHHHABHHHHHHAAAABBBAHHHBHBHBBBBHHHHHHHHBBBBHAHBBBHHABHAHAHAHHHHHBAHAHHAHBHHBBBBHAAABBBHHHHHHHBHBBHHHHAAHHHHHBHHB
*M64	HAHABHAHHAHAHAHHHHHBHHBBBAAHHAAHABHHHHHHHAHHHHBHHHHHHHHAHHHBBHH-HBAAAHHHHHBHHBAAAHBHBHBBHHHHBHBBHAAHAHBBHBBHHBBHBHBAHHAHHHHHHHHHHAHAHAHHHAAHAHHBBAAAHAHBBBBHHHBBHHHHHHHBHHHHAHAHABBBHBHABAHBABAAAAHHHHHHAHHBHHAHAAHAAHBHAAHHHHHHHHHABBHHAAAAAAAAA-BBHHHABHHHHHHAAAABBBAHHHBHBHBBBBHHHHHHHHBBBBHAHBBBHHABHAHAHAHHHHHBAHAHHAHBHHBBBBHAAABBBHHHHHHHBHBBHHHHAAHHHHHBHHB
*M65	HAHABHAHHAHAHAHHHHHBHHBBBAAHHAAHABHHHHHAHAHHHHBHHHHHHHHAHHHBBHH--BAAAHHHHHBHHBAAAHBHBHBBHHHHBHBBHAAHAHBBHBBHHBBHBHBAHHAHHHHHHHHHHAHAHAHHHAAHAHHBBAAAHAHBBBBHHHBBHHHHHHHBHHHHAHAHABBBHBHABAHBABAAAAHHHHHHAHHBHHAHAAHAAHBHAAHHHHHHHHHABBHHAAAAAAAAAABBHHHABHHHHHHAAAABBBAHHHBHBHBBBBHHHHHHHHBBBBHAHBBBHHABHAHAHAHHHHHBAHAHHAHBHHBBBBHAAABBBHHHHHHHBHBBHHHHAAHHHHHBHHB
*M66	HAHABHAHHAHAHAHHHHHBHHBBBAAHHAAHABHHHHHAHAHHHHBHHHHHHHHAHHHBBHH-ABAAAHHHHHBHHBAAAHBHBHBBHHHHBHBBHAAHAHBBHBBHHBBHBHBAHHAHHHHHHHHHHAHAHAHHHAAHAHHBBAAAHAHBBBBHHHBHHHHHHHHBHHHHAHAHABBBHBHABAHBABAAAAHHHHHHAHHBHHAHAAHAAHBHAAHHHHHHHHHABBHHAAAAAAAAAABBHHHABHHHHHHAAAABBBAHHHBHBHBBBBHHHHHHHHBBBBHAHBBBHHABHAHAHAHHHHHBAHAHHAHBHHBBBBHAAABBBHHHHHHHBHBBHHHHAAHHHHHBHHB
*M67	HAHABHAHHAHAHAHHHHHBHHBBBAAHHAAHABHHHHHAHAHHHHBHHHHHHHHAHHHBBHH-ABAAAHHHHHBHHBAAAHBHBHBBHHHHBHBBHAAHAHBBHBBHHBBHBHBAHHAHHHHHHHHHHAHAHAHHHAAHAHHBBAAAHAHBBBBHHHBHHHHHHHHBHHHHAHAHABBBHBHABAHBABAAAAHHHHHHAHHBHHAHAAHAAHBHAAHHHHHHHHHABBHHAAAAAAAAAABBHHHABHHHHHHAAAABBBAHHHBHBHBBBBHHHHHHHHBBBBHAHBBBHHABHAHAHAHHHHHBAHAHHAHBHHBBBBHAAABBBHHHHHHHBHBBHHHHAAHHHHHBHHB
*M68	HAH-BHAHHAH-HAHHHHHBHHBBBAAHHAAH-BHHHHH-HAHHHHBHHHHHHHH-HHHBBHHB-B-AAHHHHHBHHBAAAHBHBHBBHHHHBHBBHA-HAHBBHBBHHBBHBHBAHHAHHHHHHHHHHAHAHAHHHAAH-HHBBAA-HAHBBBBHHHBHHHHHHHHBHHHHAHAHABBBHBHABAHBABAAA-HHHHHHAHHBHHAHAAHAAHBH--HHHHHHHHHABBHH-AA-AAAAAABBHHHABHHHHHHAAAABBB-HHHBHBHBBBBHHHHHHHHBBBBHAHBBBHHABHAHAH-HHHHHB-H-HHAHBHHBBBBHA-ABBBHHHHHHHBHBBHHHHAAHHHHHBHHB
*M69	HAHABHAHHAHAHAHHHHHBHHBBBAAHHAAHABHHHHHAHAHHHHBHHHHHHHHAHHHBBHH-ABAAAHHHHHBHHBAAAHBHBHBBHHHHBHBBHAAHAHBBHBBHHBBHBHBAHHAHHHHHHHHHHAHAHAHHHAAHAHHBBAAAHAHBBBBHHHBHHHHHHHHBHHHHAHAHABBBHBHABAHBABAAAAHHHHHHAHHBHHAHAAHAAHBHAAHHHHHHHHHABBHHAAAAAAAAAABBHHHABHHHHHHAAAABBBAHHHBHBHBBBBHHHHHHHHBBBBHAHBBBHHABHAHAHAHHHHHBAHAHHAHBHHBBBBHAAABBBHHHHHHHBHBBHHHHAAHHHHHBHHB
*M70	HAHABHAHHAHAHAHHHHHBHHBBBAAHHAAHABHHHHHAHAHHHHBHHHHHHHHAHHHBBHH-ABAAAHHHHHBHHBAAAHBHBHBBHHHHBHBBHAAHAHBBHBBHHBBHBHBAHHAHHHHHHHHHHAHAHAHHHAAHAHHBBAAAHAHBBBBHHHBHHHHHHHHBHHHHAHAHABBBHBHABAHBABAAAAHHHHHHAHHBHHAHAAHAAHBHAAHHHHHHHHHABBHHAAAAAAAAAABBHHHABHHHHHHAAAABBBAHHHBHBHBBBBHHHHHHHHBBBBHAHBBBHHABHAHAHAHHHHHBAHAHHAHBHHBBBBHAAABBBHHHHHHHBHBBHHHHAAHHHHHBHHB
*M71	HAHABHAHHAHAHAHHHHHBHHBBBAAHHHHHHBHHHHHAHAHHHHBHHHHHHHHAAAABBHH--BAAAHHHHHBHHBAAAHBHBHBBHHHHBHBBHAAHAHBBHBBHHBBHBHBAHHAHHHHHHHHHHAHAHAHHHAAHAHHBBAAAHAHBBBBHHHBHHHHHHHHBHHHHAHAHABBBHBHABAHBABAAAAHHHHHHAHHBHHAHAAHAAHBHAAHHHHHHHHHHBBBHAAAAAAAAA-BBHHHABHHHHHHAAAABBBAHHHBHBHBBBBHHHHHHHHBBBBHAHBBBHHABHAHAHAHHHHHBAHAHHAHBHHBBBBHAAABBBHHHHHHHBHBBHHHHAAHHHHHBHHB
*M72	HAHABHAHHAHAHAHHHHHBHHBBBAAHHHHHHBHHHHHAHAHHHHBHHHHHHHHAAAABBHH--BAAAHHHHHBHHBAAAHBHBHBBHHHHBHBBHAAHAHBBHBBHHBBHBHBAHHAHHHHHHHHHHAHAHAHHHAAHAHHBBAAAHAHBBBBHHHBHHHHHHHHBHHHHAHAHABBBHBHABAHBABAAAAHHHHHHAHHBHHAHAAHAAHBHAAHHHHHHHHHHBBBHAAAAAAAAAABBHHHABHHHHHHAAAABBBAHHHBHBHBBBBHHHHHHHHBBBBHAHBBBHHABHAHAHAHHHHHBAHAHHAHBHHBBBBHAAABBBHHHHHHHBHBBHHHHAAHHHHHBHHB
*M73	HAHABHAHHAHAHAHHHHHBHHBBBAAHHHHHHBHHHHHAHAHHHHBHHHHHHHHAAAABBHHH-BAAAHHHHH-HHBAAAHBHBHBBHHHHBHBBHAAHAHBBHBBHHBBHBHBAHHAHHHHHHHHHHAHAHAHHHAAHAHHBBAAAHAHBBBBHHHBHHHHHHHHBHHHHAHAHABBBHBHABAHBABAAAAHHHHHHAHHBHHAHAAHAAHBHAAHHHHHHHHHHBBBHAAAAAAAAAABBHHHABHHHHHHAAAABBBAHHHBHBHBBBBHHHHHHHHBBBBHAHBBBHHA-HAHAHAHHHHHBAHAHHAHBHHBBBBHAAABBBHHHHHHHBHBBHHHHAAHHHHHBHHB
*M74	HAHABHAHHAHAHAHHHHHBHHBBBAAHHHHHHBHHHHHAHAHHHHBHHHHHHHHAAAABBHH--BAAAHHHHHBHHBAAAHBHBHBBHHHHBHBBHAAHAHBBHBBHHBBHBHBAHHAHHHHHHHHHHAHAHAHHHAAHAHHBBAAAHAHBBBBHHHBHHHHHHHHBHHHHAHAHABBBHBHABAHBABAAAAHHHHHHAHHBHHAHAAHAAHBHAAHHHHHHHHHHBBBHAAAAAAAAAABBHHHABHHHHHHAAAABBBAHHHBHBHBBBBHHHHHHHHBBBBHAHBBBHHABHAHAHAHHHHHBAHAHHAHBHHBBBBHAAABBBHHHHHHHBHBBHHHHAAHHHHHBHHB
*M75	HAHABHHBBAHAHAHHHHHBHHBBBAAHHHHHHBHHHHHAHAHHHHBHHHHHHHHAAAABBHHH-BAAAHHHHH-HHBAAAHBHBHBBHHHHBHBBHAAHAHBBHBBHHBBHBHBAHHAHHHHHHHHHBAHAHAHHHAAHAHHBBAAAHAHBBBBHHHBHHHHHHHHBHHHHAHAHABBHHBHABAHBABAAAAHHHHHHAHHBHHAHAAHAAHBHHAHHHHHHHHHHBBBHAAAAAAAAAABBHHHABHHHHHHAAAABBBAHHHBHBHBBBBHHHHHHHHBBBBHAHBBBHHA-HAHAHAHHHHHBAHAHHAHBHHBBBBHAAAHBBHHHHHHHBHBBHHHHAAHHHHHBHHB
*M76	HAHABHHBBAHAHAHHHHHBHHBBBAAHHHHHHBHHHHHA-AHHHHBHHHHHHHHAAAABBHHB-BAAAHHHHHBHHBAAAHBHBHBBHHHHBHBBHAAHAHBBHBBHHBBHBHBAHHAHHHHHHHHHBAHAHAHHHAAHAHHBBAAAHAHBBBBHHHBHHHHHHHHBHHHHAHAHABBHHBHAAAHBAHAAAAHHHHHHAHHBHHAHAAHAAHBHHAHHHHHHHHHHBBBHAAAAAAAAA-BBHHHABHHHBBBHAAABBBAHHHBHBHBBBBHHHHHHHHBBBBHAHBBBHHABHAHAHAHHHHHBAHAHHAHBHHBBBBHAAAHBBHHHHHHHBHBBHHHHAAHHHHHBHHB
*M77	HAHABHHBBAHAHAHHHHHBHHBBBAAHHHHHHBHHHHHAHAHHHHBHHHHHHHHAAAABBHH-ABAAAHHHHHBHHBAAAHBHBHBBHHHHBHBBHAAHAHBBHBBHHBBHBHBAHHAHHHHHHHHHBAHAHAHHHAAHAHHBBAAAHAHBBBBHHHBHHHHHHHHBHHHHAHAHABBHHBHAAAHBAHAAAAHHHHHHAHHBHHAHAAHAAHBHHAHHHHHHHHHHBBBHAAAAAAAAAABBHHHABHHHBBBHAAABBBAHHHBHBHBBBBHHHHHHHHBBBBHAHBBBHHABHAHAHAHHHHHBAHAHHAHBHHBBBBHAAAHBBHHHHHHHBHBBHHHHAAHHHHHBHHB
*M78	HAHABHHBBAHAHAHHHHHBHHBBBAABBHHHHBHHHHHAHAHHHHBHHHHHHHHAAAABBHH--BAAAHHHHHBHHBAAAHBHBHBBHHHHBHBBHAAHAHBBHBBHHBBHBHBAHHAHHHHHHHHHBAHAHAHHHAAHAHHBBAAAHAHBBBBHHHBHHHHHHHHBHHHHAHAHABBHHBHAAAHBAHAAAAHHHHHHAHHBHHAHAAHAAHBHHAHHHHHHHHHHBBBHAAAAAAAAAABBHHHABHHHBBBHAAABBBAHHHBHBHBBBBHHHHHHHHBBBBHAHBBBHHABHAHAHAHHHHHBAHAHHAHBHHBBBBHAAAHBBHHHHHHHBHBBHHHHAAHHHHHBHHB
*M79	AAHABHHBBAHAHAHHHHHBHHBBBAABBHHHHBHHHHHAHAHHHHBHHHHHHHHAAAABBHH--BAAAHHHHHBHHBAAAHBHBHBBHHHHBHBBHAAHAHBBHBBHHBBHBHBAHHAHHHHHHHHHBAHAHHHHHAAHAHHBBAAAHAHBBBBHHHBHHHHHHHHBHHHHAHAHAHBHHBHAAAHBAHAAAAHHHHHHAAHHHHAHAAHAAHBHHAHHHHHHHHHHBBBHAAAAAAAAAABBHHHABHHHBBBHAAABBBAHHHBHBHBBBBHHHHHHHHBBBBHAHBBBHHABHAHAHAHHHHHBAHAHHAHBHHBBBBHAAAHBBHHHHHHHBHBBHHHHAAHHHHHBHHB
*M80	AAAABHHBBAHAHAHHHHHBHHBBBAABBHHHHBHHHHHAHAHHHHBHHHHHHHHAAAABBHH--BAAAHHHHHBHHBAAAHBHBHBBHHHHBHBBHAAHAHBBHBBHHBBHHHBAHHAHHHHHHHHHBAHAHHHHHAAHAHHBBAAAHAHHHHBHHHBHHHHHHHHBHHHHAHAHAHBHHBHAAAHBAHAAAAHHHHHHAAHHHHAHAAHAAHBHHAHHHHHHHHHHBBBHAAAAAAAAAABBHHHABHHHBBBHAAABBBAHHHBHBHBBBBHHHHHHHHBBBBHAHBBBHHABHAHAHAHHHHHBAHAHHAHBHHBBBBHAAAHBBHHHHHHHBHBBHHHHAAHHHHHBHHB
*M81	AAAABHHBBAHAHAHHHHHBHHBBBAABBHHHHBHHHHHAHAHHHHBHHHHHHHHAAAABBHH--BAAAHHHHHBHHBAAAHBHBHBBHHHHBHBBHAAHAHBBHBBHHBBHHHBAHHAHHHHHHHHHBAHAHHHHHAAHAHHBBAAAHAHHHHBHHHBHHHHHHHHBHHHHAHAHAHBHHBHHAAHBAHAAAAHHHHHHAAHHHHAHAAHAAHBHHAHHHHHHHHHHBBBHAAAAAAAAAABBHHHABHHHBBBHAAABBBAHHHBHBHBBBBHHHHHHHHBBBBHAHBBBHHABHAHAHAHHHHHBAHAHHAHBHHBBBBHAAAHBBHHHHHHHBHBBHHHHAAHHHHHBHHB
*M82	AAAAHHHBBHHAHAHHHHAHAHBBBAABBHHHHBHHHHBAHAHHHHBHHHHHHHHAAAABBHH--BAAAHHHHH-HHBAAAHBHBHBBHHHHBHBBHAABHHBBHBBHHBBHHHBAHHAHHBHHHBHHBAHAHHHHHAAHAHHBBAAAHAHHHHBHHHBAHHHHHHHBHHHHABHBAHBHHBHHAAHBAHAAAABHHHHHAAHHHHAHAAAAAHBHHAHHHHHHHHHHBBBBAAAAAAAHHABBHHHAHHHHBBBHAHABBBAHHHBHBHBBBBBHHHHHHHBBBBHAHBBBHHAHHAHAHAHHHHHBAHAHHAHBHHBBBBHAAAHBBHHHHHHHBHBBHHHHAAHHHHHHHAH
*M83	AAAAHHHBBHHAHAHHHHAHAHBBBAABBHHHHBHHHHBAAAHHHHBHHHHHHHHAAAABBAH--BHHAHHHHHBHHBAAAHBHBHBBHHHHBHBBHAABHHBBHBBAHBBHHHBAHHAHHBHHHBHHBAHAHHHHHAAHAHHBBAAAHAHHHHBHHHBAHHHHHHHBHHHHABHBAHBHHBHHAAHBAHAAAABHHHHHAAAAHHAHAAAAAHBHHAHHHHHHHHHHBBBBAAAAAAAHHABBHHHAHHHHBBBHAHABBHAHHHBHBHBBBBBHHHHHHABBBBHAHBBBHHAHHAHAHAHHHHHBAHAHHAHBHHBBBBHAAAHBBHHHHHHHBHBBHHHHAAHHHHHHHAH
*M84	AAAAHHHBBHHAHAHHHHAHAHBBBAABBHHHHBBHHHBAAAHHHHBHHHHHHHHAAAABBAHBABHHAHHHHHBHHBAAAHBHBHBBHHHHBHBBHAABHHBBHBBAHBBHHHBAHHAHHBHHHBHHBAHAHHHHHAAHAHHBBAAAHAHHHHBHHHBAHHHHHHHBHHHHABHBAHBHHBHHAAHBAHAAAABHHHHHAAAAHHAHAAHAAHBHHAHHHHHHHHHHBBBBAAAAAAAHHABBHHHAHHHHBBBHAHABBHAHHHBHBHBBBBBHHHHHHABBBBHAHBBBHHAHHAHAHAHHHHHBAHAHHAHBHHBBBBHAAAHBBHHHHHHHBHBHHHHHAAHHHHHHHAH
*M85	AAAAHHHBBHHAHAHHHHAHAHBBBAABBHHHHBBHHHBAAAHHHHBHHHHHHHHAAAABBAHB-BHHAHHHHHBHHBAAAHBHBHBBHHHHBHBBHAABHHBBHBBAHBBHHHBAHHAHHBHHHBHHHAHAHHHHHAAHAHHBBAAAHAHHHHBHHHBAHHHHHHHBHHHHABHBAHBHHBHHAAHBAHAAAABHBHHHAAAAHHAHAAHAAHBHHAHHHHHHHHHHBBBBAAAAAAAHHABBHHHAHHHHBBBHAHABBHAHHHBHBHBBBBBHHHHHHABBBBHAHBBBHHAHHAHAHAHHHHHBAHAHHAHBHHBBBBHAAAHBBHHHHHHHBHBHHHHHAAHHHHHHHAH
*M86	AAAAHHHBHHHAHAHHHHAHAHBBBAABBHHHHBBHHHBAAAHHHHBHHHHHHHHAAAABBAH--BHHAHHHHH-HHBAAAHBHBHBBHHHHBHBBHAABHHBBHBBAHBBHHHBAHHAHHBHHHBHHHAHAHHHHHAAHAHHBBAAAHAHHHHBHHABAHHHHHHHBHHHHAHHBAHBHHBHHAAHBAHAAAABHBHHHAAAAHHAHAAHAAHBHHAHHHHHHHHHHBBBBAAAAAAAHHABBHHHAHHHHBBBHAHABBHAHHHBHBHBBBBBHHHHHHABBBBHAHBBBHHAHHAHAHAHHHHHBAHAHHAHBHHBBBBHHAAHBBHHHHHHHBHBHHHHHAAHHHHHHHAH
*M87	AAAAHHHBHHHAHAHHHHAHAHBBBAABBHHHHBBHHHBAAAHHHHBHHHHHHHHAAAABBAH--BHHAHHHHHBHHBAAAHBHBHBBHHHHBHBBHAABHHBBHBBAHBBHHHBAHHAHHBHHHBHHHAHAHHHHHAAHAHHBBAAAHAHHHHBHHABAHHHHHHHBHHHHAHHBAHBHHBHHAAHBAHAAAABHBHHHAAAAHHAHAAHAAHBHHAHHHHHHHHHHBBBBAAAAAAAHHABBHHHAHHHHBBBHAHABBHAHHHBHBHBBBBBHHHHHHABBBBHAHBBBHHAHHAHAHAHHHHHBAHAHHAHBHHBBBBHHAAHBBHHHHHHHBHBHHHHHAAHHHHHHHAH
*M88	AAAAHHBBBHHAHAHHHHAHAHBBBAHBBHHAHBBHHHBAAAAAHHBHHHHHHHHAAAABBAHBHBHHHHHHHHBHHBAAAHBHBHBBHHHHBBBBHAABHHBHHBBABBBHHHBAHHAHABHHHBHHHAHAHHHHHAAHHHHBBAHAHAHHHHBHHABAHHHHHHHBHHHHABHBHHBHHBHHAAHBAHAAAABHBHHHAAAAHHAHAAHAAHBHHAHHHHHHHHHHBBBBAAAAAAAHHABBHHAAAHHHBBBHAHABBHAHHHBHBBBBBBBHHHBBHHBBBBHAHBBBHHAHHAHAAAAHHHHBAHAHHAAHHABBBBHHHAHBBBHHHHHHBHBHHHAHAHHHHHHBHAH
*M89	AAAAHHBBBHHAHAHHHHAHAHBBBAHBBHHAHBBHHHBAAAAAHHBHHHHHHHHAAAABBAH-HBHHHHHHHHBHHBAAAHBHBHBBHHHHBBBBHAABHHBHHBBABBBHHHBAHHAHABHHHBHHHAHAHHHHHAAHHHHBBAHAHAHHHHBHHABAHHHHHHHBHHHHABHBHHBHHBHHAAHBAHAAAABHBHHHAAAAHHAHAAHAAHBHHAHHHHHHHHHHBBBBAAAAAAAHHABBHHAAAHHHBBBHAHABBHAHHHBHBBBBBBBHHHBBHHBBBBHAHBBBHHAHHAHAAAAHHHHBAHAHHAAHHABBBBHHHAHBBBHHHHHHBHBHHHAHAHHHHHHBHAH
*M90	AAAAHHBBBHHAHAHHHHAHAHBBBAHBBHHAHBBHHHBAAAAAHHBHHHHHHHHAAAABBAH-HBHHHHHHHHBHHBAAAHBHBHBBHHHHBBBBHAABHHBHHBBABBBHHHBAHHAHAHHHHBBHHAHAHHHHHAAHHHHBBAHAHAHHHHBHHHBHBHHHHHHBHHHHABHBHHBHHBHHAAHBAHAAAABHBHHHAAAAHHAHAAHAAHBHHAHHHHHHHHHHBBBBAAAAAAAHHABBHHAAAHHHBBBHAHABBHAHHHBHBBBBBBBHHHBBHHBBBBHAHBBBHHAHHAHAAAAHHHHBAHAHHAAHHABBBBHHHAHBBBHHHHHHBHBHHHAHAHHHHHHBHAH
*M91	AAAAHHBBBHHAHAHHHHAHAHBBBAHBBHHAHBBHHHBAAAAAHHBHHHHHHHHAAAABBAHBHBHHHHHHHHBHHBAAAHBHBHBBHHHHBBBBHAABHHBHHBBABBBHHHBAHHAHAHHHHBBHHAHAHHHHHAAHHHHBBAHAHAHHHHBHHHBHBHHHHHHBHHHHABHBHHBHHBHHAAHBAHAAAABHBHHHAAAAHHAHAAHAAHBHHAHHHHHHHHHHBBBBAAAAAAAHHABBHHAAAHHHBBBHAHABBHAHHHBHBBBBBBBHHHBBHHBBBBHAHBBBHHAHHAHAAAAHHHHBAHAHHAAHHABBBBHHHAHBBBHHHHHHBHBHHHAHAHHHHHHBHAH
*M92	AAAAHHBBBHHAHAHHHHAHAHBBBAHBBHHAHBBHHHBAAAAAHHBHHHHHHHHAAAABBAHBHBHHHHHHHHBHHBAAAHBHBHBBHHHHBBBBHAABHHBHHBBHBBBHHHBAHHAHAHHHHBBHHHHAHHHHHAAHHHHBBAHAHAHHHHBHHHBHBHHHHHHBHHHHABHBHHBHHBHHAAHBAHAAAABHBHHHAAAAHHAHAAHAAHBHHAHHHHHHHHHHBBBBAAAAAAAHHABBHHAAAHHHBBBHAHABBHAHHHBHBBBBBBBHHHBBHHBBBBHAHBBBHHAHHAHAAAAHHHHBAHAHHAAHHABBBBHHHAHBBBHHHHHHBHBHHHAHAHHHHHHBHAH
*M93	AAAAHHBBBHHAHAHHHHAHAHBBBAHBBHHAHBBHHHBAAAAAHHBHHHHHHHHAAAABBAH-HBHHHHHHHH-HHBAAAHBHBHBBHHHHBBBBHAABHHBHHBBHBBBHHHBAHHAHAHHHHBBHHHHAHHHHHAAHHHHBBAHAHAHHHHBHHHBHBHHHHHHBHHHHABHBHHBHHBHHAAHBAHAAAABHBHHHAAAAHHAHAAHAAHBHHAHHHHHHHHHHBBBBAAAAAAAHHABBHHAAAHHHBBBHAHABBHAHHHBHBBBBBBBHHHBBHHBBBBHAHBBBHHAHHAHAAAAHHHHBAHAHHAAHHABBBBHHHAHBBBHHHHHHBHBHHHAHAHHHHHHBHAH
*M94	AAAAHHBBBHHAHAHHHHAHAHBBBAHBBHHAHBBHHHBAAAAAHHBHHHHHHHHAAAABBAH-HHHHHHHHHHBHHBAAAHBHBHBBHHHHBBBBHAABHBBHHBBHBBBHHHBAHHAHAHHHHBBBHHHAHHHHHAAHHHHBBAHAHAHHHHBHHHBHBHHHHHHBHHHHABHBHHBHHBHHAAHBAHAAAABHBHHHAAAAHHAHAAHAAAHHHAHHHHHHHHHHBBBBAAAAAAAHHABBHHAAAHHHBBBHAHABBHAHHHBHBBBBBBBHHHBBHHBBBBHAHBBBHHAHHAHAAAAHHHHBAHAHHAAHHABBBBHHHAHBBHHAHHHHBHBHHHAHAHHHHHHBHAH
*M95	AAAAHHBBBHHAHAHHHHAHAHBBBAHBBHHAHBBHHHBAAAAAHHBHHHHHHHHAAAABBAHBHHHHHHHHHHBHHBAAAHBHBHBBHHHHBBBBHAABHBBHHBBHBBBHHHBAHHAHAHHHHBBBHHHAHHHHHAAHHHHBBAHAHAHHHHBHHHBHBHHHHHHBHHHHABHBHHBHBBHHAAHBAHAAAABHBHHHAAAAHHAHAAHAAAHHHAHHHHHHHHHHBBBBAAAAAAAHHABBHHAAAHHHBBBBAHABBHAHHHBHBBBBBBBHHHBBHHBBBBHAHBBBHHAHHAHAAAAHHHHBAHAHHAAHHABBBBHHHAHBBHHAHHHHBHBHHHAHAHHHHHHBHAH
*M96	AAAAHHBBBHHAHAHHHHAHAHBBBAHBBHHAHBBHHHBAAAAAHHBHHHHHHHHAAAABBAH-HHHHHHHHHHBHHBAAAHBHBHBBHHHHBBBBHAABHBBHHBBHBBBHHHBAHHAHAHHHHBBBHHHAHHHHHAAHHHHBBAHAHAHHHHBHHHBHBHHHHHHBHHHHABHBHHBHBBHHAAHBAHAAAABHBHHHAAAAHHAHAAHAAAHHHAHHHHHHHHHHBBBBAAAAAAAHHABBHHAAAHHHBBBBAHABBHAHHHBHBBBBBBBHHHBBHHBBBBHAHBBBHHAHHAHAAAAHHHHBAHAHHAAHHABBBBHHHAHBBHHAHHHHBHBHHHAHAHHHHHHBHAH
*M97	AAAAHHBBBHHAHAHHHHAHAHBBBAHBBHHAHBBHHHBAAAAAHHBHHHHHHHHAAAABBAH-HHHHHHHHHHBHHBAAAHBHBHBBHHHHBBBBHAABHBBHHBBHBBBHHHBAHHAHAHHHHBBBHHHAHHHHHAAHHHHBBAHAHAHHHHBHHHBHBHHHHHHBHHHHABHBHHBHBBHHAAHBAHAAAABHBHHHAAAAHHAHAAHAAAHHHAHHHHHHHHHHBBBBAAAAAAAHHABBHHAAAHHHBBBBAHABBHAHHHBHBBBBBBBHHHBBHHBBBBHAHBBBHHAHHAHAAAAHHHHBAHAHHAAHHABBBBHHHAHBBHHAHHHHBHBHHHAHAHHHHHHBHAH
*M98	AAAAHHBBBHHAHAHHHHAHAHBBBAHBBHHAHBBHHHBAAAAAHHBHHHHHHHHAAAABBAHBHHHBHHHHHHBHHBAAAHBHBHBBHHHHBBBBHAABHBBHHBBHBBBHHHBAHHAHAHHHHBBBHHHAHHHHHAAHHHHBBAHAHAHHHHBHHHBHBHHHHHHBHHHHABHBHHBHBBHHAAHBAHAAAABHBHHHAAAAHHAHAAHAAAHHHAHHHHHHHHHHBBBBAAAAAAAHHABBBHAAAHHHBBBBAHABBHAHHHBBBBBBBBBHHHBB-HBBBB-AHBBBHHAHHAHAAAAHHHHBAHAHHAAHHABBBBHHHAHBB-HAHH-HBHBHAAAHAHH-HHHBHAH
*M99	AAAAHHBBBHHAHAHHHHAHAHBBBAHBBHHAHBBHHHBAAAAAHHBHHHHHHHHAAAABBAHBHHHBHHHHHHBHHBAAAHBHBHBBHHHHBBBBHAABHBBHHBBHBBBHHHBAHHAHAHHHHBBBHHHAHHHHHAAHHHHBBAHAHAHHHHBHHHBHBHHHHHHBHHHHABHBHHBHBBHHAAHBAHAAAABHBHHHAAAAHHAHAAHAAAHHHAHHHHHHHHHHBBBBAAAAAAAHHABBBHAAAHHHBBBBAHABBHAHHHBBBBBBBBBHHHBBHHBBBBHAHBBBHHAHHAHAAAAHHHHBAHAHHAAHHABBBBHHHAHBBHHAHHHHBHBHAAAHAHHHHHHBHAH
*M100	AAAAHHBBBHHAHAHHHHAHAHBBBAHBBHHAHBBHHHBAHHHHHHBHHHHHHHHAAAABBAHBHHHBHHHHHHBHHBAAAHBHBHBBHHHHBBBBHAABHBBHHBBHBBBHHHBAHHAHAHHHHBBBHHHHHBHHHAAHHHHBBAHAHAHHHHBHHHBHBHHHHHHBHHHHABHBHHBHBBHHAAHBAHAAAABHBHHHAAAAHHAHAAHAAAHHHAHHHHHHHHHHBBBBAAAAAAAHHABBBHAAAHHHBBBBAHABBHAHHHBBBBBBBBBHHHBBHHBBBBHAHBBBHHAHHAHAAAAHHHHBAHAHHAAHHABBBBHHHAHBBHHAHHHHBHBHAAAHAHHHHHHBHAH
*M101	AAAAHHBBBHHAHAHHHHAHAHBBBAHBBHHAHBBHHHBAHHHHHHBHHHHHHHHAAAABBAHBHHHBHHHHHHBHHBAAAHBHBHBBHHHHBBBBHAABHBBHHBBHBBBHHHBAHHAHAHHHHBBBHHHHHBHHHAAHHHHBBAHAHAHHHHBHHHBHBHHHHHHBHHHHABHBHHBHBBHHAAHBAHAAAABHBHHHAAAAHHAHAAHAAAAHHAHHHHHHHHHHBBBBAAAAAAAHHABBBHAAAHHHBBBBAHABBHAHHHBBBBBBBBBHHHBBHHBBBBHAHBBBHHAHHAHAAAAHHHHBAHAHHAAHHABBBBAHHAHBBHHAHHHHBHBHAAAHAHHHHHHBHAH
*M102	AAAAHHBBBHHAHAHHHHAHAHBBBAHBBHHAHBBHHHBAHHHHHHBHHHHHHHHAAAABBAHBHHHBHHHHHHBHHBAAAHBHBHBBHHHHBBBBHAABHBBHHBBHBBBHHHBAHHAHAHHHHBBBHHHHHBHHHAAHHHHBBAHAHAHHHHBHHHBHBHHHHHHBHHHHABHBHHBHBBHHAAHBAHAAAABHBHHHAAAAHAAHAAHAAAAHHAHHHHHHHHHHBBBBAAAAAAAHHABBBHAAAHHHBBBBAHABBHAHHHBBBBBBBBBHHHBBHHBBBBHAHBBBHHAHHAHAAAAHHHHBAHAHHAAHHABBBBAHHAHBBHHAHHHHBHBHAAAHAHHHHHHBHAH
*M103	HAAAHHBBBHHAHAHHHHAHAHBBBAHBBHHAABBHHHBAHHHHHHBHHHHHHHHAAAABBAH-HHHBHAAAHHBHHBAHAHBHBHBBHHHHBBBBHAABHHBHHBBHBBBHHHBAHHAHAHHHHBBBHHHHHBHHHAAHHHHBBAHAHAHHHHBHHHBHBHHHHHHBHHHHABHBHHBHBBHHAAHBHHAAAABHBHHHAAAAHAAHAAHAAAAHHAHHHHHHHHHHBBBBAAAAAAAHHABBBHAAAHHHBBBBAHABBHAHHHBBBBBBBBBHHHBBHHBBBBHAHBBBHHAHHAHAAAAHHHHBAHAHHAAHHABBBBAHHAHBBHHAHHHHBHBHAAAHAHHHHHHBHAH
*M104	HAAAHHBBBHHAHAHHHHAAAABBBAHBBHHAABBHHHBAHHHHHHBHHHHHHHHAAAABBAHBHHHBHAAAHHBHHBAHAHBHBHBBHHHHBBBBHAABHHBHHBBHBBBHHHBAHHAHAHHHHBBBHHHHHBHHHAAHHHHBBAHAHAHHHHBHHHBHBHHHHHHBHHHHABHHHHBHBBHHAAHBHBAAAABHBHHHAAAAHAAHAAHAAAAHHAHHHHHHHHHHBBBBAAAAAAAHHABBBHAAAHHHBBBBHHABBHAHHHBBBBBBBBBHHHBBHHBBBBHAHBBBHHAHHAHAAAAHHHHBAHAHHAAHHABBBBAHHAHBBHHAHHHHBHBHAAAHAHHHHHHBHAH
*M105	HAAAHHBBBHHAHAHHHHAAAABBBAHBBHHAABBHHHBAHHHHHHBHHHHHHHHAAAABBAH-HHHBHAAAHHBHHBAHAHBHBHBBHHHHBBBBHAABHHBHHBBHBBBHHHBAHHAHAHHHHBBBHHHHHBHHHAAHHHHBBAHAHAHHHHBHHHBHBHHHHHHBHHHHABHHHHBHBBHHAAHBHBAAAABHBBHHAAAAHAAHAAHAAAAHHAHHHHHHHHHHBBBBAAAAAAAHHABBBHAAAHHHBBBBHHABBHAHHHBBBBBBBBBHHHBBHHBBBBHAHBBBHHAHHAHAAAAHHHHBAHAHHAAHHHBBBBAHHAHBBHHAHHHHBHBHAAAHAHHHHHHHAAH
*M106	HAAAHHBBBHHAHAHHHHAAAABBBAHBBHHAABBHHHBAHHHHHHBHHHHHHHHAAAABBAHBHHHBHAAAHHBHHBAHAHBHBHBBHHHHBBBBHAABHHBHHBBHBBBHHHBAHHAHAHBHHBBBHHHHBBHHHAAHHHHBBHHAHAHHHHBHHHBHBHHHHHHBHHHHABHHHHBHBBHHAAHBHBAAAABHBBHHAAAAHAAHAAHAAAAHHAHHHHHHHHHHBBBBAAAAAAAHHABBBHAAAHHHBBBBHHABBHAHHHBBBBBBBBBHHHBBHHBBBBHAHBBBHHAHHAHAAAAHHHHBAHAHHAAHHHBBBBAHHAHBBHHAHHHHBHBHAAAHAHHHHHHHAAH
*M107	HAAAHHBBBHHAHAHHHHAAAABBBAHBBHHAABBHHHBAHHHHHHBHHHHHHHHAAAABBAH-HHHBHAAAHHBHHBAHAHBHBHBBHHHHBBBBHAABHHBHHBBHBBBHHHBAHHAHAHBHHBBBHHHHBBHHHAAHHHHBBHHAHAHHHHBHHHBHBHHHHHHBHHHHABHHHHBHBBHHAAHBHBAAAABHBBHHAAAAHAAHAAHAAAAHHAHHHHHHHHHHBBBBAAAAAAAHHABBBHAAAHHHBBBBHHABBHAHHHBBBBBBBBBHHHBBHHBBBBHAHBBBHHAHHAHAAAAHHHHBAHAHHAAHHHBBBBAHHAHBBHHAHHHHBHBHAAAHAHHHHHHHAAH
*M108	HAAAHHBBBHHAHAHHHHAAAABBBAHBBHHAABBHHHBAHHHHHHBHHHHHHHHAAAABBAHBHHHBHAAAHHBHHBAHHHBHBHBBHHHHBBHBHAABHHBHHBBHBBBHHHBAHHAHAHBHHBBBHHHHBBHHHAAHHHHBBHHAHAHHHHBHHHBHBHHHHHHBHHHHABHHHHBHBBHHAAHBHBAAAABHBBHHAAAAHAAHAAHAAAAHHAHHHHHHHHHHBBBBAAAAAAAHHABBBHAAAHHHBBBBHHABBHAHHHBBBBBBBBBHHHBBHHBBBBHAHHBBHHAHHAHAAAAHHHABAHAHHAAHHHBBBBAHHAHBBHHAHHHHBHBHAAAHAHHHHHHHAAH
*M109	HAAAHHBBBHHAHAHHHHAAAABBBAHBBHHAABBHHHBAHHHHHHBHHHHHHHHAAAABBAHBHHHBHAAAHHBHHBAHHHBHBHBBHHHHBBHBHAABHHBHHBBHBBBHHHBAHHAHAHBHHBBBHHHHBBHHHAAHHHHBBHHAHAHHHHBHHHBHBHHHHHHBHHHHABHHHHBHBBHHAAHBHBAAAABHBBHHAAAAHAAHAAHAAAAHHAHHHHHHHHHHBBBBAAAAAAAHHABBBHAAAHHHBBBBHHABBHAHHHBBBBBBBBBHHHBBHABBBBHAHHBBHHAHHAHAAAAHHHABAHAHHAAHHHBBBBAHHAHBBHHAHHHHBHBHAAAHAHHHHHHHAAH
*M110	HAAAHHBBBHHAHAHHHHAAAABBBAHBBHHAABBHHHBAHHHHHHBHHHHHHHHAAAABBAHBHHHBHAAAHHBHHBAHHHBHBHBBHHHHBBHBHAABHHBHHBBHBBBHHHBAHHAHAHBHHBBBHHHHBBHHHAAHHHHBBHHAHAHHHHBHHHBHBHHHHHHBHHHHABHHHHBHBBHHAAHBHBAAAABHBBHHAAAAHAAHAAHAAAAHHAHHHHHHHHHHBBBBAAAAAAAHHABBBHAAAHHHBBBBHHABBHAHHHBBBBBBBBBHHHBBHABBBBHAHHBBHHAHHAHAAAAHHHABAHAHHAAHHHBBBBAHHAHBBHHAHHHHBHBHAAAHAHHHHHHHAAH
*M111	HAAAHHBBBHHAHAHHHHAAAABBBAHBBHHAABBHHHBAHHHHHHBHHHHHHHHAAAABBAH-HHHBHAAAHH-HHBAHHHBHBHBBHHHHBBHBHAABHHBHHBBHBBBHHHBAHHAHAHBHHBBBHHHHBBHHHAAHHHHBBHHAHAHHHHBHHHBHBHHHHHHBHHHHABHHHHBHBBHHAAHBHBAAAABHBBHHAAAAHAAHAAHAAAAHHAHHHHHHHHHHBBBBAAAAAAAHHABBBHAAAHHHBBBBHHABBHAHHHBBBBBBBBBHHHBBHABBBBHAHHBBHHAHHAHAAAAHHHABAHAHHAAHHHBBBBAHHAHBBHHAHHHHBHBHAAAHAHHHHHHHAAH
*M112	HAAAHHBBBHHAHAHHHHAAAABBBAHBBHHAABBHHHBAHHHHHHBHHHHHHHHAAAABBAHBHHHBHAAAHHBHHBAHHHBHBHBBHHHHBBHBHAABHHBHHBBHBBBHHHBAHHAHAHBHHBBBHHHHBBHHHAAHHHHBBHHAHAHHHHBHHHBHBHHHHHHBHHHHABHHHHBHBBHHAAHBHBAAAABHBBHHAAAAHAAHAAHAAAAHHAHHHHHHHHHHBBBBAAAAAAAHHABBBHAAAHHHBBBBHHABBHAHHHBBBBBBBBBHHHBBHABBBBHAHHBBHHAHHAHAAAAHHHABAHAHHAAHHHBBBBAHHAHBBHHAHHHHBHBHAAAHAHHHHHHHAAH
*M113	HAAAHHBBBHHAHAHHHHAAAABBBAHBBHHAABBHHHBAHHHHHHBHHHHHHHHAAAABBAHBHHHBHAAAHHBHHBAHHHBHBHBBHHHHBBHBHAABHHBHHBBHBBBHHHBAHHAHAHBHHBBBHHHHBBHHHAAHHHHBBHHAHAHHHHBHHHBHBHHHHHHBHHHHABHHHHBHBBHHAAHBHBAAAABHBBHHAAAAHAAHAAHAAAAHHAHHHHHHHHHHBBBBAAAAAAAHHABBBHAAAHHHBBBBHHABBHAHHHBBBBBBBBBHHHBBHABBBBHAHHBBHHAHHAHAAAAHHHABAHAHHAAHHHBBBBAHHAHBBHHAHHHHBHBHAAAHAHHHHHHHAAH
*M114	HAAAHHBBBHHAHAHHHHAAAABBBAHBBHHAABBHHHBAHHHHHHBHHHHHHHHAAAABBAHBHHHBHAAAHHBHHBAHHHBHBHBBHHHHBBHBHAABHHBHHBBHBBBHHHBAHHAHAHBHHBBBHHHHBBHHHAAHHHHBBHHAHAHHHHBHHHBHBHHHHHHBHHHHABHHHHBHBBHHAAHBHBAAAABHBBHHAAAAHAAHAAHAAAAHHAHHHHHHHHHHBBBBAAAAAAAHHABBBHAAAHHHBBBBHHABBHAHHHBBBBBBBBBHHHBBHABBBBHAHHBBHHAHHAHAAAAHHHABAHAHHAAHHHBBBBAHHAHBBHHAHHHHBHBHAAAHAHHHHHHHAAH
*M115	HAAAHHBBBHHAHAHHHHAAAABBBAHBBHHAABBHHHBAHHHHHHBHHHHHHHHAAAABBAHBHHHBHAAAHHBHHBAHHHBHBHBBHHHHBBHBHAABHHBHHBBHBBBHHHBAHHAHAHBHHBBBHHHHBBHHHAAHHHHBBHHAHAHHHHBHHHBHBHHHHHHBHHHHABHHHHBHBBHHAAHBHBAAAABHBBHHAAAAHAAHAAHAAAAHHAHHHHHHHHHHBBBBAAAAAAAHHABBBHAAAHHHBBBBHHABBHAHHHBBBBBBBBBHHHBBHABBBBHAHHBBHHAHHAHAAAAHHHABAHAHHAAHHHBBBBAHHAHBBHHAHHHHBHBHAAAHAHHHHHHHAAH
*M116	HAAAHHBBBHHAHAHHHHAAAABBBAHBBHHAABBHHHBAHHHHHHBHHHHHHHHAAAABBAH-HHHBHAAAHHBHHBAHHHBHBHBBHHHHBBHBHAABHHBHHBBHBBBHHHBAHHAHAHBHHBBBHHHHBBHHHAAHHHHBBHHAHAHHHHBHHHBHBHHHHHHBHHHHABHHHHBHBBHHAAHBHBAAAABHBBHHAAAAHAAHAAHAAAAHHAHHHHHHHHHHBBBBAAAAAAAHHABBBHAAAHHHBBBBHHABBHAAHHBBBBBBBBBHHHBBHABBBBHAHHBBBHAHHAHAAAAHHHABAHAHHAAHHHBBBBHBHHHBBHHAHHHHBHBHAAAHAHHHHHHHAAH
*M117	HAAAHHBBBHHAHAHHHHAAAABBBAHBBHHAABBHHHBAHHHHHHBHHHHHHHHAAAABBAHBHHHBHAAAHHBHHBAHHHBHBHBBHHHHBBHBHAABHHBHHBBHBBBHHHBAHHAHAHBHHBBBHHHHBBHHHAAHHHHBBHHAHAHHHHBHHHBHBHHHHHHBHHHHABHHHHBHBBHHAAHBHBAAAABHBBHHAAAAHAAHAAHAAAAHHAHHHHHHHHHHBBBBAAAAAAAHHABBBHAAAHHHBBBBHHABBHAAHHBBBBBBBBBHHHBBHABBBBHAHHBBBHAHHAHAAAAHHHABAHAHHAAHHHBBBBHBHHHBBHHAHHHHBHBHAAAHAHHHHHHHAAH
*M118	HAAAHHBBBHHAHAHHHHAAAABBBAHBBHHAABBHHHBAHHHHHHBHHHHHHHHAAAABBAHBHHHBHAAAHHBHHBAHHHBHBHBBHHHHBBHBHAABHHBHHBBHBBBHHHBAHHAHAHBHHBBBHHHHBBHHHAAHHHHBBHHAHAHHHHBHHHBHBHHHHHHBHHHHABHHHHBHBBHHAAHBHBAAAABHBBHHAAAAHAAHAAHAAAAHHAHHHHHHHHHHBBBBAAAAAAAHHABBBHAAAHHHBBBBHHABBHAAHHBBBBBBBBBHHHBBHABBBBHAHHBBBHAHHAHAAAAHHHABAHAHHAAHHHBBBBHBHHHBBHHAHHHHBHBHAAAHAHHHHHHHAAH
*M119	HAAAHHBBBHHAHAHHHHAAAABBBAHBBHHAABBHHHBAHHHHHHBHHHHHHHHAAAABBAHBHHHBHAAAHHBHHBAHHHBHBHBBHHHHBBHBHAABHHBHHBBHBBBHHHBAHHAHAHBHHBBBHHHHBBHHHAAHHHHBBHHAHAHHHHBHHHBHBHHHHHHBHHHHABHHHHBHBBHHAAHBHBAAAABHBBHHAAAAHAAHAAHAAAAHHAHHHHHHHHHHBBBBAAAAAAAHHABBBHAAAHHHBBBBHHABBHAAHHBBBBBBBBBHHHBBHABBBBHAHHBBBHAHHAHAAAAHHHABAHAHHAAHHHBBBBHBHHHBBHHAHHHHBHBHAAAHAHHHHHHHAAH
*M120	HAAAHHBBBHHAHAHHHHAAAABBBAHBBHHAABBHHHBAHHHHHHBHHHHHHHHAAAABBAH-HHHBHAAAHHBHHBAHHHBHBHBBHHHHBBHBHAABHHBHHBBHBBBHHHBAHHAHAHBHHBBBHHHHBBHHHAAHHHHBBHHAHAHHHHBHHHBHBHHHHHHBHHHHABHHHHBHBBHHAAHBHBAAAABHBBHHAAAAHAAHAAHAAAAHHAHHHHHHHHHHBBBBAAAAAAAHHABBBHAAAHHHBBBBHHABBHAAHHBBBBBBBBBHHHBBHABBBBHAHHBBBHAHHAHAAAAHHHABAHAHHAAHHHBBBBHBHHHBBHHAHHHHBHBHAAAHAHHHHHHHAAH
*M121	HAAAHHBBBHHAHAHHHHAAAABBBAHBBHHAABBHHHBAHHHHHHBHHHHHHHHAAAABBAH-HHHBHAAAHHBHHBAHHHBHBHBBHHHHBBHBHAABHHBHHBBHBBBHHHBAHHAHAHBHHBBBHHHHBBHHHAAHHHHBBHHAHAHHHHBHHHBHBHHHHHHBHHHHABHHHHBHBBHHAAHBHBAAAABHBBHHAAAAHAAHAAHAAAAHHAHHHHHHHHHHBBBBAAAAAAAHHABBBHAAAHHHBBBBHHABBHAAHHBBBBBBBBBHHHBBHABBBBHAHHBBBHAHHAHAAAAHHHABAHAHHAAHHHBBBBHBHHHBBHHAHHHHBHBHAAAHAHHHHHHHAAH
*M122	HAAAHHBBBHHAHAHHHHAAAABBBAHBBHHAABBHHHBAHHHHHHBHHHHHHHHAAAABBAH-HHHBHAAAHH-HHBAHHHBHBHBBHHHHBBHBHAABHHBHHBBHBBBHHHBAHHAHAHBHHBBBHHHHBBHHHAAHHHHBBHHAHAHHHHBHHHBHBHHHHHHBHHHHABHHHHBHBBHHAAHBHBAAAABHBBHHAAAAHAAHAAHAAAAHHAHHHHHHHHHHBBBBAAAAAAAHHABBBHAAAHHHBBBBHHABBHAAHHBBBBBBBBBHHHBBHABBBBHAHHBBBHAHHAHAAAAHHHABAHAHHAAHHHBBBBHBHHHBBHHAHHHHBHBHAAAHAHHHHHHHAAH
*M123	HAAAHHBBBHHAHAHHHHAAAABBBAHBBHHAABBHHHBAHHHHHHBHHHHHHHHAAAABBAHBHHHBHAAAHHBHHBAHHHBHBHBBHHHHBBHBHAABHHBHHBBHBBBHHHBAHHAHAHBHHBBBHHHHBBHHHAAHHHHBBHHAHAHHHHBHHHBHBHHHHHHBHHHHABHHHHBHBBHHAAHBHBAAAABHBBHHAAAAHAAHAAHAAAAHHAHHHHHHHHHHBBBBAAAAAAAHHABBBHAAAHHHBBBBHHABBHAAHHBBBBBBBBBHHHBBHABBBBHAHHBBBHAHHAHAAAAHHHABAHAHHAAHHHBBBBHBHHHBBHHAHHHHBHBHAAAHAHHHHHHHAAH
*M124	HAAAHHBBBHHAHAHHHHAAAABBBAHBBHHAABBHHHBAHHHHHHBHHHHHHHHAAAABBAHBHHHBHAAAHHBHHBAHHHBHBHBBHHHHBBHBHAABHHBHHBBHBBBHHHBAHHAHAHBHHBBBHHHHBBHHHAAHHHHBBHHAHAHHHHBHHHBHBHHHHHHBHHHHABHHHHBHBBHHAAHBHBAAAABHBBHHAAAAHAAHAAHAAAAHHAHHHHHHHHHHBBBBAAAAAAAHHABBBHAAAAHHBBBBHHABBHAAHHBBBBBBBBBHHHBBHABBBBHAHHBBBHAHHAHAAAAHHHABAHAHHAAHHHBBBBHBHHHBBHHAHHHHBHBHAAAHAHHHHHHHAAH
*M125	HAAAHHBBBHHAHAHHHHAAAABBBAHBBHHAABBHHHBAHHHHHHBHHHHHHHHAAAABBAH-HHHBHAAAHHBHHBAHHHHHHHBBHHHHBBHBHAABHHBHHBBHBBBHHHBAHHAHAHBHHBBBHHHHBBHHHAAHHHHBBHHAHAHHHHBHHHBHBHHHHHBBHHHHABHHHHBHBBHHAAHBHBAAAABHBBHHAAAAHAAHAAHAAAAHHAHHHHHHHHHHBBBBAAAAAAAHHABBBHAAAAHHBBBBHHABBHAAHHBBBBBBBBBHHHBBHABBBBHAHHBBBHAHHAHAAAAHHHABAHAHHAAHHHBBBBHBHHHBBHHAHHHHBHBHAAAHAHHHHHHHAAH
*M126	HAAAHHBBBHHAHAHHHHAAAABBBAHBBHHAABBHHHBAHHHHHHBHHHHHHHHAAAABBAHBHHHBHAAAHHBHBBAHHHHHHHBBHHHHBBHBHAABHHBHHBBHBBBHHHBAHHAHAHBHHBBBHHHHBBHHHAAHHHHBBHHAHAHHHHBHHHBHBHHHHHBBHHHHABHHHHBHBBHHAAHBHBAAAABBBBHHAAAAHAAHAAHAAAAHHAHHHHHHHHHHBBBBAAAAAAAHHABBBHAAAAHHBBBBHHABBHAAHHBBBBBBBBBHHHBBHABBBBHAHHBBBHAHHAHAAAAHHHABAHAHHAAHHHBBBBHBHHHBBHHAHHHHBHBHAAAHAHHHHHHHAAH
*M127	HAAAHHBBBHHAHAHHHHAAAABBBAHBBHHAABBHHHBAHHHHHHBHHHHHHHHAAAABBAH-HHHBHAAAHHBHBBAHHHHHHHBBHHHHBBHBHAHBHHBHHBBHBBBHHHBAHHAHAHBHHBBBHHHHBBHHHAAHHHHBBHHAHAHHHHBHHHBHBHHHHHBBHHHHABHHHHBHBBHHAAHBHBAAAABBBBHHAAAAHAAHAAHAAAAHHAHHHHHHHHHHBBBBAAAAAAAHHABBBHAAAAHHBBBBHHABBHAAHHBBBBBBBBBHHHBBHABBBBHAHHBBBHAHHAHAAAAHHHABAHAHHAAHHHBBBBHBHHHBBHHAHHHHBHBHAAAHAHHHHHHHAAH
*M128	HAAAHHBBBHHAHAHHHHAAAABBBAHBBHHAABBHHHBAHHHHHHBHHHHHHHHAAAABBAH-HHHBHAAAHH-HBBAHHHHHHHBBHHHHBBHBHAHBHHBHHBBHBBBHHHBAHHAAAHBHHBBBHHHHBBHHHAAHHHHBBHHAHAHHHHBHHHBHBHHHHHBBHHHHABHHHHBHBBHHAAHBHBAAAABBBBHHAAAAHAAHAAHAAAAHHAHHHHHHHHHHBBBBAAAAAAAHHABBBHAAAAHHBBBBHHABBHAAHHBBBBBBBBBHHHBBHABBBBHAHHBBBHAHHAHAAAAHHHABAHAHHAAHHHBBBBHBHHHBBHHAHHHHBHBHAAAHAHHHHHHHAAH
*M129	HAAAHHBBBHHAHAHHHHAAAABBBAHBBHHAABBHHHBAHHHHHHBHHHHHHHHAAAABBAHBHHHBHAAAHHBHBBAHHHHHHHBBHHHHBBHBHAHBHHBHHBBHBBBHHHBAHHAAAHBHHBBBHHHHBBHHHAAHHHHBBHHAHAHHHHBHHHBHBHHHHHBBHHHHABHHHHBHBBHHAAHBHBAAAABBBBHHAAAAHAAHAAHAAAAHHAHHHHHHHHHHBBBBAAAAAAAHHABBBHAAAAHHBBBBHHABBHAAHHBBBBBBBBBHHHBBHABBBBHAHHBBBHAHHAHAAAAHHHABAHAHHAAHHHBBBBHBHHHBBHHAHHHHBHBHAAAHAHHHHHHHAAH
*M130	HAAAHHBBBHHAHAHHHHAAAABBBAHBBHHAABBHHHBAHHHHHHBHHHHHHHHAAAABBAHBHHHBHAAAHHBHBBAHHHHHHHBBHHHHBBHBHAHBHHBHHBBHBBBHHHBAHHAAAHBHHBBBHHHHBBHHHAAHHHHBBHHAHAHHHHBHHHBHBHHHHHBBHHHHABHHHHBHBBHHAAHBHBAAAABBBBHHAAAAHAAHAAHAAAAHHAHHHHHHHHHHBBBBAAAAAAAHHABBBHAAAAHHBBBBHHABBHAAHHBBBBBBBBBHHHBBHABBBBHAHHBBBHAHHAHAAAAHHHABAHAHHAAHHHBBBBHBHHHBBHHAHHHHBHBHAAAHAHHHHHHHAAH
*M131	HAAAHHBBBHHAHAHHHHAAAABBBAHBBHHAABBHHHBAHHHHHHBHHHHHHHHAAAABBAHBHHHBHAAAHHBHBBAHHHHHHHBBHHHHBBHBHAHBHHBHHBBHBBBHHHBAHHAAAHBHHBBBHHHHBBHHHAAHHHHBBHHAHAHHHHBHHHBHBHHHHHBBHHHHABHHHHBHBBHHAAHBHBAAAABBBBHHAAAAHAAHAAHAAAAHHAHHHHHHHHHHBBBBAAAAAAAHHABBBHAAAAHHBBBBHHABBHAAHHBBBBBBBBBHHHBBHABBBBHAHHBBBHAHHAHAAAAHHHABAHAHHAAHHHBBBBHBHHHBBHHAHHHHBHBHAAAHAHHHHHHHAAH
*M132	HAAAHHBBBHHAHAHHHHAAAABBBAHBBHHAABBHHHBAHHHHHHBHHHHHHHHAAAABBAH-HHHBHAAAHH-HBBAHHHHHHHBBHHHHBBHBHAHBHHBHHBBHBBBHHHBAHHAAAHBHHBBBHHHHBBHHHAAHHHHBBHHAHAHHHHBHHHBHBHHHHHBBHHHHABHHHHBHBBHHAAHBHBAAAABBBBHHAAAAHAAHAAHAAAAHHAHHHHHHHHHHBBBBAAAAAAAHHABBBHAAAAHHBBBBHHABBHAAHHBBBBBBBBBHHHBHHABBBBHAHHBBBHAHHAHAAAAHHHABAHAHHAAHHHBBBBHBHHHBBHHAHHHHBHBHAAAHAHHHHHHHAAH
*M133	HAAAHHBBBHHAHAHHHHAAAABBBAHBBHHAABBHHHBAHHHHHHBHHHHHHHHAAAABBAH-HHHBHAAAHHBHBBAHHHHHHHBBHHHHBBHBHAHBHHBHHBBHBBBHHHBAHHAAAHBHHBBBHHHHBBHHHAAHHHHBBHHAHAHHHHBHHHBHBHHHHHBBHHHHABHHHHBHBBHHAAHBHBAAAABBBBHHAAAAHAAHAAHAAAAHHAHHHHHHHHHHBBBBAAAAAAAHHABBBHAAAAHHBBBBHHABBHAAHHBBBBBBBBBHHHBHHABBBBHAHHBBBHAHHAHAAAAHHHABAHAHHAAHHHBBBBHBHHHBBHHAHHHHBHBHAAAHAHHHHHHHAAH
*M134	HAAAHHBBBHHAHAHHHHAAAABBBAHBBHHAABBHHHBAHHHHHHBHHHHHHHHAAAABBAHBHHHBHAAAHHBHBBAHHHHHHHBBHHHHBBHBHAHBHHBHHBBHBBBHHHBAHHAAAHBHHBBBHHHHBBHHHAAHHHHBBHHAHAHHHHBHHHBHBHHHHHBBHHHHABHHHHBHBBHHAAHBHBAAAABBBBHHAAAAHAAHAAHAAAAHHAHHHHHHHHHHBBBBAAAAAAAHHABBBHAAAAHHBBBBHHABBHAAHHBBBBBBBBBHHHBHHABBBBHAHHBBBHAHHAHAAAAHHHABAHAHHAAHHHBBBBHBHHHBBHHAHHHHBHBHAAAHAHHHHHHHAAH
*M135	HAAAHHBBBHHAHAHHHHAAAABBBAHBBHHAABBHHHBAHHHHHHBHHHHHHHHAAAABBAH-HHHBHAAAHHBHBBAHHHHHHHBBHHHHBBHBHAHBHHBHHBBHBBBHHHBAHHAAAHBHHBBBHHHHBBHHHAAHHHHBBHHAHAHHHHBHHHBHBHHHHHBBHHHHABHHHHBHBBHHAAHBHBAAAABBBBHHAAAAHAAHAAHAAAAHHAHHHHHHHHHHBBBBAAAAAAAHHABBBHAAAAHHBBBBHHABBHAAHHBBBBBBBBBHHHBHHABBBBHAHHBBBHAHHAHAAAAHHHABAHAHHAAHHHBBBBHBHHHBBHHAHHHHBHBHAAAHAHHHHHHHAAH
*M136	HAAAHHBBBHHAHAHHHHAAAABBBAHBBHHAABBHHHBAHHHHHHBHHHHHHHHAAAABBAHBHHHBHAAAHHBHBBAHHHHHHHBBHHHHBBHBHAHBHHBHHBBHBBBHHHBAHHAAAHBHHBHHHHHHBBHHHAAHHHHBBHHAHAHHHHBHHHBHBHHHHHBBHHHHABHHHHBHBBHHAAHBHBAAAABBBBHHAAAAHAAHAHHAAAAHHAHHHHHHHHHHBBBBAAAAAAAHHABBBHAAAAHHBBBBHHABBHAAHHBBBBBBBBBHHHBHHABBBBHAHHBBBHAHHAHAAAAHHHABAHAHHAAHHHBBBBHBHHHBBHHAHHHHBHBHAAAHAHHHHHHHAAH
*M137	HAAAHHBBBHHAAAHHHHAAAABBBAHBBHHAABBHHHBAHHHHHHBHHHBHHHHAAAABBAHBHHHBHAAAHHBBBBHHHHHHHHBBHHHHBBHBHAHBHHBHHBBHBBBHHHBAHHAAAHBBHBHHHHHHBBHHHAAHHHHBBHHAHAHHHHBHHHBHBHHHHHBBHHHHABHHHHBHBBHHAAHBHBAAAABBBBHHAAAAHAAHAHHAAAAHHAHHHHHHHHHHBBBBAAAAAHAHHABBBHAAAAHHBBBBHHABBHAAHHBBBBBBBBBHHHBHHABBBBHAHHBBBHAHHAHAAAAHHHABAHAHHAAHHHBBBBHBHHHBBHHAHHHHBHBHAAAHAHHHHHHHAAH
*M138	HAAAHHBBBHHAAAHHHHAAAABBBAHBBHHAABBHHHBAHHHHHHBHHHBHHHHAAAABBAH-HHHBHAAAHHBBBBHHHHHHHHBBHHHHBBHBHAHBHHBHHBBHBBBHHHBAHHAAAHBBHBHHHHHHBBHHHAAHHHHBBHHAHAHHHHBHHHBHBHHHHHBBHHHHABHHHHBHBBHHAAHBHBAAAABBBBHHAAAAHAAHAHHAAAAHHAHHHHHHHHHHBBBBAAAAAHAHHABBBHAAAAHHBBBBHHABBHAAHHBBBBBBBBBHHHBHHABBBBHAHHBBBHAHHAHAAAAHHHABAHAHHAAHHHBBBBHBHHHBBHHAHHHHBHBHAAAHAHHHHHHHAAH
*M139	HAAAHHBBBHHAAAHHHHAAAABBBAHHBHHAABBHHHHAHHHHHHBHHHBHHHHAHHHBBAH-HHHBHAAAHHBBBBHHHHHHHHBBHHHHBBHBHAHBHHBHHBBHBBBHHHBAHHAAAHBBHBHHHHHHBBHHHAAHHHHBBHHAHAHHHHBHHHBHBHHHHHBBHHHHABHHHHBHBBHHAAHBHBAAAABBBBHHAAAAHAAHAHAAAAAHHAHHHHHHHHHHBBBBAAAAAHAHHABBBHAAAAHHBBBBHHABBHAAHHBBBBBBBBBHHHBHHABBBBHAHHBBBHAHHAHAAAAHHHABAHAHHAAHHHBBBBHBHHHBBHHAAHAHBHBHAAAHAHHHHHHHAAH
*M140	HAAAHHBBBHHAAAHHHHAAAABBBAHHBHHAABBHHHHHHHHHHHBHHHBHHHHAHHHBBAHBHHHBHAAAHHBBBBHHHHHHHHBBHHHHBBHBHAHBHHBHHBBHBBBHHHBAHHAAAHBBHBHHHHHHBBHHHAAHHHHHHHHAHAHHHHBHHHBHBHHHHHBBHHHHABHHHHBHBBHHAAHBHBAAAABBBBHHAAAAHAAHAHAAAAAHHAHHHHHHHHHHBBBBAAAAAHAHHABBBHAAAAHHBBBBHHABBHAAHHBBBBBBBBBHHHBHHABBBBHAHHBBBHAHHAHAAAAHHHABAHAHHAAHHHBBBBHBHHHBBHHAAHAABHBHAAAHAHHHHHHHAAH
*M141	HAAAHHBBBHHAAAHHHHAAAABBBAHHBHHAABBHHHHHHHHHHHBHHHBHHHHAHHHBBAH-HHHBHAAAHHBBBBHHHHHHHHBBHHHHBBHBHAHBHHBHHBBHBBBHHHBAHHAAAHBBHBHHHHHHBBHHHAAHHHHHHHHAHAHHHHBHHHBHBHHHHHBBHHHHABHHHHBHBBHHAAHBHBAAAABBBBHHAAAAHAAHAHAAAAAHHAHHHHHHHHHHBBBBAAAAAHAHHABBBHAAAAHHBBBBHHABBHAAHHBBBBBBBBBHHHBHHABBBBHAHHBBBHAHHAHAAAAHHHABAHAHHAAHHHBBBBHBHHHBBHHAAHAABHBHAAAHAHHHHHHHAAH
*M142	HAAAHHBBBHHAAAHHHHAAAABBBAHHBHHAABBHHHHHHHHHHHBHHHBHHHHAHHHBBAHBHHHBHAAAHHBBBBHHHHHHHHBBHHHHBBHBHAHBHHBHHBBHBBBHHHBAHHAAAHBBHBHHHHHHBBHHHAAHHHHHHHHAHAHHHHBHHHBHBHHHHHBBHHHHABHHHHBHBBHHAAHBHBAAAABBBBHHAAAAHAAHAHAAAAAHHAHHHHHHHHHHBBBBAAAAAHAHHABBBHAAAAHHBBBBHHABBHAAHHBBBBBBBBBHHHBHHABBBBHAHHBBBHAHHAHAAAAHHHABHHAHHAAHHHBBBBHBHHHBBHHAAHAABHBHAAAHAHHHHHHHAAH
*M143	HAAAHHBBBHHAAAHHHHAAAABBBAHHBHHAABBHHHHHHHHHHHBHHHBHHHHAHHHBBAH-HHHBHAAAHHBBBBHHHHHHHHBBHHHHBBHBHAHBHHBHHBBHBBBHHHBAHHAAAHBBHBHHHHHHBBHHHAAHHHHHHHHAHAHHHHBHHHBHBHHHHHBBHHHHABHHHHBHBBHHAAHBHBAAAABBBBHHAAAAHAAHAHAAAAAHHAHHHHHHHHHHBBBBAAAAAHAHHABBBHAAAAHHBBBBHHABBHAAHHBBBBBBBBBHHHBHHABBBBHAHHBBBHAHHAHAAAAHHHABHHAHHAAHHHBBBBHBHHHBBHHAAHAABHBHAAAHAHHHHHHHAAH
*M144	HAAAHHBBBHHAAAHHHHAAAABBBAHHBHHAABBHHHHHHHHHHHBHHHBHHHHAHHHBBAHBHHHBHAAAHHBBBBHHHHHHHHBBHHHHBBHBHAHBHHBHHBBHBBBHHHBAHHAAAHBBHBHHHHHHBBHHHAAHHHHHHHHAHAHHHHBHHHBHBHHHHHBBHHHHABHHHHBHBBHHAAHBHBAAAABBBBHHAAAAHAAHAHAAAAAHHAHHHHHHHHHHBBBBAAAAAHAHHABBBHAAAAHHBBBBHHABBHAAHHBBBBBBBBBHHHBHHABBBBHAHHBBBHAHHAHAAAAHHHABHHAHHAAHHHBBBBHBHHHBBHHAAHAABHBHAAAHAHHHHHHHAAH
*M145	HAAAHHBBBHHAAAHHHHAAAABBBAHHBHHAABBHHHHHHHHHHHBHHHBHHHHAHHHBBAHBHHHBHAAAHHBBBBHHHHHHHHBBHHHHBBHBHAHBHHBHHBBHBBBHHHBAHHAAAHBBHBHHHHHHBBHHHAAHHHHHHHHAHAHHHHBHHHBHBHHHHHBBHHHHABHHHHBHBBHHAAHBHBAAAABBBBHHAAAAHAAHAHAAAAAHHAHHHHHHHHHHBBBBAAAAAHAHHABBBHAAAAHHBBBBHHABBHAAHHBBBBBBBBBHHHBHHABBBBHAHHBBBHAHHAHAAAAHHHABHHAHHAAHHHBBBBHBHHHBBHHAAHAABHBHAAAHAHHHHHHHAAH
*M146	HHHHHHBBBHHAAAHHHHAAAABBBAHHBHHAABBHHHHHHHHHHHBHBBBHHHHAHHHBBAHBHHBBHAAAHH-BBBHHHHHHHHBBHHHHBBHBHAHBHHBHHBBHBBBHHHBAHHAAAHBBHHHHHHHHBBHHHAAHHHHHHHBBHAHHAAHHHHBHBAHHHHBBHHHHABHHHHBHBBBBAAHBHBAAAABBBBHHAAAAHAAHHHHHAAAHHAHHHHHHHHHHBBBBAHAAAHAHHABBBHAAAAHHBBBBHHABBHAAHHBBBBBBBBBHHHHHAABBBBHAHHBBHHAHHAHAAAAHHHABHHAHHAAAHABBBBHBHHHBBHHAAHAABABHAAAHAHHHHHHHAAH
*M147	HHHHHHBBBHHAAAHHHHAAAABBBAHHBHHAABBHHHHHHHHHHHBHBBBHHHHAHHHBBAHBHHBBHAAAHHBBBBHHHHHHHHBBHHHHBBHBHAHBHHBHHBBHBBBHHHBAHHAAAHBBHHHHHHHHBBHHHAAHHHHHHHBBHAHHAAHHHHBHBAHHHHBBHHHHABHHHHBHBBBBAAHBHBAAAABBBBHHAAAAHAAHHHHHAAAHHAHHHHHHHHHHBBBBAHAAAHAHHABBBHAAAAHHBBBBHHABBHAAHHBBBBBBBBBHHHHHAABBBBHAHHBBHHAHHAHAAAAHHHABHHAHHAAAHABBBBHBHHHBBHHAAHAABABHAAAHAHHHHHHHAAH
*M148	HHHHHHBBBHHAAAHHHHAAAABBBAHHBHHAABBHHHHHHHHHHHBHBBBHHHHAHHHBBAHBHHBBHAAAHHBBBBHHHHHHHHBBHHHHBBHBHAHBHHBHHBBHBBBHHHBAHHAAAHBBHHHHHHHHBBHHHAAHHHHHHHBBHAHHAAHHHHBHBAHHHHBBHHHHABHHHHBHBBBBAAHBHBAAAABBBBHHAAAAHAAHHHHHAAAHHAHHHHHHHHHHBBBBAHAAAHAHHABBBHAAAAHHBBBBHHABBHAAHHBBBBBBBBBHHHHHAABBBBHAHHBBHHAHHAHAAAAHHHABHHAHHAAAHABBBBHBHHHBBHHAAHAABABHAAAHAHHHHHHHAAH
*M149	HHHHHHBBBHHAAAHHHHAAAABBBAHHBHHAABBHHHHHHHHHHHBHBBBHHHHAHHHBBAHBHHBBHAAAHHBBBBHHHHHHHHBBHHHHBBHBHAHBHHBHHBBHBBBHHHBAHHAAAHBBHHHHHHHHBBHHHAAHHHHHHHBBHAHHAAHHHHBHBAHHHHBBHHHHABHHHHBHBBBBAAHBHBAAAABBBBHHAAAAHAAHHHHHAAAHHAHHHHHHHHHHBBBBAHAAAHAHHABBBHAAAAHHBBBBHHABBHAAHHBBBBBBBBHHHHHHAABBBBHAHHBBHHAHHAHAAAAHHHABHHAHHAAAHABBBBHBHHHBBHHAAHAABABHAAAHAHHHHHHHAAH
*M150	HHHHHHBBBHHAAAHHHHAAAABBBAHHBHHAABBHHHHHHHHHHHBHBBBHHHHAHHHBBAHBHHBBHAAAHHBBBHHHHHHHHHBBHHHHBBHBHAHBHHBHHBBHBBBHHHBAHHAAAHBBHHHHHHHHBBHHHAAHHHHHHHBBHAHHAAHHHHBHBAHHHHBBHHHHABHHHHBHBBBBAAHBHBAAAABBBBHHAAAAHAAHHHHHAAAHHAHHHHHHHHHHBBBBAHAAAHAHHABBBHAAAAHHBBBBHHABBHAAHHBBBBBBBBHHHHHHAABBBBHAHHBBHHAHHAHAAAAHHHABHHAHHAAAHABBBBHBHHHBBHHAAHAABABHAAAHAHHHHHHHAAH
*M151	HHHHHHBBBHHAAAHHHHAAAABBBAHHBHHAABBHHHHHHHHHHHBHBBBHHHHAHHHBBAHBHHBBHAAAHHBBBHHHHHHHHHBBHHHHBBHBHAHBHHBHHBBHBBBHHHBAHHAAAHBBHHHHHHHHBBHHHAAHHHHHHHBBHAHHAAHHHHBHBAHHHHBBHHHHABHHHHBHBBBBAAHBHBAAAABBBBHHAAAAHAAHHHHHAAAHHAHHHHHHHHHHBBBBAHAAAHAHHABBBHAAAAHHBBBBHHABBHAAHHBBBBBBBBHHHHHHAABBBBHAHHBBHHAHHAHAAAAHHHABHHAHHAAAHABBBBHBHHHBBHHAAHAABABHAAAHAHHHHHHHAAH
*M152	HHHHHHBBBHHAAAHHHHAAAABBBAHHBHHAABBHHAAHHHHHHHBHBBBHHHHAHHHBBAHBHHBBHAAAHH-BBHHHHHHHHHBBHHHHBBHBHAHHHHBHHBBHBBBHHHBAHHAAAHBBHHHHHHHHBBHHHAAHHHHHHHBBHAHHAABHHHBHBAHHHHBBHHHHABHHHHBHBBBBAAHBHBAAAABBBBHHAAAAHAAHHHHHAAAHHAHHHHHHHHHHBBBBAHAAAHAHHABBBHAAAAHHBBBBHHABBHAAHHBBBBBBBBHHHHHHAABBBBHAHHBBHHAHHAHAAAAHHHABHHAHHAAAHABBBBHBHHHBBHHAAHAABABHAAAHAHHHHHHHAAH
*M153	HHHHHHBBBHHAAAHHHHAAAABBBAHHBHHAABBHHAAHHHHHHHBHBBBHHHHAHHHBBAHBHHBBHAAAHHBBBHHHHHHHHHBBHHHHBBHBHAHHHHBHHBBHBBBHHHBAHHAAAHBBHHHHHHHHBBHHHAAHHHHHHHBBHAHHAABHHHBHBAHHHHBBHHHHABHHHHBHBBBBAAHBHBAAAABBBBHHAAAAHAAHHHHHAAAHHAHHHHHHHHHHBBBBAHAAAHAHHABBBHAAAAHHBBBBHHABBHAAHHBBBBBBBBHHHHHHAABBBBHAHHBBHHAHHAHAAAAHHHABHHAHHAAAHABBBBHBHHBBBHHAAHAABABHAAAHAHAHHHHHAAH
*M154	HHHHHHBBBHHAAAHHHHAAAABBBAHHBHHAABBHHAAHHHHHHHBHBBBHHHHAHHHBBAHBHHBBHAAAHHBBBHHHHHHHHHBBHHHHBBHBHAHHHHBHHBBHBBBHHHBAHHAAAHBBHHHHHHHHBBHHHAAHHHHHHHBBHAHHAABHHHBHBAHHHHBBHHHHABHHHHBHBBBBAAHBHBAAAABBBBHHAAAAHAAHHHHHAAAHHAHHHHHHHHHHBBBBAHAAAHAHHABBBHAAAAHHBBBBHHABBHAAHHBBBBBBBBHHHHHHAABBBBHAHHBBHHAHHAHAAAAHHHABHHAHHAAAHABBBBHBHHBBBHHAAHAABABHAAAHAHAHHHHHAAH
*M155	HHHHHHBBBHHAAAHHHHAAAABBBAHHBHHAABBHHAAHHHHHHHBHBBBHHHHAHHHBBAHBHHBBHAAAHHBBBHHHHHHHHHBBHHHHBBHBHAHHHHBHHBBHBBBHHHBAHHAAAHBBHHHHHHHHBBHHHAAHHHHHHHBBHAHHAABHHHBHBAHHHHBBHHHHABHHHHBHBBBBAAHBHBAAAABBBBHHAAAAHAAHHHHHAAAHHAHHHHHHHHHHBBBBAHAAAHAHHABBBHAAAAHHBBBBHHABBHAAHHBBBBBBBBHHHHHHAABBBBHAHHBBHAAHHAHAAAAHHHABHHAHHAAAHABBBBHBHHBBBHHAAHAABABHAAAHAHAHHHHHAAH
*M156	HHHHHHBBBHHAAAHHHHAAAABBBAHHBHHAABBHHAAHHHHHHHBHBBBHHHHAHHHBBAHBHHBBHAAAHHBBBHHHHHHHHHBBHHHHBBHBHAHHHHBHHBBHBBBHHHBAHHAAAHBBHHHHHHHHBBHHHAAHHHHHHHBBHAHHAABHHHBHBAHHHHBBHHHHABHHHHBHBBBBAAHBHBAAAABBBBHHAAAAHAAHHHHHAAAHHAHHHHHHHHHHBBBBAHAAAHAHHABBBHAAAAHHBBBBHHABBHAAHHBBBBBBBBHHHHHHAABBBBHAHHBBHAAHHAHAAAAHHHABHHAHHAAAHABBBBHBHHBBBHHAAHAABABHAAAHAHAHHHHHAAH
*M157	HHHHHHBBBHHAAAHHHHAAAABBBAHHBHHAABBHHAAHHHHHHHBHBBBHHHHAHHHBBAHBHHBBHAAAHHBBBHHHHHHHHHBBHHHHBBHBHAHHHHBHHBBHBBBHHHBAHHAAAHBBHHHHHHHHBBHHHAAHHHHHHHBBHAHHAABHHHBHBAHHHHBBHHHHABHHHHBHBBBBAAHBHBAAAABBBBHHAAAAHAAHHHHHAAAHHAHHHHHHHHHHBBBBAHAAAHAHHABBBHAAAAHHBBBBHHABBHAAHHBBBBBBBBHHHHHHAABBBBHAHHBBHAAHHAHAAAAHHHABHHAHHAAAHABBBBHBHHBBBHHAAHAABABHAAAHAHAHHHHHAAH
*M158	HHHHHHBBBHHAAAHHHHAAAABBBAHHBHHAABBHHAAHHHHHHHBHBBBHHHHAHHHBBAHBHHBBHAAAHHBBBHHHHHHHHHBBHHHHBBHBHAHHHHBHHBBHBBBHHHBAHHAAAHBBHHHHHHHHBBHHHAAHHHHHHHBBHAHHAABHHHBHBAHHHHBBHHHHABHHHHBHBBBBAAHBHBAAAABBBBHHAAAAHAAHHHHHAAAHHAHHHHHHHHHHBBBBAHAAAHAHHABBBHAAAAHHBBBBHHABBHAAHHBBBBBBBBHHHHHHAABBBBHAHHBBHAAHHAHAAAAHHHABHHAHHAAAHABBBBHBHHBBBHHAAHAABABHAAAHAHAHHHHHAAH
*M159	HHHHHHBBBHHAAAHHHHAAAABBBAHHBHHAABBHHAAHHHHHHHBHBBBHHHHAHHHBBAHBHHBBHAAAHHBBBHHHHHHHHHBBHHHHBBHBHAHHHHBHHBBHBBBHHHBAHHAAAHBBHHHHHHHHBBHHHAAHHHHHHHBBHAHHAABHHHBHBAHHHHBBHHHHABHHHHBHBBBBAAHBHBAAAABBBBHHAAAAHAAHHHHHAAAHHAHHHHHHHHHHBBBBAHAAAHAHHABBBHAAAAHHBBBBHHABBHAAHHBBBBBBBBHHHHHHAABBBBHAHHBBHAAHHAHAAAAHHHABHHAHHAAAHABBBBHBHHBBBHHAAHAABABHAAAHAHAHHHHHAAH
*M160	HHHHHHBBBHHAAAHHHHAAAABBBAHHBHHAABBHHAAHHHHHHHBHBBBHHHHAHHHBBAHBHHBBHAAAHHBBBHHHHHHHHHBBHHHHBBHBHAHHHHBHHBBHBBBHHHBAHHAAAHBBHHHHHHHHBBHHHAAHHHHHHHBBHAHHAABHHHBHBAHHHHBBHHHHABHHHHBHBBBBAAHBHBAAAABBBBHHAAAAHAAHHHHHAAAHHAHHHHHHHHHHBBBBAHAAAHAHHABBBHAAAAHHBBBBHHABBHAAHHBBBBBBBBHHHHHHAABBBBHAHHBBHAAHHAHAAAAHHHABHHAHHAAAHABBBBHBHHBBBHHAAHAABABHAAAHAHAHHHHHAAH
*M161	HHHHHHBBBHHAAAHHHHAAAABBBAHHBHHAABBHHAAHHHHHHHBHBBBHHHHAHHHBBAHBHHBBHAAAHH-BBHHHHHHHHHBBHHHHBBHBHAHHHHBHHBBHBBBHHHBAHHAAAHBBHHHHHHHHBBHHHAAHHHHHHHBBHAHHAABHHHBHBAHHHHBBHHHHABHHHHBHBBBBAAHBHBAAAABBBBHHAAAAHAAHHHHHAAAHHAHHHHHHHHHHBBBBAHAAAHAHHABBBHAAAAHHBBBBHHABBHAAHHBBBBBBBBHHHHHHAABBBBHAHHBBHAAHHAHAAAAHHHABHHAHHAAAHABBBBHBHHBBBHHAAHAABABHAAAHAHAHHHHHAAH
*M162	HHHHHHBBBHHAAAHHHHAAAABBBAHHBHHAABBHHAAHHHHHHHBHBBBHHHHAHHHBBAHBHHBBHAAAHHBBBHHHHHHHHHBBHHHHBBHBHAHHHHBHHBBHBBBHHHBAHHAAAHBBHHHHHHHHBBHHHAAHHHHHHHBBHAHHAABHHHBHBAHHHHBBHHHHABHHHHBHBBBBAAHBHBAAAABBBBHHAAAAHAAHHHHHAAAHHAHHHHHHHHHHBBBBAHAAAHAHHABBBHAAAAHHBBBBHHABBHAAHHBBBBBBBBHHHHHHAABBBBHAHHBBHAAHHAHAAAAHHHABHHAHHAAAHABBBBHBHHBBBHHAAHAABABHAAAHAHAHHHHHAAH
*M163	HHHHHHBBBHHAAAHHHHAAAABBBAHHBHHAABBHHAAHHHHHHHBHBBBHHHHAHHHBBAHBHHBBHAAAHHBBBHHHHHHHHHBBHHHHBBHBHAHHHHBHHBBHBBBHHHBAHHAAAHBBHHHHHHHHBBHHHAAHHHHHHHBBHAHHAABHHHBHBAHHHHBBHHHHABHHHHBHBBBBAAHBHBAAAABBBBHHAAAAHAAHHHHHAAAHHAHHHHHHHHHHBBBBAHAAAHAHHABBBHAAAAHHBBBBHHABBHAAHHBBBBBBBBHHHHHHAABBBBHAHHBBHAAHHAHAAAAHHHABHHAHHAAAHABBBBHBHHBBBHHAAHAABABHAAAHAHAHHHHHAAH
*M164	HHHHHHBBBHHAAAHHHHAAAABBBAHHBHHAABBHHAAHHHHHHHBHBBBHHHHAHHHBBAHBHHBBHAAAHHBBBHHHHHHHHHBBHHHHBBHBHAHHHHBHHBBHBBBHHHBAHHAAAHBBHHHHHHHHBBHHHAAHHHHHHHBBHAHHAABHHHBHBAHHHHBBHHHHABHHHHBHBBBBAAHBHBAAAABBBBHHAAAAHAAHHHHHAAAHHAHHHHHHHHHHBBBBAHAAAHAHHABBBHAAAAHHBBBBHHABBHAAHHBBBBBBBBHHHHHHAABBBBHAHHBBHAAHHAHAAAAHHHABHHAHHAAAHABBBBHBHHBBBHHAAHAABABHAAAHAHAHHHHHAAH
*M165	HHHHHHBBBHHAAAHHHHAAAABBBAHHBHHAABBHHAAHHHHHHHBHBBBHHHHAHHHBBAHBHHBBHAAAHHBBBHHHHHHHHHBBHHHHBBHBHAHHHHBHHBBHBBBHHHBAHHAAAHBBHHHHHHHHBBHHHAAHHHHHHHBBHAHHAABHHHBHBAHHHHBBHHHHABHHHHBHBBBBAAHBHBAAAABBBBHHAAAAHAAHHHHHAAAHHAHHHHHHHHHHBBBBAHAAAHAHHABBBHAAAAHHBBBBHHABBHAAHHBBBBBBBBHHHHHHAABBBBHAHHBBHAAHHAHAAAAHHHABHHAHHAAAHABBBBHBHHBBBHHAAHAABABHAAAHAHAHHHHHAAH
*M166	HHHHHHBBBHHAAAHHHHAAAABBBAHHBHHAABBHHAAHHHHHHHBHBBBHHHHAHHHBBAHBHHBBHAAAHHBBBHHHHHHHHHBBHHHHBBHBHAHHHHBHHBBHBBBHHHBAHHAAAHBBHHHHHHHHBBHHHAAHHHHHHHBBHAHHAABHHHBHBAHHHHBBHHHHABHHHHBHBBBBAAHBHBAAAABBBBHHAAAAHAAHHHHHAAAHHAHHHHHHHHHHBBBBAHAAAHAHHABBBHAAAAHHBBBBHHABBHAAHHBBBBBBBBHHHHHHAABBBBHAHHBBHAAHHAHAAAAHHHABHHAHHAAAHABBBBHBHHBBBHHAAHAABABHAAAHAHAHHHHHAAH
*M167	HHHHHHBBBHHAAAHHHHAAAABBBAHHBHHAABBHHAAHHHHHHHBHBBBHHHHAHHHBBAHBHHBBHAAAHHBBBHHHHHHHHHBBHHHHBBHBHAHHHHBHHBBHBBBHHHBAHHAAAHBBHHHHHHHBBBHHHAAHHHHHHHBBHAHHAABHHHBHBAHHHHBBHHAHABHHHHBHBBBBAAHBHBAAAABBBBHHAAAAHAAHHHHHAAAHHAHHHHHHHHHHBBBBAHAAAHAHHABBBHAAAAHHBBBBHHABBHAAHHBBBBBBBBHHHHHAAABBBBHAHHBBHAAHHAHAAAAHHHABHHAHHHAAHABBBBHBHHBBBHHAAHAABABHAAAHAHAHHHHHAAH
*M168	HHHHHHBBBHHAAAHHHHAAAABBBHHHBHHAABBHHAAHHHHHHHBHBBBHHHHHHHHBBAHBHHBBHAAAHHBBBHHHHHHHHHBBHHHHBBHBHAHHHHBHHBBHBBBHHHBAHHAAAHBBHHHHHHHBBBHHHAAHHHHHHHBBHAHHAABHHHBHBAHHHHBBHHAHABHHHHBHBBBBAAHBHBAAAABBBBHHAAAAHAAHHHHHAAAHHAHHHHHHHHHHBBBBAHAAAHAHHABBBHAAAAHHBBBBHHABBHAAHHBBBBBBBBHHHHHAHABBBBHAHHBBHAAHHAHAAAAHHHABHHAHHHAAHABBBBHBHHBBBHHAAHAABABBAAAHAHAHHHHHAAH
*M169	HHHHHHBBBHHAAAHHHHAAAABBBHHHBHHAABBHHAAHHHHHHHBHBBBHHHHHHHHBBAHBHHBBHAAAHHBBBHHHHHHHHHBBHHHHBBHBHAHHHHBHHBBHBBBHHHBAHHAAAHBBHHHHHHHBBBHHHAAHHHHHHHBBHAHHAABHHHBHBAHHHHBBHHAHABHHHHBHBBBBAAHBHBAAAABBBBHHAAAAHAAHHHHHAAAHHAHHHHHHHHHHBBBBAHAAAHAHHABBBHAAAAHHBBBBHHABBHAAHHBBBBBBBBHHHHHAHABBBBHAHHBBHAAHHAHAAAAHHHABHHAHHHAAHABBBBHBHHBBBHHAAHAABABBAAAHAHAHHHHHAAH
*M170	HHHHHHBBBHHAAAHHHHAAAABBBHHHBHHAABBHHAAHHHHHHHBHBBBHHHHHHHHBBAHBHHBBHAAAHH-BBHHHHHHHHHBBHHHHBBHBHAHHHHBHHBBHBBBHHHBAHHAAAHBBHHHHHHHBBBHHHAAHHHHHHHBBHAHHAABHHHBHBAHHHHBBHHAHABHHHHBHBBBBAAHBHBAAAABBBBHHAAAAHAAHHHHHAAAHHAHHHHHHHHHHBBBBAHAAAHAHHABBBHAAAAHHBBBBHHABBHAAHHBBBBBBBBHHHHHAHABBBBHAHHBBHAAHHAHAAAAHHHABHHAHHHAAHABBBBHBHHBBBHHAAHAABABBAAAHAHAHHHHHAAH
*M171	HHHHHHBBBHHAAAHHHHAAAABBBHHHBHHAABBHHAAHHHHHHHBHBBBHHHHHHHHBBAHBHHBBHAAAHHBBBHHHHHHHHHBBHHHHBBHBHAHHHHBHHBBHBBBHHHBAHHAAAHBBHHHHHHHBBBHHHAAHHHHHHHBBHAHHAABHHHBHBAHHHHBBHHAHABHHHHBHBBBBAAHBHBAAAABBBBHHAAAAHAAHHHHHAAAHHAHHHHHHHHHHBBBBAHAAAHAHHABBBHAAAAHHBBBBHHABBHAAHHBBBBBBBBHHHHHAHABBBBHAHHBBHAAHHAHAAAAHHHABHHAHHHAAHABBBBHBHHBBBHHAAHAABABBAAAHAHAHHHHHAAH
*M172	HHHHHHBBBHHAAAHHHHAAAABBBHHHBHHAABBHHAAHHHHHHHBHBBBHHHHHHHHBBAHBHHBBHAAAHHBBBHHHHHHHHHBBHHHHBBHBHAHHHHBHHBBHBBBHHHBAHHAAAHBBHHHHHHHBBBHHHAAHHHHHHHBBHAHHAABHHHBHBAHHHHBBHHAHABHHHHBHBBBBAAHBHBAAAABBBBHHAAAAHAAHHHHHAAAHHAHHHHHHHHHHBBBBAHAAAHAHHABBBHAAAAHHBBBBHHABBHAAHHBBBBBBBBHHHHHAHABBBBHAHHBBHAAHHAHAAAAHHHABHHAHHHAAHABBBBHBHHBBBHHAAHAABABBAAAHAHAHHHHHAAH
*M173	HHHHHHBBBHHAAAHHHHAAAABBBHHHBHHAABBHHAAHHHHHHHBHBBBHHHHHHHHBBAHBHHBBHAAAHH-BBHHHHHHHHHBBHHHHBBHBHAHHHHBHHBBHBBBHHHBAHHAAAHBBHHHHHHHBBBHHHAAHHHHHHHBBHAHHAABHHHBHBAHHHHBBHHAHABHHHHBHBBBBAAHBHBAAAABBBBHHAAAAHAAHHHHHAAAHHAHHHHHHHHHHBBBBAHAAAHAHHABBBHAAAAHHBBBBHHABBHAAHHBBBBBBBBHHHHHAHABBBBHAHHBBHAAHHAHAAAAHHHABHHAHHHAAHABBBBHBHHBBBHHAAHAABABBAAAHAHAHHHHHAAH
*M174	HHHHHHBBBHHAAAHHHHAAAABBBHHHBHHAABBHHAAHHHHHHHBHBBBHHHHHHHHBBAHBHHBBHAAAHH-BBHHHHHHHHHBBHHHHBBHBHAHHHHBHHBBHBBBHHHBAHHAAAHBBHHHHHHHBBBHHHAAHHHHHHHBBHAHHAHBHHHBHBAHHHHBBHHAHABHHHHBHBBBBAAHBHBAAAABBBBHHAAAAHAAHHHHHAAAHHAHHHHHHHHHHBBBBAHAAAHAHHABBBHAAAAHHBBBBHHABBHAAHHBBBBBBBBHHHHHAHABBBBHAHHBBHAAHHAHAAAAHHHABHHAHHHAAHABBBBHBHHBBBHHHAHAABABBAAAHAHAHHHHHAAH
*M175	HHHHHHBBBHHAAAHHHHAAAABBBHHHBHHAABBHHAAHHHHHHHBHBBBHHHHHHHHBBAHBHHBBHAAAHH-BBHHHHHHHHHBBHHHHBBHBHAHHHHBHHBBHBBBHHHBAHHAAAHBBHHHHHHHBBBHHHAAHHHHHHHBBHAHHAHBHHHBHBAHHHHBBHHAHABHHHHBHBBBBAAHBHBAAAABBBBHHAAAAHAAHHHHHAAAHHAHHHHHHHHHHBBBBAHAAAHAHHABBBHAAAAHHBBBBHHABBHAAHHBBBBBBBBHHHHHAHABBBBHAHHBBHAAHHAHAAAAHHHABHHAHHHAAHABBBBHBHHBBBHHHAHAABABBAAAHAHAHHHHHAAH
*M176	HHHHHHBBBHHAAAHHHHAAAABBBHHHBHHAABBHHAAHHHHHHHBHBBBHHHHHHHHBBAHBHHBBHAAAHHBBBHHHHHHHHHBBHHHHBBHBHAHHHHBHHBBHBBBHHHBAHHAAAHBBHHHHHHHBBBHHHAAHHHHHHHBBHAHHAHBHHHBHBAHHHHBBHHAHABHHHHBHBBBBAAHBHBAAAABBBBHHAAAAHAAHHHHHAAAHHAHHHHHHHHHHBBBBAHAAAHAHHABBBHAAAAHHBBBBHHABBHAAHHBBBBBBBBHHHHHAHABBBBHAHHBBHAAHHAHAAAAHHHABHHAHHHAAHABBBBHBHHBBBHHHAHAABABBAAAHAHAHHHHHAAH
*M177	HHHHHHBBBHHAAAHHHHAAAABBBHHHBHHAABBHHAAHHHHHHHBHBBBHHHHHHHHBBAHBHHBBHAAAHHBBBHHHHHHHHHBBHHHHBBHBHAHHHHBHHBBHBBBHHHBAHHAAAHBBHHHHHHHBBBHHHAAHHHHHHHBBHAHHAHBHHHBHBAHHHHBBHHAHABHHHHBHBBBBAAHBHBAAAABBBBHHAAAAHAAHHHHHAAAHHAHHHHHHHHHHBBBBAHAAAHAHHABBBHAAAAHHBBBBHHABBHAAHHBBBBBBBBHHHHHAHABBBBHAHHBBHAAHHAHAAAAHHHABHHAHHHAAHABBBBHBHHBBBHHHAHAABABBAAAHAHAHHHHHAAH
*M178	HHHHHHBBBHHAAAHHHHAAAABBBHHHBHHAABBHHAAHHHHHHHBHBBBHHHHHHHHBBAHBHHBBHAAAHHBBBHHHHHHHHHBBHHHHBBHBHAHHHHBHHBBHBBBHHHBAHHAAAHBBHHHHHHHBBBHHHAAHHHHHHHBBHAHHAHBHHHBHBAHHHHBBHHAHABHHHHBHBBBBAAHBHBAAAABBBBHHAAAAHAAHHHHHAAAHHAHHHHHHHHHHBBBBAHAAAHAHHABBBHAAAAHHBBBBHHABBHAAHHBBBBBBBBHHHHHAHABBBBHAHHBBHAAHHAHAAAAHHHABHHAHHHAAHABBBBHBHHBBBHHHAHAABABBAAAHAHAHHHHHAAH
*M179	HHHHHHBBBHHAAAHHHHAAAABBBHHHBHHAABBHHAAHHHHHHHBHBBBHHHHHHHHBBAHBHHBBHAAAHH-BBHHHHHHHHHBBHHHHBBHBHAHHHHBHHBBHBBBHHHBAHHAAAHBBHHHHHHHBBBHHHAAHHHHHHHBBHAHHAHBHHHBHBAHHHHBBHHAHABHHHHBHBBBBAAHBHBAAAABBBBHHAAAAHAAHHHHHAAAHHAHHHHHHHHHHBBBBAHAAAHAHHABBBHAAAAHHBBBBHHABBHAAHHBBBBBBBBHHHHHAHABBBBHAHHBBHAAHHAHAAAAHHHABHHAHHHAAHABBBBHBHHBBBHHHAHAABABBAAAHAHAHHHHHAAH
*M180	HHHHHHBBBHHAAAHHHHAAAABBBHHHBHHAABBHHAAHHHHHHHBHBBBHHHHHHHHBBAHBHHBBHAAAHHBBBHHHHHHHHHBBHHHHBBHBHAHHHHBHHBBHBBBHHHBAHHAAAHBBHHHHHHHBBBHHHAAHHHHHHHBBHAHHAHBHHHBHBAHHHHBBHHAHABHHHHBHBBBBAAHBHBAAAABBBBHHAAAAHAAHHHHHAAAHHAHHHHHHHHHHBBBBAHAAAHAHHABBBHAAAAHHBBBBHHABBHAAHHBBBBBBBBHHHHHAHABBBBHAHHBBHAAHHAHAAAAHHHABHHAHHHAAHABBBBHBHHBBBHHHAHAABABBAAAHAHAHHHHHAAH
*M181	HHHHHHBBBHHAAAHHHHAAAABBBHHHBHHAABBHHAAHHHHHHHBHBBBHHHHHHHHBBAHBHHBBHAAAHH-BBHHHHHHHHHBBHHHHBBHBHAHHHHBHHBBHBBBHHHBAHHAAAHBBHHHHHHHBBBHHHAAHHHHHHHBBHAHHAHBHHHBHBAHHHHBBHHAHABHHHHBHBBBBAAHBHBAAAABBBBHHAAAAHAAHHHHHAAAHHAHHHHHHHHHHBBBBAHAAAHAHHABBBHAAAAHHBBBBHHABBHAAHHBBBBBBBBHHHHHAHABBBBHAHHBBHAAHHAHAAAAHHHABHHAHHHAAHABBBBHBHHBBBHHHAHAABABBAAAHAHAHHHHHAAH
*M182	HHHHHHBBBHHAAAHHHHAAAABBBHHHBHHAABBHHAAHHHHHHHBHBBBHHHHHHHHBBAHBHHBBHAAAHHBBBHHHHHHHHHBBHHHHBBHBHAHHHHBHHBBHBBBHHHBAHHAAAHBBHHHHHHHBBBHHHAAHHHHHHHBBHAHHAHBHHHBHBAHHHHBBHHAHABHHHHBHBBBBAAHBHBAAAABBBBHHAAAAHAAHHHHHAAAHHAHHHHHHHHHHBBBBAHAAAHAHHABBBHAAAAHHBBBBHHABBHAAHHBBBBBBBBHHHHHAHABBBBHAHHBBHAAHHAHAAAAHHHABHHAHHHAAHABBBBHBHHBBBHHHAHAABABBAAAHAHAHHHHHAAH
*M183	HHHHHHBBBHHAAAHHHHAAAABBBHHHBHHAABBHHAAHHHHHHHBHBBBHHHHHHHHBBAHBHHBBHAAAHHBBBHHHHHHHHHBBHHHHBBHBHAHHHHBHHBBHBBBHHHBAHHAAAHBBHHHHHHHBBBHHHAAHHHHHHHBBHAHHAHBHHHBHBAHHHHBBHHAHABHHHHBHBBBBAAHBHBAAAABBBBHHAAAAHAAHHHHHAAAHHAHHHHHHHHHHBBBBAHAAAHAHHABBBHAAAAHHBBBBHHABBHAAHHBBBBBBBBHHHHHAHABBBBHAHHBBHAAHHAHAAAAHHHABHHAHHHAAHABBBBHBHHBBBHHHAHAABABBAAAHAHAHHHHHAAH
*M184	HHHHHHBBBHHAAAHHHHAAAABBBHHHBHHAABBHHAAHHHHHHHBHBBBHHHHHHHHBBAHBHHBBHAAAHHBBBHHHHHHHHHBBHHHHBBHBHAHHHHBHHBBHBBBHHHBAHHAAAHBBHHHHHHHBBBHHHAAHHHHHHHBBHAHHAHBHHHBHBA-HH-BBHHAHABHH-HBHBBBBAAHBHBAAAABBBBHHAAAAHAAHHHHHAAAHHAHHHHHHHHHHBBBBAHAAAHAHHABBBHAAAAHHBBBBHHABBHAAHHBBBBBBBBHHHHHAHABBBBHAHHBBHAAHHAHAAAAHHHABHHAHHHAAHABBBBHBHHBBBHHHAHAABABBAAAHAHAHHHHHAAH
*M185	HHHHHHBBBHHAAAHHHHAAAABBBHHHBHHAABBHHAAHHHHHHHBHBBBHHHHHHHHBBAHBHHBBHAAAHHBBBHHHHHHHHHBBHHHHBBHBHAHHHHBHHBBHBBBHHHBAHHAAAHBBHHHHHHHBBBHHHAAHHHHHHHBBHAHHAHBHHHBHBAHHHHBBHHAHABHHHHBHBBBBAAHBHBAAAABBBBHHAAAAHAAHHHHHAAAHHAHHHHHHHHHHBBBBAHAAAHAHHABBBHAAAAHHBBBBHHABBHAAHHBBBBBBBBHHHHHAHABBBBHAHHBBHAAHHAHAAAAHHHABHHAHHHAAHABBBBHBHHBBBHHHAHAABABBAAAHAHAHHHHHAAH
*M186	HHHHHHBBBHHAAAHHHHAAAABBBHHHBHHAABBHHAAHHHHHHHBHBBBHHHHHHHHBBAHBHHBBHAAAHHBBBHHHHHHHHHBBHHHHBBHBHAHHHHBHHBBHBBBHHHBAHHAAAHBBHHHHHHHBBBHHHAAHHHHHHHBBHAHHAHBHHHBHBAHHHHBBHHAHABHHHHBHBBBBAAHBHBAAAABBBBHHAAAAHAAHHHHHAAAHHAHHHHHHHHHHBBBBAHAAAHAHHABBBHAAAAHHBBBBHHABBHAAHHBBBBBBBBHHHHHAHABBBBHAHHBBHAAHHAHAAAAHHHABHHAHHHAAHABBBBHBHHBBBHHHAHAABABBAAAHAHAHHHHHAAH
*M187	HHHHHHBBBHHAAAHHHHAAAABBBHHHBHHAABBHHAAHHHHHHHBHBBBHHHHHHHHBBAHBHHBBHAAAHHBBBHHHHHHHHHBBHHHHBBHBHAHHHHBHHBBHBBBHHHBAHHAAAHBBHHHHHHHBBBHHHAAHHHHHHHBBHAHHAHBHHHBHBAHHHHBBHHAHABHHHHBHBBBBAAHBHBAAAABBBBHHAAAAHAAHHHHHAAAHHAHHHHHHHHHHBBBBAHAAAHAHHABBBHAAAAHHBBBBHHABBHAAHHBBBBBBBBHHHHHAHABBBBHAHHBBHAAHHAHAAAAHHHABHHAHHHAAHABBBBHBHHBBBHHHAHAABABBAAAHAHAHHHHHAAH
*M188	HHHHHHBBBHHAAAHHHHAAAABBBHHHBHHAABBHHAAHHHHHHHBHBBBHHHHHHHHBBAHBHHBBHAAAHH-BBHHHHHHHHHBBHHHHBBHBHAHHHHBHHBBHBBBHHHBAHHAAAHBBHHHHHHHBBBHHHAAHHHHHHHBBHAHHAHBHHHBHBAHHHHBBHHAHABHHHHBHBBBBAAHBHBAAAABBBBHHAAAAHAAHHHHHAAAHHAHHHHHHHHHHBBBBAHAAAHAHHABBBHAAAAHHBBBBHHABBHAAHHBBBBBBBBHHHHHAHABBBBHAHHBBHAAHHAHAAAAHHHABHHAHHHAAHABBBBHBHHBBBHHHAHAABABBAAAHAHAHHHHHAAH
*M189	HHHHHHBBBHHAAAHHHHAAAABBBHHHBHHAABBHHAAHHHHHHHBHBBBHHHHHHHHBBAHBHHBBHAAAHHBBBHHHHHHHHHBBHHHHBBHBHAHHHHBHHBBHBBBHHHBAHHAAAHBBHHHHHHHBBBHHHAAHHHHHHHBBHAHHAHBHHHBHBAHHHHBBHHAHABHHHHBHBBBBAAHBHBAAAABBBBHHAAAAHAAHHHHHAAAHHAHHHHHHHHHHBBBBAHAAAHAHHABBBHAAAAHHBBBBHHABBHAAHHBBBBBBBBHHHHHAHABBBBHAHHBBHAAHHAHAAAAHHHABHHAHHHAAHABBBBHBHHBBBHHHAHAABABBAAAHAHAHHHHHAAH
*M190	HHHHHHBBBHHAAAHHHHAAAABBBHHHBHHAABBHHAAHHHHHHHBHBBBHHHHHHHHBBAHBHHBBHAAAHHBBBHHHHHHHHHBBHHHHBBHBHAHHHHBHHBBHBBBHHHBAHHAAAHBBHHHHHHHBBBHHHAAHHHHHHHBBHAHHAHBHHHBHBAHHHHBBHHAHABHHHHBHBBBBAAHBHBAAAABBBBHHAAAAHAAHHHHHAAAHHAHHHHHHHHHHBBBBAHAAAHAHHABBBHAAAAHHBBBBHHABBHAAHHBBBBBBBBHHHHHAHABBBBHAHHBBHAAHHAHAAAAHHHABHHAHHHAAHABBBBHBHHBBBHHHAHAABABBAAAHAHAHHHHHAAH
*M191	HHHHHHBBBHHAAAHHHHAAAABBBHHHBHHAABBHHAAHHHHHHHBHBBBHHHHHHHHBBAHBHHBBHAAAHHBBBHHHHHHHHHBBHHHHBBHBHAHHHHBHHBBHBBBHHHBAHHAAAHBBHHHHHHHBBBHHHAAHHHHHHHBBHAHHAHBHHHBHBAHHHHBBHHAHABHHHHBHBBBBAAHBHBAAAABBBBHHAAAAHAAHHHHHAAAHHAHHHHHHHHHHBBBBAHAAAHAHHABBBHAAAAHHBBBBHHABBHAAHHBBBBBBBBHHHHHAHABBBBHAHHBBHAAHHAHAAAAHHHABHHAHHHAAHABBBBHBHHBBBHHHAHAABABBAAAHAHAHHHHHAAH
*M192	HHHHHHBBBHHAAAHHHHAAAABBBHHHBHHAABBHHAAHHHHHHHBHBBBHHHHHHHHBBAHBHHBBHAAAHHBBBHHHHHHHHHBBHHHHBBHBHAHHHHBHHBBHBBBHHHBAHHAAAHBBHHHHHHHBBBHHHAAHHHHHHHBBHAHHAHBHHHBHBAHHHHBBHHAHABHHHHBHBBBBAAHBHBAAAABBBBHHAAAAHAAHHHHHAAAHHAHHHHHHHHHHBBBBAHAAAHAHHABBBHAAAAHHBBBBHHABBHAAHHBBBBBBBBHHHHHAHABBBBHAHHBBHAAHHAHAAAAHHHABHHAHHHAAHABBBBHBHHBBBHHHAHAABABBAAAHAHAHHHHHAAH
*M193	HHHHHHBBBHHAAAHHHHAAAABBBHHHBHHAABBHHAAHHHHHHHBHBBBHHHHHHHHBBAHBHHBBHAAAHHBBBHHHHHHHHHBBHHHHBBHBHAHHHHBHHBBHBBBHHHBAHHAAAHBBHHHHHHHBBBHHHAAHHHHHHHBBHAHHAHBHHHBHBAHHHHBBHHAHABHHHHBHBBBBAAHBHBAAAABBBBHHAAAAHAAHHHHHAAAHHAHHHHHHHHHHBBBBAHAAAHAHHABBBHAAAAHHBBBBHHABBHAAHHBBBBBBBBHHHHHAHABBBBHAHHBBHAAHHAHAAAAHHHABHHAHHHAAHABBBBHBHHBBBHHHAHAABABBAAAHAHAHHHHHAAH
*M194	HHHHHHBBBHHAAAHHHHAAAABBBHHHBHHAABBHHAAHHHHHHHBHBBBHHHHHHHHBBAHBHHBBHAAAHHBBBHHHHHHHHHBBHHHHBBHBHAHHHHBHHBBHBBBHHHBAHHAAAHBBHHHHHHHBBBHHHAAHHHHHHHBBHAHHAHBHHHBHBAHHHHBBHHAHABHHHHBHBBBBAAHBHBAAAABBBBHHAAAAHAAHHHHHAAAHHAHHHHHHHHHHBBBBAHAAAHAHHABBBHAAAAHHBBBBHHABBHAAHHBBBBBBBBHHHHHAHABBBBHAHHBBHAAHHAHAAAAHHHABHHAHHHAAHABBBBHBHHBBBHHHAHAABABBAAAHAHAHHHHHAAH
*M195	HHHHHHBBBHHAAAHHHHAAAABBBHHHBHHAABBHHAAHHHHHHHBHBBBHHHHHHHHBBAHBHHBBHAAAHHBBBHHHHHHHHHBBHHHHBBHBHAHHHHBHHBBHBBBHHHBAHHAAAHBBHHHHHHHBBBHHHAAHHHHHHHBBHAHHAHBHHHBHBAHHHHBBHHAHABHHHHBHBBBBAAHBHBAAAABBBBHHAAAAHAAHHHHHAAAHHAHHHHHHHHHHBBBBAHAAAHAHHABBBHAAAAHHBBBBHHABBHAAHHBBBBBBBBHHHHHAHABBBBHAHHBBHAAHHAHAAAAHHHABHHAHHHAAHABBBBHBHHBBBHHHAHAABABBAAAHAHAHHHHHAAH
*M196	HHHHHHBBBHHAAAHHHHAAAABBBHHHBHHAABBHHAAHHHHHHHBHBBBHHHHHHHHBBAHBHHBBHAAAHH-BBHHHHHHHHHBBHHHHBBHBHAHHHHBHHBBHBBBHHHBAHHAAAHBBHHHHHHHBBBHHHAAHHHHHHHBBHAHHAHBHHHBHBAHHHHBBHHAHABHHHHBHBBBBAAHBHBAAAABBBBHHAAAAHAAHHHHHAAAHHAHHHHHHHHHHBBBBAHAAAHAHHABBBHAAAAHHBBBBHHABBHAAHHBBBBBBBBHHHHHAHABBBBHAHHBBHAAHHAHAAAAHHHABHHAHHHAAHABBBBHBHHBBBHHHAHAABABBAAAHAHAHHHHHAAH
*M197	HHHHHHBBBHHAAAHHHHAAAABBBHHHBHHAABBHHAAHHHHHHHBHBBBHHHHHHHHBBAHBHHBBHAAAHHBBBHHHHHHHHHBBHHHHBBHBHAHHHHBHHBBHBBBHHHBAHHAAAHBBHHHHHHHBBBHHHAAHHHHHHHBBHAHHAHBHHHBHBAHHHHBBHHAHABHHHHBHBBBBAAHBHBAAAABBBBHHAAAAHAAHHHHHAAAHHAHHHHHHHHHHBBBBAHAAAHAHHABBBHAAAAHHBBBBHHABBHAAHHBBBBBBBBHHHHHAHABBBBHAHHBBHAAHHAHAAAAHHHABHHAHHHAAHABBBBHBHHBBBHHHAHAABABBAAAHAHAHHHHHAAH
*M198	HHHHHHBBBHHAAAHHHHAAAABBBHHHBHHAABBHHAAHHHHHHHBHBBBHHHHHHHHBBAHBHHBBHAAAHH-BBHHHHHHHHHBBHHHHBBHBHAHHHHBHHBBHBBBHHHBAHHAAAHBBHHHHHHHBBBHHHAAHHHHHHHBBHAHHAHBHHHBHBAHHHHBBHHAHABHHHHBHBBBBAAHBHBAAAABBBBHHAAAAHAAHHHHHAAAHHAHHHHHHHHHHBBBBAHAAAHAHHABBBHAAAAHHBBBBHHABBHAAHHBBBBBBBBHHHHHAHABBBBHAHHBBHAAHHAHAAAAHHHABHHAHHHAAHABBBBHBHHBBBHHHAHAABABBAAAHAHAHHHHHAAH
*M199	HHHHHHBBBHHAAAHHHHAAAABBBHHHBHHAABBHHAAHHHHHHHBHBBBHHHHHHHHBBAHBHHBBHAAAHHBBBHHHHHHHHHBBHHHHBBHBHAHHHHBHHBBHBBBHHHBAHHAAAHBBHHHHHHHBBBHHHAAHHHHHHHBBHAHHAHBHHHBHBAHHHHBBHHAHABHHHHBHBBBBAAHBHBAAAABBBBHHAAAAHAAHHHHHAAAHHAHHHHHHHHHHBBBBAHAAAHAHHABBBHAAAAHHBBBBHHABBHAAHHBBBBBBBBHHHHHAHABBBBHAHHBBHAAHHAHAAAAHHHABHHAHHHAAHABBBBHBHHBBBHHHAHAABABBAAAHAHAHHHHHAAH
*M200	HHHHHHBBBHHAAAHHHHAAAABBBHHHBHHAABBHHAAHHHHHHHBHBBBHHHHHHHHBBAHBHHBBHAAAHHBBBHHHHHHHHHBBHHHHBBHBHAHHHHBHHBBHBBBHHHBAHHAAAHBBHHHHHHHBBBHHHAAHHHHHHHBBHAHHAHBHHHBHBAHHHHBBHHAHABHHHHBHBBBBAAHBHBAAAABBBBHHAAAAHAAHHHHHAAAHHAHHHHHHHHHHBBBBAHAAAHAHHABBBHAAAAHHBBBBHHABBHAAHHBBBBBBBBHHHHHAHABBBBHAHHBBHAAHHAHAAAAHHHABHHAHHHAAHABBBBHBHHBBBHHHAHAABABBAAAHAHAHHHHHAAH
*M201	HHHHHHBBBHHAAAHHHHAAAABBBHHHBHHAABBHHAAHHHHHHHBHBBBHHHHHHHHBBAHBHHBBHAAAHHBBBHHHHHHHHHBBHHHHBBHBHAHHHHBHHBBHBBBHHHBAHHAAAHBBHHHHHHHBBBHHHAAHHHHHHHBBHAHHAHBHHHBHBAHHHHBBHHAHABHHHHBHBBBBAAHBHBAAAABBBBHHAAAAHAAHHHHHAAAHHAHHHHHHHHHHBBBBAHAAAHAHHABBBHAAAAHHBBBBHHABBHAAHHBBBBBBBBHHHHHAHABBBBHAHHBBHAAHHAHAAAAHHHABHHAHHHAAHABBBBHBHHBBBHHHAHAABABBAAAHAHAHHHHHAAH
*M202	HHHHHHBBBHHAAAHHHHAAAABBBHHHBHHAABBHHAAHHHHHHHBHBBBHHHHHHHHBBAHBHHBBHAAAHHBBBHHHHHHHHHBBHHHHBBHBHAHHHHBHHBBHBBBHHHBAHHAAAHBBHHHHHHHBBBHHHAAHHHHHHHBBHAHHAHBHHHBHBAHHHHBBHHAHABHHHHBHBBBBAAHBHBAAAABBBBHHAAAAHAAHHHHHAAAHHAHHHHHHHHHHBBBBAHAAAHAHHABBBHAAAAHHBBBBHHABBHAAHHBBBBBBBBHHHHHAHABBBBHAHHBBHAAHHAHAAAAHHHABHHAHHHAAHABBBBHBHHBBBHHHAHAABABBAAAHAHAHHHHHAAH
*M203	HHHHHHBBBHHAAAHHHHAAAABBBHHHBHHAABBHHAAHHHHHHHBHBBBHHHHHHHHBBAHBHHBBHAAAHHBBBHHHHHHHHHBBHHHHBBHBHAHHHHBHHBBHBBBHHHBAHHAAAHBBHHHHHHHBBBHHHAAHHHHHHHBBHAHHAHBHHHBHBAHHHHBBHHAHABHHHHBHBBBBAAHBHBAAAABBBBHHAAAAHAAHHHHHAAAHHAHHHHHHHHHHBBBBAHAAAHAHHABBBHAAAAHHBBBBHHABBHAAHHBBBBBBBBHHHHHAHABBBBHAHHBBHAAHHAHAAAAHHHABHHAHHHAAHABBBBHBHHBBBHHHAHAABABBAAAHAHAHHHHHAAH
*M204	HHHHHHBBBHHAAAHHHHAAAABBBHHHBHHAABBHHAAHHHHHHHBHBBBHHHHHHHHBBAHBHHBBHAAAHH-BBHHHHHHHHHBBHHHHBBHBHAHHHHBHHBBHBBBHHHBAHHAAAHBBHHHHHHHBBBHHHAAHHHHHHHBBHAHHAHBHHHBHBAHHHHBBHHAHABHHHHBHBBBBAAHBHBAAAABBBBHHAAAAHAAHHHHHAAAHHAHHHHHHHHHHBBBBAHAAAHAHHABBBHAAAAHHBBBBHHABBHAAHHBBBBBBBBHHHHHAHABBBBHAHHBBHAAHHAHAAAAHHHABHHAHHHAAHABBBBHBHHBBBHHHAHAABABBAAAHAHAHHHHHAAH
*M205	HHHHHHBBBHHAAAHHHHAAAABBBHHHBHHAABBHHAAHHHHHHHBHBBBHHHHHHHHBBAHBHHBBHAAAHH-BBHHHHHHHHHBBHHHHBBHBHAHHHHBHHBBHBBBHHHBAHHAAAHBBHHHHHHHBBBHHHAAHHHHHHHBBHAHHAHBHHHBHBAHHHHBBHHAHABHHHHBHBBBBAAHBHBAAAABBBBHHAAAAHAAHHHHHAAAHHAHHHHHHHHHHBBBBAHAAAHAHHABBBHAAAAHHBBBBHHABBHAAHHBBBBBBBBHHHHHAHABBBBHAHHBBHAAHHAHAAAAHHHABHHAHHHAAHABBBBHBHHBBBHHHAHAABABBAAAHAHAHHHHHAAH
*M206	HHHHHHBBBHHAAAHHHHAAAABBBHHHBHHAABBHHAAHHHHHHHBHBBBHHHHHHHHBBAHBHHBBHAAAHH-BBHHHHHHHHHBBHHHHBBHBHAHHHHBHHBBHBBBBBHBAHHAAAHBBHHHHHHHBBBHHHAAHHHHHHHBBHAHHAHBHHHBHBAHHHHBBHHAHABHHHHBHBBBBAAHBHBAAAABBBBHHAAAAHAAHHHHHAAAHHAHHHHHHHHHHBBBBAHAAAHAHHABBBHAAAAHHBBBBHHABBHAAHHBBBBBBBBHHHHHAHABBBBHAHHBBHAAHHAHAAAHHHHABHHAHHHAAHABBBBHBHHBHHHHHAAAABABBAAAHAHAHHHHHAAH
*M207	HHHHHHBHBHHAAAHHHHAAAABBBHHHBHHAABBHHAAHHHHHHHBHBBBHHHHHHHHBBAHBHHBBHAAAHH-BBHHHHHHHHHBBHHHHBBHBHAHHHHBHHBBHBBBBBHBAAAAAAHBBHHHHHHHBBBHHHAAHHHHHHHBBHAHHAHBHHHBHBAHHHHBBHHAHABHHHHBHBBBBAAHBHBAAAABBBBHHAAAAHAAHHHHHAAAHHAHHHHHHHHHHBBBBAHAAAHAHHABBBHAAAAHHBBBBHHABBHAAHHBBBBBBBBHHHHHAHABBBBHAHHBBHAAHHAHAAAHHHHABHHAHHHAAHABBBBHBHHBHHHHHAAAABABBAAAHAHAHHHHHAAH
*M208	HHHHHHBHBHHAAAHHHHAAAABBBHHHBHHAABBHHAAHHHHHHHBHBBBHHHHHHHHBBHHBHHBBHAAAHHBBBHHHHHHHHHBBHHHHBBHBHAHHHHBHHBBHBBBBBHBAAAAAAHBBHHHHHHHBBBHHHAAHHHHHHHBBHAHHAHBHHHHHHAHHHHBBHHAHABHHHHBHBBBBAAHBHBAAAABBBBHHAAAAHAAHHHHHAAAHHAHHHHHHHHHHBBBBAHAAAHAHHABBBHAAAAHHBBBBHHABBHAAHHBBBBBBBBHHHHHAHABBBBHAHHBBHAAHHAHAAAHHHHABHHAHHHAAHABBBBHBHHBHHHHHAAAABABBAAAHAHAHHHHHAAH
*M209	HHHHHHBHBHHAAAHHHHAAAABBBHHHBHHAABBHHAAHHHHHHHBHBBBHHHHHHHHBBHHBHHBBHAAAHHBBBHHHHHHHHHBBHHHHBBHBHAHHHHBHHBBHBBBBBHBAAAAAAHBBHHHHHHHBBBHHHAAHHHHHHHBBHAHHAHBHHHHHHAHHHHBBHHAHABHHHHBHBBBBAAHBHBAAAABBBBH-AAAAHAAHHHHHAAAHHAHHHHHHHHHHBBBBAHAAAHAHHABBBHAAAAHHBBBBHHABBHAAHHBBBBBBBBHHHHHAHABBBBHAHHBBHAAHHAHAAAHHHHABHHAHHHAAHABBBBHBHHBHHHHHAAAABABBAAAHAHAHHHHHAAH
*M210	HHHHHHBHBHHAAAHHHHAAAABBBHHHBHHAABBHHAAHHHHHHHBHBBBHHHHHHHHBBHHBHHBBHAAAHH-BBHHHHHHHHHBBHHHHBBHBHAHHHHBHHBBHBBBBBHBAAAAAAHBBHHHHHHHBBBHHHAAHHHHHHHBBHAHHAHBHHHHHHAHHHHBBHHAHABHHHHBHBBBBAAHBHBAAAABBBBHHAAAAHAAHHHHHAAAHHAHHHHHHHHHHBBBBAHAAAHAHHABBBHAAAAHHBBBBHHABBHAAHHBBBBBBBBHHHHHAHABBBBHAHHBBHAAHHAHAAAHHHHABHHAHHHAAHABBBBHBHHBHHHHHAAAABABBAAAHAHAHHHHHAAH
*M211	HHHHHHBHBHHAAAHHHHAAAABBBHHHBHHAABBHHAAHHHHHHHBHBBBHHHHHHHHBBHHBHHBBHAAAHH-BBHHHHHHHHHBBHHHHBBHBHAHHHHBHHBBHBBBBBHBAAAAAAHBBHHHHHHHBBBHHHAAHHHHHHHBBHAHHAHBHHHHHHAHHHHBBHHAHABHHHHBHBBBBAAHBHBAAAABBBBHHAAAAHAAHHHHHAAAHHAHHHHHHHHHHBBBBAHAAAHAHHABBBHAAAAHHBBBBHHABBHAAHHBBBBBBBBHHHHHAHABBBBHAHHBBHAAHHAHAAAHHHHABHHAHHHAAHABBBBHBHHBHHHHHAAAABABBAAAHAHAHHHHHAAH
*M212	HHHHHHBHBHHAAAHHHHAAAABBBHHHBHHAABBHHAAHHHHHHHBHBBBHHHHHHHHBBHHBHHBBHAAAHHBBBHHHHHHHHHBBHHHHBBHBHAHHHHBHHBBHBBBBBHBAAAAAAHBBHHHHHHHBBBHHHAAHHHHHHHBBHAHHAHBHHHHHHAHHHHBBHHAHABHHHHBHBBBBAAHBHBAAAABBBBHHAAAAHAAHHHHHAAAHHAHHHHHHHHHHBBBBAHAAAHAHHABBBHAAAAHHBBBBHHABBHAAHHBBBBBBBBHHHHHAHABBBBHAHHBBHAAHHAHAAAHHHHABHHAHHHAAHABBBBHBHHBHHHHHAAAABABBAAAHAHAHHHHHAAH
*M213	HHHHHHBHBHHAAAHHHHAAAABBBHHHBHHAABBHHAAHHHHHHHBHBBBHHHHHHHHBBHHBHHBBHAAAHHBBBHHHHHHHHHBBHHHHBBHBHAHHHHBHHBBHBBBBBHBAAAAAAHBBHHHHHHHBBBHHHAAHHHHHHHBBHAHHAHBHHHHHHAHHHHBBHHAHABHHHHBHBBBBAAHBHBAAAABBBBHHAAAAHAAHHHHHAAAHHAHHHHHHHHHHBBBBAHAAAHAHHABBBHAAAAHHBBBBHHABBHAAHHBBBBBBBBHHHHHAHABBBBHAHHBBHAAHHAHAAAHHHHABHHAHHHAAHABBBBHHHHBHHHHHAAAABABBAAAHAHAHHHHHAAH
*M214	HHHHHHBHBHHAAAHHHHAAAABBBHHHBHHAABBHHAAHHHHHHHBHBBBHHHHHHHHBBHHBHHBBHAAAHHBBBHHHHHHHHHBBHHHHBBHBHAHHHHBHHBBHBBBBBHBAAAAAAHBBHHHHHHHBBBHHHAAHHHHHHHBBHAHHAHBHHHHHHAHHHHBBHHAHABHHHHBHBBBBAAHBHBAAAABBBBHHAAAAHAAHHHHHAAAHHAHHHHHHHHHHBBBBAHAAAHAHHABBBHAAAAHHBBBBHHABBHAAHHBBBBBBBBHHHHHAHABBBBHAHHBBHAAHHAHAAAHHHHABHHAHHHAAHABBBBHHHHBHHHHHAAAABABBAAAHAHAHHHHHAAH
*M215	HHHHHHBHBHHAAAHHHHAAAABBBHHHBHHAABBHHAAHHHHHHHBHBBBHHHHHHHHBBHHBHHBBHAAAHHBBBHHHHHHHHHBBHHHHBBHBHAHHHHBHHBBHBBBBBHBAAAAAAHBBHHHHHHHBBBHHHAAHHHHHHHBBHAHHAHBHHHHHHAHHHHBBHHAHABHHHHBHBBBBAAHBHBAAAABBBBHHAAAAHAAHHHHHAAAHHAHHHHHHHHHHBBBBAHAAAHAHHABBBHAAAAHHBBBBHHABBHAAHHBBBBBBBBHHHHHAHABBBBHAHHBBHAAHHAHAAAHHHHAHAAAHHHAAHABBBBHHHHBHHHHHAAAABABBAAAHAHAHHHHHAAH
*M216	HHHHHHBHBHHAAAHHHHAAAABBBHHHBHHAABBHHAAHHHHHHHBHBBBHHHHHHHHBBHHBHHBBHAAAHH-BBHHHHHHHHHBBHHHHBBHBHAHHHHBHHBBHBBBBBHBAAAAAAHBBHHHHHHHBBBHHHAAHHHHHHHBBHAHHAHBHHH-HHAHHHHBBHHAHABHHHHBHBBBBAAHBHBAAAABBBBHHAAAAHAAHHHHHAAAHHAHHHHHHHHHHBBBBAHAAAHAHHABBBHAAAAHHBBBBHHABBHAAHHBBBBBBBBHHHHHAHABBBBHA--BB-AA--A-AAA----AAAAA-HHAAHABBBBHHHHBHBHHHAAAABABBAAAHAHAH-HHHAA-
*M217	HHHHHHBHBHHAAAHHHHAAAABBBHHHBHHAABBHHAAHHHHHHHBHBBBHHHHHHHHBBHHBHHBBHAAAHHBBBHHHHHHHHHBBHHHHBBHBHAHHHHBHHBBHBBBBBHBAAAAAAHBBHHHHHHHBBBHHHAAHHHHHHHBBHAHHAHBHHHHHHAHHHHBBHHAHABHHHHBHBBBBAAHBHBAAAABBBBHHAAAAHAAHHHHHAAAHHAHHHHHHHHHHBBBBAHAAAHAHHABBBHAAAAHHBBBBHHABBHAAHHBBBBBBBBHHHHHAHABBBHHAHHBBHAAHHAHAAAHHHHAAAAAHHHAAHABBBBHHHHBHBHHHAAAABABBAAAHAHAHHHHHAAH
*M218	HHHHHHBHBHHAAAHHHHAAAABBBHHHBHHAABBHHAAHHHHHHHBHBBBHHHHHHHHBBHHBHHBBHAAAHHBBBHHHHHHHHHBBHHHHBBHBHAHHHHBHHBBHBBBBBHBAAAAAAHBBHHHHHHHBBBHHHAAHHHHHHHBBHAHHAHBHHHHHHAHHHHBBHHAHABHHHHBHBBBBAAHBHBAAAABBBBHHAAAAHAAHHHHHAAAHHAHHHHHHHHHHBBBBAHAAAHAHHABBBHAAAAHHBBBBHHABBHAAHHBBBBBBBBHHHHHAHABBBHHAHHBBHAAHHAHAAAAHHHAAAAAHHHAAHABBBBHHHHBHBHHHAAAABABBAAAHAHAHHHHHAAH
*M219	HHHHHHBHBHHAAAHHHHAAAABBBHHHBHHAABBHHAAHHHHHHHBHBBBHHAHHHHHBBHHBHHBBHAAAHHBBBHHHHHHHHHBBHHHHBBHBHAHHHHBHHBBHBBBBBHBAAAAAAHBBHHHHHHHBBBHHHAAHHHHHHHBBHAHHAHBHHHHHHAHHHHBBHHAHABHHHHBHBBBBAAHBHBAAAABBBBHHAAAAHAAHHHHHAAAHHAHHHHHHHHHHBBBBAHAAAHAHHABBBHAAAAHHBBBBHHABBHAAHHBBBBBBBBHHHHHAHABBBHHAHHBBHAAHHAHAAAAHHHAAAAAHHHAAHABBBBHHHHBHBHHHAAAABABBAAAHAHAHHHHHAAH
*M220	HHHHHHBHBHHAAAHHHHAAAABBBHHHBHHAABBHHAAHHHHHHHBHBBBHHAHHHHHBBHHBHHBBHAAAHHBBBHHHHHHHHHBBHHHHBBHBHAHHHHBHHBBHBBBBBHBAAAAAAHBBHHHHHHHBBBHHHAAHHHHHHHBBHAHHAHBHHHHHHAHHHHBBHHAHABHHHHBHBBBBAAHBHBAAAABBBBHHAAAAHAAHHHHHAAAHHAHHHHHHHHHHBBBBAHAAAHAHHABBBHAAAAHHBBBBHHABBHAAHHBBBBBBBBHHHHHAHABBBHHAHHBBHAAHHAHAAAAHHHAAAAAHHHAAHABBBBHHHHBHBHHHAAAABABBAAAHAHAHHHHHAAH
*M221	HHHHHHBHBHHAAAHHHHAAAABBBHHHBHHAABBHHAAHHHHHHHBHBBBHHAHHHHHBBHHBHHBBHAAAHHBBBHHHHHHHHHBBHHHHBBHBHAHHHHBHHBBHBBBBBHBAAAAAAHBBHHHHHHHBBBHHHAAHHHHHHHBBHAHHAHBHHHHHHAHHHHBBHHAHABHHHHBHBBBBAAHBHBAAAABBBBHHAAAAHAAHHHHHAAAHHAHHHHHHHHHHBBBBAHAAAHAHHABBBHAAAAHHBBBBHHABBHAAHHBBBBBBBBHHHHHAHABBBHHAHHBBHAAHHAHAAAAHHHAAAAAHHHAAHABBBBHHHHBHBHHHAAAABABBAAAHAHAHHHHHAAH
*M222	HHHHHHBHBHHAAAHHHHAAAABBBHHHBHHAABBHHAAHHHHHHHBHBBBHHAHHHHHBBHHBHHBBHAAAHHBBBHHHHHHHHHBBHHHHBBHBHAHHHHBHHBBHBBBBBHBAAAAAAHBBHHHHHHHBBBHHHAAHHHHHHHBBHAHHAHBHHHHHHAHHHHBBHHAHABHHHHBHBBBBAAHBHBAAAABBBBHHAAAAHAAHHHHHAAAHHAHHHHHHHHHHBBBBAHAAAHAHHABBBHAAAAHHBBBBHHABBHAAHHBBBBBBBBHHHHHAHABBBHHAHHBBHAAHHAHAAAAHHHAAAAAHHHAAHABBBBHHHHBHBHAHAAAABABBAAAHAHAHHHHHAAH
*M223	HHHHHHBHBHHAAAHHHHAAAABBBHHHBHHAABBHHAAHHHHHHHBHBBBHHAHHHHHBBHHBHHBBHAAAHHBBBHHHHHHHHHBBHHHHBBHBHAHHHHBHHBBHBBBBBHBAAAAAAHBBHHHHHHHBBBHHHAAHHHHHHHBBHAHHHHBHHHHHHAHHHHBHHHAHABHHHHBHBBBBAAHBBBAAAABBBBHHAAAAHAAHHHHHAAAHHAHHHHHHHHHHBBBBAHAHAHAHBABBBHAAAAHHBBBBHHABBHAAHHBBBBBBBBHHHHHAHABBBHHAHHBBHAAHHAHAAAAHAAAAAAAHHHAAHABBBBHHHABHBHAHAAAA-ABBAAAHAHAHHHHHAAH
*M224	HHHHHHBHBHHAAAHHHHAAAABBBHHHBHHAABBHHAAHHHHHHHBHBBBHHAHHHHHBBHHBHHBBHAAAHHBBBHHHHHHHHHBBHHHHBBHBHAHHHHBHHBBHBBBBBHBAAAAAAHBBHHHHHHHBBBHHHAAHHHHHHHBBHAHHHHBHHHHHHAHHHHBHHHAHABHHHHBHBBBBAAHBBBAAAABBBBHHAAAAHAAHHHHHAAAHHAHHHHHHHHHHBBBBAHAHAHAHBABBBHAAAAHHBBBBHHABBHAAHHBBBBBBBBHHHHHAHABBBHHAHHBBHAAHHAHAAAAHAAAAAAAHHHAAHABBBBHHHABHBHAHAAAABABBAAAHAHAHHHHHAAH
*M225	HHHHHHBHBHHAAAHHHHAAAABBBHHHBHHAABBHHAAHHHHHHHBHBBBHHAHHHHHBBHHBHHBBHAAAHHBBBHHHHHHHHHBBHHHHBBHBHAHHHHBHHBBHBBBBBHBAAAAAAHBBHHHHHHHBBBHHHAAHHHHHHHBBHAHHHHBHHHHHHAHHHHBHHHAHABHHHHBHBBBBAAHBBBAAAABBBBHHAAAAHAAHHHHHAAAHHAHHHHHHHHHHBBBBAHAHAHAHBABBBHAAAAHHBBBBHHABBHAAHHBBBBBBBBHHHHHAHABBBHHAHHBBHAAHHAHAAAAHAAAAAAAHHHAAHABBBBHHHABHBHAHAAAABABBAAAHAHAHHHHHAAH
*M226	HHHHHHBHBHHAAAHHHHAAAABBBHHHBHHAABBHHAAHHHHHHHBHBBBHHAHHHHHBBHHBHHBBHAAAHHBBBHHHHHHHHHBBHHHHBBHBHAHHHHBHHBBHBBBBBHBAAAAAAHBBHHHHHHHBBBHHHAAHHHHHHHBBHAHHHHBHHHHHHAHHHHBHHHAHABHHHHBHBBBBAAHBBBAAAABBBBHHAAAAHAAHHHHHAAAHHAHHHHHHHHHHBBBBAHAHAHAHBABBBHAAAAHHBBBBHHABBHAAHHBBBBBBBBHHHHHAHABBBHHAHHBBHAAHHAHAAAAHAAAAAAAHHHAAHABBBBHHHABHBHAHAAAABABBAAAHAHAHHHHHAAH
*M227	HHHHHHBHBHHAAAHHHHAAAABBBHHHBHHAABBHHAAHHHHHHHBHBBBHHAHHHHHBBHHBHHBBHAAAHHBBBHHHHHHHHHBBHHHHBBHBHAHHHHBHHBBHBBBBBHBAAAAAAHBBHHHHHHHBBBHHHAAHHHHHHHBBHAHHHHBHHHHHHAHHHHBHHHAHABHHHHBHBBBBAAHBBBAAAABBBBHHAAAAHAAHHHHHAAAHHAHHHHHHHHHHBBBBAHAHAHAHBABBBHAAAAHHBBBBHHABBHAAHHBBBBBBBBHHHHHAHABBBHHAHHBBHAAHHAHAAAAHAAAAAAAHHHAAHABBBBHHHABHBHAHAAAABABBAAAHAHAHHHHHAAH
*M228	HHHHHHBHBHHAAAHHHHAAAABBBHHHBHHAABBHHAAHHHHHHHBHBBBHHAHHHHHBBHHBHHBBHAAAHHBBBHHHHHHHHHBBHHHHBBHBHAHHHHBHHBBHBBBBBHBAAAAAAHBBHHHHHHHBBBHHHAAHHHHHHHBBHAHHHHBHHHHHHAHHHHBHHHAHABHHHHBHBBBBAAHBBBAAAABBBBHHAAAAHAAHHHHHAAAHHAHHHHHHHHHHBBBBAHAHAHAHBABBBHAAAAHHBBBBHHABBHAAHHBBBBBBBBHHHHHAHABBBHHAHHBBHAAHHAHAAAAHAAAAAAAHHHAAHABBBBHHHABHBHAHAAAABABBAAAHAHAHHHHHAAH
*M229	HHHHHHBHBHHAAAHHHHAAAABBBHHHBHHAABBHHAAHHHHHHHBHBBBHHAHHHHHBBHHBHHBBHAAAHHBBBHHHHHHHHHBBHHHHBBHBHAHHHHBHHBBHBBBBBHBAAAAAAHBBHHHHHHHBBBHHHAAHHHHHHHBBHAHHHHBHHHHHHAHHHHBHHHAHABHHHHBHBBBBAAHBBBAAAABBBBHHAAAAHAAHHHHHAAAHHAHHHHHHHHHHBBBBAHAHAHAHBABBBHAAAAHHBBBBHHABBHAAHHBBBBBBBBHHHHHAHABBBHHAHHBBHAAHHAHAAAAHAAAAAAAHHHAAHABBBBHHHABHBHAHAAAABABBAAAHAHAHHHHHAAH
*M230	HHHHHHBHBHHAAAHHHHAAAABBBHHHBHHAABBHHAAHHHHHHHBHBBBHHAHHHHHBBHHBHHBBHAAAHHBBBHHHHHHHHHBBHHHHBBHBHAHHHHBHHBBHBBBBBHBAAAAAAHBBHHHHHHHBBBHHHAAHHHHHHHBBHAHHHHBHHHHHHAHHHHBHHHAHABHHHHBHBBBBAAHBBBAAAABBBBHHAAAAHAAHHHHHAAAHHAHHHHHHHHHHBBBBAHAHAHAHBABBBHAAAAHHBBBBHHABBHAAHHBBBBBBBBHHHHHAHABBBHHAHHBBHAAHHAHAAAAHAAAAAAAHHHAAHABBBBHHHABHBHAHAAAABABBAAAHAHAHHHHHAAH
*M231	HHHHHHBHBHHAAA-HHHAAAABBBHHHBHHAABBHHAAHHHHHHHBHBBBHHAHHHHHBBHHBHHB-HAAAHH--BHHHHHHHHHBBHHHHBBHBHAHHHHBHHBBHBBBBBHBAAAAAAHBBHHHHHHHBBBHHHAAHHHHHHHBBHAHHHHBHHHHHHAHHHHBHHHAHABHHHHBHBBBBAAHBBBAAAABBBBHHAAAAHAAHHHHHAAAHHAHHHHHHHHHHBBBBAHAHAHAHBABBBHAAAAHHBBBBHHABBHAAHHBBBBBBBBHHHHHAHABBBHHAHHBBHAAHHAHAAAAHAAAAAAAHHHAAHABBBBHHHABHBHAHAAAABABBAAAHAHAHHHHHAAH
*M232	HHHHHHBHBHHAAAHHHHAAAABBBHHHBHHAABBHHAAHHHHHHHBHBBBHHAHHHHHBBHHBHHBBHAAAHHBBBHHHHHHHHHBBHHHHBBHBHAHHHHBHHBBHBBBBBHBAAAAAAHBBHHHHHHHBBBHHHAAHHHHHHHBBHAHHHHBHHHHHHAHHHHBHHHAHABHHHHBHBBBBAAHBBBAAAABBBBHHAAAAHAAHHHHHAAAHHAHHHHHHHHHHBBBBAHAHAHAHBABBBHAAAAHHBBBBHHABBHAAHHBBBBBBBBHHHHHAHABBBHHAHHBBHAAHHAHAAAAHAAAAAAAHHHAAHABBBBHHHABHBHAHAAAABABBAAAHAHAHHHHHAAH
*M233	HHHHHHBHBHHAAAHHHHAAAABBBHHHBHHAABBHHAAHHHHHHHBHBBBHHAHHHHHBBHHBHHBBHAAAHHBBBHHHHHHHHHBBHHHHBBHBHAHHHHBHHBBHBBBBBHBAAAAAAHBBHHHHHHHBBBHHHAAHHHHHHHBBHAHHHHBHHHHHHAHHHHBHHHAHABHHHHBHBBBBAAHBBBAAAABBBBHHAAAAHAAHHHHHAAAHHAHHHHHHHHHHBBBBAHAHAHAHBABBBHAAAAHHBBBBHHABBHAAHHBBBBBBBBHHHHHAHABBBHHAHHBBHAAHHAHAAAAHAAAAAAAHHHAAHABBBBHHHABHBHAHAAAABABBAAAHAHAHHHHHAAH
*M234	HHHHHHBHBHHAAAHHHHAAAABBBHHHBHHAABBHHAAHHHHHHHBHBBBHHAHHHHHBBHHBHHBBHAAAHHBBBHHHHHHHHHBBHHHHBBHBHAHHHHBHHBBHBBBBBHBAAAAAAHBBHHHHHHHBBBHHHAAHHHHHHHBBHAHHHHBHHHHHHAHHHHBHHHAHABHHHHBHBBBBAAHBBBAAAABBBBHHAAAAHAAHHHHHAAAHHAHHHHHHHHHHBBBBAHAHAHAHBABBBHAAAAHHBBBBHHABBHAAHHBBBBBBBBHHHHHAHABBBHHAHHBBHAAHHAHAAAAHAAAAAAAHHHAAHABBBBHHHABHBHAHAAAABABBAAAHAHAHHHHHAAH
*M235	HHHHHHBHBHHAAAHHHHAAAABBBHHHBHHAABBHHAAHHHHHHHBHBBBHHAHHHHHBBHHBHHBBHAAAHHBBBHHHHHHHHHBBHHHHBBHBHAHHHHBHHBBHBBBBBHBAAAAAAHBBHHHHHHHBBBHHHAAHHHHHHHBBHAHHHHBHHHHHHAHHHHBHHHAHABHHHHBHBBBBAAHBBBAAAABBBBHHAAAAHAAHHHHHAAAHHAHHHHHHHHHHBBBBAHAHAHAHBABBBHAAAAHHBBBBHHABBHAAHHBBBBBBBBHHHHHAHABBBHHAHHBBHAAHHAHAAAAHAAAAAAAHHHAAHABBBBHHHABHBHAHAAAAHAHHAAAHAHAHHHHHAAH
*M236	HHHHHHBHBHHAAAHHHHAAAABBBHHHBHHAABBHHAAHHHHHHHBHBBBHHAHHHHHBBHHBHHBBHAAAHHBBBHHHHHHHHHBBHHHHBBHBHAHHHHBHHBBHBBBBBHBAAAAAAHBBHHHHHHHBBBHHHAAHHHHHHHBBHAHHHHBHHHHHHAHHHHBHHHAHABHHHHBHBBBBAAHBBBAAAABBBBHHAAAAHAAHHHHHAAAHHAHHHHHHHHHHBBBBAHAHAHAHBABBBHAAAAHHBBBBHHABBHAAHHBBBBBBBBHHHHHAHABBBHHAHHBBHAAHHAHAAAAHAAAAAAAHHHAAHABBBBHHHABHBHAHAAAAHAHHAAAHAHAHHHHHAAH
*M237	HHHHHHBHBHHAAAHHHHAAAABBBHHHBHHAABBHHAAHHHHHHHBHBBBHHAHHHHHBBHHBHHBBHAAAHHBBBHHHHHHHHHBBHHHHBBHBHAHHHHBHHBBHBBBBBHBAAAAAAHBBHHHHHHHBBBHHHAAHHHHHHHBBHAHHHHBHHHHHHAHHHHBHHHAHABHHHHBHBBBBAAHBBBAAAABBBBHHAAAAHAAHHHHHAAAHHAHHHHHHHHHHBBBBAHAHAHAHBABBBHAAAAHHBBBBHHABBHAAHHBBBBBBBBHHHHHAHABBBHHAHHBBHAAHHAHAAAAHAAAAAAAHHHAAHABBBBHHHABHBHAHAAAAHAHHAAAHAHAHHHHHAAH
*M238	HHHHHHBHBHHAAAHHHHAAAABBBHHHBHHAABBHHAAHHHHHHHBHBBBHHAHHHHHBBHHBHHBBHAAAHHBBBHHHHHHHHHBBHHHHBBHBHAHHHHBHHBBHBBBBBHBAAAAAAHBBHHHHHHHBBBHHHAAHHHHHHHBBHAHHHHBHHHHHHAHHHHBHHHAHABHHHHBHBBBBAAHBBBAAAABBBBHHAAAAHAAHHHHHAAAHHAHHHHHHHHHHBBBBAHAHAHAHBABBBHAAAAHHBBBBHHABBHAAHHBBBBBBBBHHHHHAHABBBHHAHHBBHAAHHAHAAAAHAAAAAAAHHHAAHABBBBHHHABHBHAHAAAAHAHHAAAHAHAHHHHHAAH
*M239	HHHHHHBHBHHAAAHHHHAAAABBBHHHBHHAABBHHAAHHHHHHHBHBBBHHAHHHHHBBHHBHHBBHAAAHHBBBHHHHHHHHHBBHHHHBBHBHAHHHHBHHBBHBBBBBHBAAAAAAHBBHHHHHHHBBBHHHAAHHHHHHHBBHAHHHHBHHHHHHAHHHHBHHHAHABHHHHBHBBBBAAHBBBAAAABBBBHHAAAAHAAHHHHHAAAHHAHHHHHHHHHHBBBBAHAHAHAHBABBBHAAAAHHBBBBHHABBHAAHHBBBBBBBBHHHHHAHABBBHHAHHBBHAAHHAHAAAAHAAAAAAAHHHAAHABBBBHHHABHBHAHAAAAHAHHAAAHAHAHHHHHAAH
*M240	HHHHHHBHBHHAAAHHHHAAAABBBHHHBHHAABBHHAAHHHHHHHBHBBBHHAHHHHHBBHHBHHBBHAAAHHBBBHHHHHHHHHBBHHHHBBHBHAHHHHBHHBBHBBBBBHBAAAAAAHBBHHHHHHHBBBHHHAAHHHHHHHBBHAHAHHBHHHHHHAHHHHBHHHAHABHHHHBHBBBBAAHBBBAAAABBBBHHAAAAHAAHHHHHAAAHHAHHHHHHHHHHBBBBAHAHAHAHBABBBHAAAAHHBBBBHHABBHAAHHBBBBBBBBHHHHHAHABBBHHAHHBBHAAHHAHAAAAHAAAAAAAHHHAAHABBBBHHHABHBHAHAAA-HAHHAAAHAHAHHHHHAAH
*M241	HHHHHHBHBHAAAAHHHHAAAABBBHHHBHHAABBHHAAHHHHHHHBHBBBHHAHHHHHBBHHBHHBBHAAAHHBBBHHHHHHHHHBBHHHHBBHBHAHHHHBHHBBHBBBBBHBAAAAAAHBBHHHHHHHBBBHHHAAHHHHHHHBBHAHAHHBHHHHHHAHHHHBHHHAHABHHHHBHBBBBAAHBBBAAAABBBBHHAAAAHAAHHHHHAAAHHAHHHHHHHHHHBBBBAHAHAHAHBABBBHAAAAHHBBBBHHABBHAAHHBBBBBBBBHHHHHAHABBBHHAHHBBHAAHHAHAAAAHAAAAAAAHHHAAHABBBBHHHABHBHAHAAAAHAHHAAAHAHAHHHHHAAH
*M242	HHHHHHBHBHAAAAHHHHAAAABBBHHHBHHAABBHHAAHHHHHHHBHBBBHHAHHHHHBBHHBHHBBHAAAHHBBBHHHHHHHHHBBHHHHBBHBHAHHHHBHHBBHBBBBBHBAAAAAAHBBHHHHHHHBBBHHHAAHHHHHHHBBHAHAHHBHHHHHHAHHHHBHHHAHABHHHHBHBBBBAAHBBBAAAABBBBHHAAAAHAAHHHHHAAAHHAHHHHHHHHHHBBBBAHAHAHAHBABBBHAAAAHHBBBBHHABBHAAHHBBBBBBBBHHHHHAHABBBHHAHHBBHAAHHAHAAAAHAAAAAAAHHHAAHABBBBHHHABHBHAHAAAAHAHHAAAHAHAHHHHHAAH
*M243	HHHHHHBHBHAAAAHHHHAAAAHHHHHHBHHAABBHHAAHHHHHHHBHBBBHHAHHHHHBBHHBHHBBHAAAHHBBBHHHHHHHHHBBHHHHBBHBHAHHHHBHHBBHBBBBBHBAAAAAAHBBHHHHHHHBBBHHHAAHHHHHHHBBHAHAHHBHHHHHHAHHHHBHHHAHABHHHHBHBBBBAAHBBBAAAABBBBHHAAAAHAAHHHHHAAAHHAHHHHHHHHHHBBBBAHAHAHAHBABBBHAAAAHHBBBBHHABBHAAHHBBBBBBBBHHHHHAHABBBHHAHHBBHAAHHAHAAAAHAAAAAAAHHHAAHABBBBHHHABHBHAHAAAAHAHHAAAHAHAHHHHHAAH
*M244	HHHHHHBHBHAAAAHHHHAAAAHHHHHHBHHAABBHHAAHHHHHHHBHBBBHHAHHHHHBBHHBHHBBHAAAHHBBBHHHHHHHHHBBHHHHBBHBHAHHHHBHHBBHBBBBBHBAAAAAAHBBHHHHHHHBBBHHHAAHHHHHHHBBHAHAHHBHHHHHHAHHHHBHHHAHABHHHHBHBBBBAAHBBBAAAABBBBHHAAAAHAAHHHHHAAAHHAHHHHHHHHHHBBBBAHAHAHAHBABBBHAAAAHHBBBBHHABBHAAHHBBBBBBBBHHHHHAHABBBHHAHHBBHAAHHAHAAAAHAAAAAAAHHHAAHABBBBHHHABHBHAHAAAAHAHHAAAHAHAHHHHHAAH
*M245	HHHHHHBHBHAAAAHHHHAAAAHHHHHHBHHAABBHHAAHHHHHHHBHBBBHHAHHHHHBBHHBHHBBHAAAHHBBBHHHHHHHHHBBHHHHBBHBHAHHHHBHHBBHBBBBBHBAAAAAAHBBHHHHHHHBBBHHHAAHHHHHHHBBHAHAHHBHHHHHHAHHHHBHHHAHABHHHHBHBBBBAAHBBBAAAABBBBHHAAAAHAAHHHHHAAAHHAHHHHHHHHHHBBBBAHAHAHAHBABBBHAAAAHHBBBBHHABBHAAHHBBBBBBBBHHHHHAHABBBHHAHHBBHAAHHAHAAAAHAAAAAAAHHHAAHABBBBHHHABHBHAHAAAAHAHHAAAHAHAHHHHHAAH
*M246	HHHHHHBHBHAAAAHHHHAAAAHHHHHHBHHAABBHHAAHHHHHHHBHBBBHHAHHHHHBBHHBHHBBHAAAHHBBBHHHHHHHHHBBHHHHBBHBHAHHHHBHHBBHBBBBBHBAAAAAAHBBHHHHHHHBBBHHHAAHHHHHHHBBHAHAHHBHHHHHHAHHHHBHHHAHABHHHHBHBBBBAAHBBBAAAABBBBHHAAAAHAAHHHHHAAAHHAHHHHHHHHHHBBBBAHAHAHAHBABBBHAAAAHHBBBBHHABBHHHHBBBBBBBBBHHHHHAHABBBHHAHHBBHAAHHAHAAAAHAAAAAAAHHHAAHABBBBHHHABHBHAHAAAAHAHHAAAHAHAHHHHHAAH
*M247	HHHHHHBHBHAAAAHHHHAAAAHHHHHHBHHAABBHHAAHHHHHHHBHBBBHHAHHHHHBBHHBHHBBHAAAHHBBBHHHHHHHHHBBHHHHBBHBHAHHHHBHHBBHBBBBBHBAAAAAAHBBHHHHHHHBBBHHHAAHHHHHHHBBHAHAHHBHHHHHHAHHHHBHHHAHABHHHHBHBBBBAAHBBBAAAABBBBHHAAAAHAAHHHHHAAAHHAHHHHHHHHHHBBBBAHAHAHAHBABBBHAAAAHHBBBBHHABBHHHHBBBBBBBBBHHHHHAHABBBHHAHHBBHAAHHAHAAAAHAAAAAAAHHHAAHABBBBHHHABHBHAHAAAAHAHHAAAHAHAHHHHHAAH
*M248	HHHHHHBHBHAAAAHHHHAAAAHHHHHHBHHAABBHHAAHHHHHHHBHBBBHHAHHHHHBBHHBHHBBHAAAHHBBBHHHHHHHHHBBHHHHBBHBHAHHHHBHHBBHBBBBBHBAAAAAAHBBHHHHHHHBBBHHHAAHHHHHHHBBHAHAHHBHHHHHHAHHHHBHHHAHABHHHHBHBBBBAAHBBBAAAABBBBHHAAAAHAAHHHHHAAAHHAHHHHHHHHHHBBBBAHAHAHAHBABBBHAAAAHHBBBBHHABBHHHHBBBBBBBBBHHHHHAHABBBHHAHHBBHAAHHAHAAAAHAAAAAAAHHHAAHABBBBHHHABHBHAHAAAAHAHHAAAHAHAHHHHHAAH
*M249	HHHHHHBHBHAAAAHHHHAAAAHHHHHHBHHAABBHHAAHHHHHHHBHBBBHHAHHHHHBBHHBHHBBHAAAHHBBBHHHHHHHHHBBHHHHBBHBHAHHHHBHHBBHBBBBBHBAAAAAAHBBHHHHHHHBBBHHHAAHHHHHHHBBHAHAHHBHHHHHHAHHHHBHHHAHABHHHHBHBBBBAAHBBBAAAABBBBHHAAAAHAAHHHHHAAAHHAHHHHHHHHHHBBBBAHAHAHAHBABBBHAAAAHHBBBBHHABBHHHHBBBBBBBBBHHHHHAHABBBHHAHHBBHAAHHAHAAAAHAAAAAAAHHHAAHABBBBHHHABHBHAHAAAAHAHHAAAHAHAHHHHHAAH
*M250	HHHHHHBHBHAAAAHHHHAAAAHHHHHHBHHAABBHHAAHHHHHHHBHBBBHHAHHHHHBBHHBHHBBHAAAHHBBBHHHHHHHHHBBHHHHBBHBHAHHHHBHHBBHBBBBBHBAAAAAAHBBHHHHHHHBBBHHHAAHHHHHHHBBHAHAHHBHHHHHHAHHHHBHHHAHABHHHHBHBBBBAAHBBBAAAABBBBHHAAAAHAAHHHHHAAAHHAHHHHHHHHHHBBBBAHAHAHAHBABBBHAAAAHHBBBBHHABBHHHHBBBBBBBBBHHHHHAHABBBHHAHHBBHAAHHAHAAAAHAAAAAAAHHHAAHABBBBHHHABHBHAHAAAAHAHHAAAHAHAHHHHHAAH
*M251	HHHHHHBHBHAAAAHHHHAAAAHHHHHHBHHAABBHHAAHHHHHHHBHBBBHHAHHHHHBBHHBHHBBHAAAHHBBBHHHHHHHHHBBHHHHBBHBHAHHHHBHHBBHBBBBBHBAAAAAAHBBHHHHHHHBBBHHHAAHHHHHHHBBHAHAHHBHHHHHHAHHHHBHHHAHABHHHHBHBBBBAAHBBBAAAABBBBHHAAAAHAAHHHHHAAAHHAHHHHHHHHHHBBBBAHAHAHAHBABBBHAAAAHHBBBBHHABBHHHHBBBBBBBBBHHHHHAHABBBHHAHHBBHAAHHAHAAAAHAAAAAAAHHHAAHABBBBHHHABHBHAHAAAAHAHHAAAHAHAHHHHHAAH
*M252	HHHHHHBHBHAAAAHHHHAAAAHHHHHHBHHAABBHHAAHHHHHHHBHBBBHHAHHHHHBBHHBHHBBHAAAHHBBBHHHHHHHHHBBHHHHBBHBHAHHHHBHHBBHBBBBBHBAAAAAAHBBHHHHHHHBBBHHHAAHHHHHHHBBHAHAHHBHHHHHHAHHHHBHHHAHABHHHHBHBBBBAHHBBBAAAABBBBHHAAAAHAAHHHHHAAAHHAHHHHHHHHHHBBBBAHAHAHAHBABBBHAAAAHHBBBBHHABBHHHHBBBBBBBBBHHHHHAHABBBHHAHHBBHAAHHAHAAAAHAAAAAAAHHHAAHABBBBHHHABHBHAHAAAAHAHHAAAHAHAHHHHHAAH
*M253	HHHHHHBHBHAAAAHHHHAAAAHHHHHHBHHAABBHHAAHHHHHHHBHBBBHHAHHHHHBBHHBHHBBHAAAHHBBBHHHHHHHHHBBHHHHBBHBHAHHHHBHHBBHBBBBBHBAAAAAAHBBHHHHHHHBBBHHHAAHHHHHHHBBHAAAHHBHHHHHHAHHHHBHHHAHABHHHHBHBBBBAHHBBBAAAABBBBHHAAAAHAAHHHHHAAAHHAHHHHHHHHHHBBBBAHAHAHAHBABBBHAAAAHHBBBBHHABBHHHHBBBBBBBBBHHHHHAHABBBHHAHHBBHAAHHAHAAAAHAAAAAAAHHHAAHABBBBHHHABHBHAHAAAAHAHHAAAHAHAHHHHHAAH
*M254	HHHHHHBHBHAAAAHHHHAAAAHHHHHHBHHAABBHHAAHHHHHHHBHBBBHHAHHHHHBBHHBHHBBHAAAHHBBBHHHHHHHHHBBHHHHBBHBHAHHHHBHHBBHBBBBBHBAAAAAAHBBHHHHHHHBBBHHHAAHHHHHHHBBHAAAHHBHHHHHHAHHHHBHHHAHABHHHHBHBBBBAHHBBBAAAABBBBHHAAAAHAAHHHHHAAAHHAHHHHHHHHHHBBBBAHAHAHAHBABBBHAAAAHHBBBBHHABBHHHHBBBBBBBBBHHHHHAHABBBHHAHHBBHAAHHAHAAAAHAAAAAAAHHHAAHABBBBHHHABHBHAHAAAAHAHHAAAHAHAHHHHHAAH
*M255	HHHHHHBHBHAAAAHHHHAAAAHHHHHHBHHAABBHHAAHHHHHHHBHBBBHHAHHHHHBBHHBHHBBHAAAHH-BBHHHHHHHHHBBHHHHBBHBHAHHHHBHHBBHBBBBBHBAAAAAAHBBHHHHHHHBBBHHHAAHHHHHHHBBHAAAHHBHHHHHHAHHHHBHHHAHABHHHHBHBBBBAHHBBBAAAABBBBHHAAAAHAAHHHHHAAAHHAHHHHHHHHHHBBBBAHAHAHAHBABBBHAAAAHHBBBBHHABBHHHHBBBBBBBBBHHHHHAHABBBHHAHHBBHAAHHAHAAAAHAAAAAAAHHHAAHABBBBHHHABHBHAHAAAAHAHHAAAHAHAHHHHHAAH
*M256	HHHHHHBHBHAAAAHHHHAAAAHHHHHHBHHAABBHHAAHHHHHHHBHBBBHHAHHHHHBBHHBHHBBHAAAHHBBBHHHHHHHHHBBHHHHBBHBHAHHHHBHHBBHBBBBBHBAAAAAAHBBHHHHHHHBBBHHHAAHHHHHHHBBHAAAHHBHHHHHHAHHHHBHHHAHABHHHHBHBBBBAHHBBBAAAABBBBHHAAAAHAAHHHHHAAAHHAHHHHHHHHHHBBBBAHAHAHAHBABBBHAAAAHHBBBBHHABBHHHHBBBBBBBBBHHHHHAHABBBHHAHHBBHAAHHAHAAAAHAAAAAAAHHHAAHABBBBHHHABHBHAHAAAAHAHHAAAHAHAHHHHHAAH
*M257	HHHHHHBHBHAAAAHHHHAAAAHHHHHHBHHAABBHHAAHHHHHHHBHBBBHHAHHHHHBBHHBHHBBHAAAHH-BBHHHHHHHHHBBHHHHBBHBHAHHHHBHHBBHBBBBBHBAAAAAAHBBHHHHHHHBBBHHHAAHHHHHHHBBHAAAHHBHHHHHHAHHHHBHHHAHABHHHHBHBBBBAHHBBBAAAABBBBHHAAAAHAAHHHHHAAAHHAHHHHHHHHHHBBBBAHAHAHAHBABBBHAAAAHHBBBBHHABBHHHHBBBBBBBBBHHHHHAHABBBHHAHHBBHAAHHAHAAAAHAAAAAAAHHHAAHABBBBHHHABHBHAHAAAAHAHHAAAHAHAHHHHHAAH
*M258	HHHHHHBHBHAAAAHHHHAAAAHHHHHHBHHAABBHHAAHHHHHHHBHBBBHHAHHHHHBBHHBHHBBHAAAHHBBBHHHHHHHHHBBHHHHBBHBHAHHHHBHHBBHBBBBBHBAAAAAAHBBHHHHHHHBBBHHHAAHHHHHHHBBHAAAHHBHHHHHHAHHHHBHHHAHABHHHHBHBBBBAHHBBBAAAABBBBHHAAAAHAAHHHHHAAAHHAHHHHHHHHHHBBBBAHAHAHAHBABBBHAAAAHHBBBBHHABBHHHHBBBBBBBBBHHHHHAHABBBHHAHHBBHAAHHAHAAAAHAAAAAAAHHHAAHABBBBHHHABHBHAHAAAAHAHHAAAHAHAHHHHHAAH
*M259	HHHHHHBHBHAAAAHHHHAAAAHHHHHHBHHAABBHBAAHHHHHHHBHBBBHHAHHHHHBBHHBHHBBHAAAHHBBBHHHHHHHHHBBHHHHBBHBHAHHHHBHHBBHBBBBBHBAAAAAAHBBHHHHHHHBBBHHHAAHHHHHHHBBHAAAHHBHHHHHHAHHHHBHHHAHABHHHHBHBBBBAHHBBBAAAABBBBHHAAAAHAAHHHHHAAAHHAHHHHHHHHHHBBBBAHAHAHAHBABBBHAAAAHHBBBBHHABBHHHHBBBBBBBBBHHHHHAHABBBHHAHHBBHAAHHAHAAAAHAAAAAAAHHHAAHABBBBHHHABHBHAHAAAAHAHHAAAHAHAHHHHHAAH
*M260	HHHHHHBHBHAAAAHHHHAAAAHHHHHHBHHAABBHBAAHHHHHHHBHBBBHHAHHHHHBBHHBHHBBHAAAHHBBBHHHHHHHHHBBHHHHBBHBHAHHHHBHHBBHBBBBBHBAAAAAAHBBHHHHHHHBBBHHHAAHHHHHHHBBHAAAHHBHHHHHHAHHHHBHHHAHABHHHHBHBBBBAHHBBBAAAABBBBHHAAAAHAAHHHHHAAAHHAHHHHHHHHHHBBBBAHAHAHAHBABBBHAAAAHHBBBBHHABBHHHHBBBBBBBBBHHHHHAHABBBHHAHHBBHAAHHAHAAAAHAAAAAAAHHHAAHABBBBHHHABHBHAHAAAAHAHHAAAHAHAHHHHHAAH
*M261	HHHHHHBHBHAAAAHHHHAAAAHHHHHHBHHAABBHBAAHHHHHHHBHBBBHHAHHHHHBBHHBHHBBHAAAHHBBBHHHHHHHHHBBHHHHBBHBHAHHHHBHHBBHBBBBBHBAAAAAAHBBHHHHHHHBBBHHHAAHHHHHHHBBHAAAHHBHHHHHHAHHHHBHHHAHABHHHHBHBBBBAHHBBBAAAABBBBHHAAAAHAAHHHHHAAAHHAHHHHHHHHHHBBBBAHAHAHAHBABBBHAAAAHHBBBBHHABBHHHHBBBBBBBBBHHHHHAHABBBHHAHHBBHAAHHAHAAAAHAAAAAAAHHHAAHABBBBHHHABHBHAHAAAAHAHHAAAHAHAHHHHHAAH
*M262	HHHHHHBHBHAAAAHHHHAAAAHHHHHHBHHAABBHBAAHHHHHHHBHBBBHHAHHHHHBBHHBHHBBHAAAHHBBBHHHHHHHHHBBHHHHBBHBHAHHHHBHHBBHBBBBBHBAAAAAAHBBHHHHHHHBBBHHHAAHHHHHHHBBHAAAHHBHHHHHHAHHHHBHHHAHABHHHHBHBBBBAHHBBBAAAABBBBHHAAAAHAAHHHHHAAAHHAHHHHHHHHHHBBBBAHAHAHAHBABBBHAAAAHHBBBBHHABBHHHHBBBBBBBBBHHHHHAHABBBHHAHHBBHAAHHAHAAAAHAAAAAAAHHHAAHABBBBHHHABHBHAHAAAAHAHHAAAHAHAHHHHHAAH
*M263	HHHHHHBHBHAAAAHHHHAAAAHHHHHHBHHAABBHBAAHHHHHHHBHBBBHHAHHHHHBBHHBHHBBHAAAHHBBBHHHHHHHHHBBHHHHBBHBHAHHHHBHHBBHBBBBBHBAAAAAAHBBHHHHHHHBBBHHHAAHHHHHHHBBHAAAHHBHHHHHHAHHHHBHHHAHABHHHHBHBBBBAHHBBBAAAABBBBHHAAAAHAAHHHHHAAAHHAHHHHHHHHHHBBBBAHAHAHAHBABBBHAAAAHHBBBBHHABBHHHHBBBBBBBBBHHHHHAHABBBHHAHHBBHAAHHAHAAAAHAAAAAAAHHHHABABBBBHHHABHBHAHAAAAHAHHAAAHAHAHHHHHAAH
*M264	HHHHHHBHBHAAAAHHHHAAAAHHHHHHBHHAABBHBAAHHHHHHHBHBBBHHAHHHHHBBHHBHHBBHAAAHHBBBHHHHHHHHHBBHHHHBBHBHAHHHHBHHBBHBBBBBHBAAAAAAHBBHHHHHHHBBBHHHAAHHHHHHHBBHAAAHHBHHHHHHAHHHHBHHHAHABHHHHBHBBBBAHHBBBAAAABBBBHHAAAAHAAHHHHHAAAHHAHHHHHHHHHHBBBBAHAHAHAHBABBBHAAAAHHBBBBHHABBHHHHBBBBBBBBBHHHHHAHABBBHHAHHBBHAAHHAHAAAAHAAAAAAAHHHHABABBBBHHHABHBHAHAAAAHAHHAAAHAHAHHHHHAAH
*M265	HHHHHHBHBHAAAAHHHHAAAAHHHHHHBHHAABBHBAAHHHHHHHBHBBBHHAHHHHHBBHHBHHBBHAAAHHBBBHHHHHHHHHBBHHHHBBHBHAHHHHBHHBBHBBBBBHBAAAAAAHBBHHHHHHHBBBHHHAAHHHHHHHBBHAAAHHBHHHHHHAHHHHBHHHAHABHHHHBHBBBBAHHBBBAAAABBBBHHAAAAHAAHHHHHAAAHHAHHHHHHHHHHBBBBAHAHAHAHBABBBHAAAAHHBBBBHHABBHHHHBBBBBBBBBHHHHHAHABBBHHAHHBBHAAHHAHAAAAHAAAAAAAHHHHABABBBBHHHABHBHAHAAAAHAHHAAAHAHAHHHHHAAH
*M266	HHHHHHBHBHAAAAHHHHAAAAHHHHHHBHHAABBHBAAHHHHHHHBHBBBHHAHHHHHBBHHBHHBBHAAAHHBBBHHHHHHHHHBBHHHHBBHBHAHHHHBHHBBHBBBBBHBAAAAAAHBBHHHHHHHBBBHHHAAHHHHHHHBBHAAAHHBHHHHHHAHHHHBHHHAHABHHHHBHBBBBAHHBBBAAAABBBBHHAAAAHAAHHHHHAAAHHAHHHHHHHHHHBBBBAHAHAHAHBABBBHAAAAHHBBBBHHABBHHHHBBBBBBBBBHHHHHAHABBBHHAHHBBHAAHHAHAAAAHAAAAAAAHHHHABABBBBHHHABHBHAHAAAAHAHHAAAHAHAHHHHHAAH
*M267	HHHHHHBHBHAAAAHHHHAAAAHHHHHHBHHAABBHBAAHHHHHHHBHBBBHHAHHHHHBBHHBHHBBHAAAHHBBBHHHHHHHHHBBHHHHBBHBHAHHHHBHHBBHBBBBBHBAAAAAAHBBHHHHHHHBBBHHHAAHHHHHHHBBHAAAHHBHHHHHHAHHHHBHHHAHABHHHHBHBBBBAHHBBBAAAABBBBHHAAAAHAAHHHHHAAAHHAHHHHHHHHHHBBBBAHAHAHAHBABBBHAAAAHHBBBBHHABBHHHHBBBBBBBBBHHHHHAHABBBHHAHHBBHAAHHAHAAAAHAAAAAAAHHHHABABBBBHHHABHBHAHAAAAHAHHAAAHAHAHHHHHAAH
*M268	HHHHHHBHBHAAAAHHHHAAAAHHHHHHBHHAABBHBAAHHHHHHHBHBBBHHAHHHHHBBHHBHHBBHAAAHHBBBHHHHHHHHHBBHHHHBBHBHAHHHHBHHBBHBBBBBHBAAAAAAHBBHHHHHHHBBBHHHAAHHHHHHHBBHAAAHHBHHHHHHAHHHHBHHHAHABHHHHBHBBBBAHHBBBAAAABBBBHHAAAAHAAHHHHHAAAHHAHHHHHHHHHHBBBBAHAHAHAHBABBBHAAAAHHBBBBHHABBHHHHBBBBBBBBBHHHHHAHABBBHHAHHBBHAAHHAHAAAAHAAAAAAAHHHHABABBBBHHHABHBHAHAAAAHAHHAAAHAHAHHHHHAAH
*M269	HHHHHHBHBHAAAAHHHHAAAAHHHHHHBHHAABBHBAAHHHHHHHBHBBBHHAHHHHHBBHHBHHBBHAAAHHBBBHHHHHHHHHBBHHHHBBHBHAHHHHBHHBBHBBBBBHBAAAAAAHBBHHHHHHHBBBHHHAAHHHHHHHBBHAAAHHBHHHHHHAHHHHBHHHAHABHHHHBHBBBBAHHBBBAAAABBBBHHAAAAHAAHHHHHAAAHHAHHHHHHHHHHBBBBAHAHAHAHBABBBHAAAAHHBBBBHHABBHHHHBBBBBBBBBHHHHHAHABBBHHAHHBBHAAHHAHAAAAHAAAAAAAHHHHABABBBBHHHABHBHAHAAAAHAHHAAAHAHAHHHHHAAH
*M270	HHHHHHBHBH----HH-HAAAAHHHHHHBHHAABBHB--HHHHHHHBHBBBHHAHHHHHBBHHBHHBBHAA-HHBBBHHHHHHHHHBBHHHHBBHBHAHHHHBHHBBHBBBBBHBAAAA-AHBBHHHHHHHBBBHHHA-HHHHHHHBBHA-AHHBHHHHHHAHHHHBHHHAH-BHHHHBHBBBB-H-BBB-A--BBBBHHA-AAHA-HHHHH-AAHH-HHHHHHHHHHBBBBAHAHAHAHB-BBBHAAAAHHBBBBHHABBH--HBBBBBBBBBHHHHHAHABBBHHAH-BB-AAHH-HAAAAHAAAAA-AHHHHABABBBBHHHABHBHAHAAAAHAHHAAAH-H-HHHHH-AH
*M271	HHHHHHBHBHAAAAHHHHAAAAHHHHHHBHHAABBHBAAHHHHHHHBHBBBHHAHHHHHBBHHBHHBBHAAAHH-BBHHHHHHHHHBBHHHHBBHBHAHHHHBHHBBHBBBBBHBAAAAAAHBBHHHHHHHBBBHHHAAHHHHHHHBBHAAAHHBHHHHHHAHHHHBHHHAHABHHHHBHBBBBAHHBBBAAAABBBBHHAAAAHAAHHHHHAAAHHAHHHHHHHHHHBBBBAHAHAHAHBABBBHAAAAHHBBBBHHABBHHHHBBBBBBBBBHHHHHAHABBBHHAHHBBHAAHHAHAAAAHAAAAAAAHHHHABABBBBHHHABHBHAHAAAAHAHHAAAHAHAHHHHHAAH
*M272	HHHHHHBHBHAAAAHHHHAAAAHHHHHHBHHAABBHBAAHHHHHHHBHBBBHHAHHHHHBBHHBHHBBHAAAHHBBBHHHHHHHHHBBHHHHBBHBHAHHHHBHHBBHBBBBBHBAAAAAAHBBHHHHHHHBBBHHHAAHHHHHHHBBHAAAHHBHHHHHHAHHHHBHHHAHABHHHHBHBBBBAHHBBBAAAABBBBHHAAAAHAAHHHHHAAAHHAHHHHHHHHHHBBBBAHAHAHAHBABBBHAAAAHHBBBBHHABBHHHHBBBBBBBBBHHHHHAHABBBHHAHHBBHAAHHAHAAAAHAAAAAAAHHHHABABBBBHHHABHBHAHAAAAHAHHAAAHAHAHHHHHAAH
*M273	HHHHHHBHBHAAAAHHHHAAAAHHHHHHBHHAABBHBAAHHHHHHHBHBBBHHAHHHHHBBHHBHHBBHAAAHHBBBHHHHHHHHHBBHHHHBBHBHAHHHHBHHBBHBBBBBHBAAAAAAHBBHHHHHHHBBBHHHAAHHHHHHHBBHAAAHHBHHHHHHAHHHHBHHHAHABHHHHBHBBBBAHHBBBAAAABBBBHHAAAAHAAHHHHHAAAHHAHHHHHHHHHHBBBBAHAHAHAHBABBBHAAAAHHBBBBHHABBHHHHBBBBBBBBBHHHHHAHABBBHHAHHBBHAAHHAHAAAAHAAAAAAAHHHHABABBBBHHHABHBHAHAAAAHAHHAAAHAHAHHHHHAAH
*M274	HHHHHHBHBHAAAAHHHHAAAAHHHHHHBHHAABBHBAAHHHHHHHBHBBBHHAHHHHHBBHHBHHBBHAAAHHBBBHHHHHHHHHBBHHHHBBHBHAHHHHBHHBBHBBBBBHBAAAAAAHBBHHHHHHHBBBHHHAAHHHHHHHBBHAAAHHBHHHHHHAHHHHBHHHAHABHHHHBHBBBBAHHBBBAAAABBBBHHAAAAHAAHHHHHAAAHHAHHHHHHHHHHBBBBAHAHAHAHBABBBHAAAAHHBBBBHHABBHHHHBBBBBBBBBHHHHHAHABBBHHAHHBBHAAHHAHAAAAHAAAAAAAHHHHABABBBBHHHABHBHAHAAAAHAHHAAAHAHAHHHHHAAH
*M275	HHHHHHBHBHAAAAHHHHAAAAHHHHHHBHHAABBHBAAHHHHHHHBHBBBHHAHHHHHBBHHBHHBBHAAAHHBBBHHHHHHHHHBBHHHHBBHBHAHHHHBHHBBHBBBBBHBAAAAAAHBBHHHHHHHBBBHHHAAHHHHHHHBBHAAAHHBHHHHHHAHHHHBHHHAHABHHHHBHBBBBAHHBBBAAAABBBBHHAAAAHAAHHHHHAAAHHAHHHHHHHHHHBBBBAHAHAHAHBABBBHAAAAHHBBBBHHABBHHHHBBBBBBBBBHHHHHAHABBBHHAHHBBHAAHHAHAAAAHAAAAAAAHHHHABABBBBHHHABHBHAHAAAAHAHHAAAHAHAHHHHHAAH
*M276	HHHHHHBHBHAAAAHHHHAAAAHHHHHHBHHAABBHBAAHHHHHHHBHBBBHHAHHHHHBBHHBHHBBHAAAHHBBBHHHHHHHHHBBHHHHBBHBHAHHHHBHHBBHBBBBBHBAAAAAAHBBHHHHHHHBBBHHHAAHHHHHHHBBHAAAHHBHHHHHHAHHHHBHHHAHABHHHHBHBBBBAHHBBBAAAABBBBHHAAAAHAAHHHHHAAAHHAHHHHHHHHHHBBBBAHAHAHAHBABBBHAAAAHHBBBBHHABBHHHHBBBBBBBBBHHHHHAHABBBHHAHHBBHAAHHAHAAAAHAAAAAAAHHHHABABBBBHHHABHBHAHAAAAHAHHAAAHAHAHHHHHAAH
*M277	HHHHHHBHBHAAAAHHHHAAAAHHHHHHBHHAABBHBAAHHHHHHHBHBBBHHAHHHHHBBHHBHHBBHAAAHHBBBHHHHHHHHHBBHHHHBBHBHAHHHHBHHBBHBBBBBHBAAAAAAHBBHHHHHHHBBBHHHAAHHHHHHHBBHAAAHHBHHHHHHAHHHHBHHHAHABHHHHBHBBBBAHHBBBAAAABBBBHHAAAAHAAHHHHHAAAHHAHHHHHHHHHHBBBBAHAHAHAHBABBBHAAAAHHBBBBHHABBHHHHBBBBBBBBBHHHHHAHABBBHHAHHBBHAAHHAHAAAAHAAAAAAAHHHHABABBBBHHHABHBHAHAAAAHAHHAAAHAHAHHHHHAAH
*M278	HHHHHHBHBHAAAAHHHHAAAAHHHHHHBHHAABBHBAAHHHHHHHBHBBBHHAHHHHHBBHHBHHBBHAAAHHBBBHHHHHHHHHBBHHHHBBHBHAHHHHBHHBBHBBBBBHBAAAAAAHBBHHHHHHHBBBHHHAAHHHHHHHBBHAAAHHBHHHHHHAHHHHBHHHAHABHHHHBHBBBBAHHBBBAAAABBBBHHAAAAHAAHHHHHAAAHHAHHHHHHHHHHBHBBAHAHAHAHBABBBHAAAAHHBBBBHHABBHHHHBBBBBBBBBHHHAHAHABBBHHAHHBBHAAHHAHAAAAHAAAAAAAHHHHABABBBBHHHABHBHAHAAAAHAHHAAAHAHAHHHHHAAH
*M279	HHHHHHBHBHAAAAHHHHAAAAHHHHHHBHHAABBHBAAHHHHHHHBHBBBHHAHHHHHBBHHBHHBBHAAAHHBBBHHHHHHHHHBBHHHHBBHBHAHHHHBHHBBHBBBBBHBAAAAAAHBBHHHHHHHBBBHHHAAHHHHHHHBBHAAAHHBHHHHHHAHHHHBHHHAHABHHHHBHBBBBAHHBBBAAAABBBBHHAAAAHAAHHHHHAAAHHAHHHHHHHHHHBHBBAHAHAHAHBABBBHAAAAHHBBBBHHABBHHHHBBBBBBBBBHHHAHAHABBBHHAHHBBHAAHHAHAAAAHAAAAAAAHHHHABABBBBHHHABHBHAHAAAAHAHHAAAHAHAHHHHHAAH
*M280	HHHHHHBHBHAAAAHHHHAAAAHHHHHHBHHAABBHBAAHHHHHHHBHBBBHHAHHHHHBBHHBHHBBHAAAHHBBBHHHHHHHHHBBHHHHBBHBHAHHHHBHHBBHBBBBBHBAAAAAAHBBHHHHHHHBBBHHHAAHHHHHHHBBHAAAHHBHHHHHHAHHHHBHHHAHABHHHHBHBBBBAHHBBBAAAABBBBHHAAAAHAAHHHHHAAAHHAHHHHHHHHHHBHBBAHAHAHAHBABBBHAAAAHHBBBBHHABBHHHHBBBBBBBBBHHHAHAHABBBHHAHHBBHAAHHAHAAAAHAAAAAAAHHHHABABBBBHHHABHBHAHAAAAHAHHAAAHAHAHHHHHAAH
*M281	HHHHHHBHBHAAAAHHHHAAAAHHHHHHBHHAABBHBAAHHHHHHHBHBBBHHAHHHHHBBHHBHHBBHAAAHHBBBHHHHHHHHHBBHHHHBBHBHAHHHHBHHBBHBBBBBHBAAAAAAHBBHHHHHHHBBBHHHAAHHHHHHHBBHAAAHHBHHHHHHAHHHHBHHHAHABHHHHBHBBBBAHHBBBAAAABBBBHHAAAAHAAHHHHHAAAHHAHHHHHHHHHHBHBBAHAHAHAHBABBBHAAAAHHBBBBHHABBHHHHBBBBBBBBBHHHAHAHABBBHHAHHBBHAAHHAHAAAAHAAAAAAAHHHHABABBBBHHHABHBHAHAAAAHAHHAAAHAHAHHHHHAAH
*M282	HHHHHHBHBHAAAAHHHHAAAAHHHHHHBHHAABBHBAAHHHHHHHBHBBBHHAHHHHHBBHHBHHBBHAAAHHBBBHHHHHHHHHBBHHHHBBHBHAHHHHBHHBBHBBBBBHBAAAAAAHBBHHHHHHHBBBHHHAAHHHHHHHBBHAAAHHBHHHHHHAHHHHBHHHAHABHHHHBHBBBBAHHBBBAAAABBBBHHAAAAHAAHHHHHAAAHHAHHHHHHHHHHBHBBAHAHAHAHBABBBHAAAAHHBBBBHHABBHHHHBBBBBBBBBHHHAHAHABBBHHAHHBBHAAHHAHAAAAHAAAAAAAHHHHABABBBBHHHABHBHAHAAAAHAHHAAAHAHAHHHHHAAH
*M283	HHHHHHBHBHAAAAHHHHAAAAHHHHHHBHHAABBHBAAHHHHHHHBHBBBHHAHHHHHBBHHBHHBBHAAAHHBBBHHHHHHHHHBBHHHHBBHBHAHHHHBHHBBHBBBBBHBAAAAAAHBBHHHHHHHBBBHHHAAHHHHHHHBBHAAAHHBHHHHHHAHHHHBHHHAHABHHHHBHBBBBAHHBBBAAAABBBBHHAAAAHAAHHHHHAAAHHAHHHHHHHHHHBHBBAHAHAHAHBABBBHAAAAHHBBBBHHABBHHHHBBBBBBBBBHHHAHAHABBBHHAHHBBHAAHHAHAAAAHAAAAAAAHHHHABABBBBHHHABHBHAHAAAAHAHHAAAHAHAHHHHHAAH
*M284	HHHHHHBHBHAAAAHHHHAAAAHHHHHHBHHAABBHBAAHHHHHHHBHBBBHHAHHHHHBBHHBHHBBHAAAHHBBBHHHHHHHHHBBHHHHBBHBHAHHHHBHHBBHBBBBBHBAAAAAAHBBHHHHHHHBBBHHHAAHHHHHHHBBHAAAHHBHHHHHHAHHHHBHHHAHABHHHHBHBBBBAHHBBBAAAABBBBHHAAAAHAAHHHHHAAAHHAHHHHHHHHHHBHBBAHAHAHAHBABBBHAAAAHHBBBBHHABBHHHHBBBBBBBBBHHHAHAHABBBHHAHHBBHAAHHAHAAAAHAAAAAAAHHHHABABBBBHHHABHBHAHAAAAHAHHAAAHAHAHHHHHAAH
*M285	HHHHHHBHBHAAAAHHHHAAAAHHHHHHBHHAABBHBAAHHHHHHHBHBBBHHAHHHHHBBHHBHHBBHAAAHHBBBHHHHHHHHHBBHHHHBBHBHAHHHHBHHBBHBBBBBHBAAAAAAHBBHHHHHHHBBBHHHAAHHHHHHHBBHAAAHHBHHHHHHAHHHHBHHHAHABHHHHBHBBBBAHHBBBAAAABBBBHHAAAAHAAHHHHHAAAHHAHHHHHHHHHHBHBBAHAHAHAHBABBBHAAAAHHBBBBHHABBHHHHBBBBBBBBBHHHAHAHABBBHHAHHBBHAAHHAHAAAAHAAAAAAAHHHHABABBBBHHHABHBHAHAAAAHAHHAAAHAHAHHHHHAAH
*M286	HHHHHHBHBHAAAAHHHHAAAAHHHHHHBHHAABBHBAAHHHHHHHBHBBBHHAHHHHHBBHHBHHBBHAAAHH-BBHHHHHHHHHBBHHHHBBHBHAHHHHBHHBBHBBBBBHBAAAAAAHBBHHHHHHHBBBHHHAAHHHHHHHBBHAAAHHBHHHHHHAHHHHBHHHAHABHHHHBHBBBBAHHBBBAAAABBBBHHAAAAHAAHHHHHAAAHHAHHHHHHHHHHBHBBAHAHAHAHBABBBHAAAAHHBBBBHHABBHHHHBBBBBBBBBHHHAHAHABBBHHAHHBBHAAHHAHAAAAHAAAAAAAHHHHABABBBBHHHABHBHAHAAAAHAHHAAAHAHAHHHHHAAH
*M287	HHHHHHBHBHAAAAHHHHAAAAHHHHHHBHHAABBHBAAHHHHHHHBHBBBHHAHHHHHBBHHBHHBBHAAAHHBBBHHHHHHHHHBBHHHHBBHBHAHHHHBHHBBHBBBBBHBAAAAAAHBBHHHHHHHBBBHHHAAHHHHHHHBBHAAAHHBHHHHHHAHHHHBHHHAHABHHHHBHBBBBAHHBBBAAAABBBBHHAAAAHAAHHHHHAAAHHAHHHHHHHHHHBHBBAHAHAHAHBABBBHAAAAHHBBBBHHABBHHHHBBBBBBBBBHHHAHAHABBBHHAHHBBHAAHHAHAAAAHAAAAAAAHHHHABABBBBHHHABHBHAHAAAAHAHHAAAHAHAHHHHHAAH
*M288	HHHHHHBHBHAAAAHHHHAAAAHHHHHHBHHAABBHBAAHHHHHHHBHBBBHHAHHHHHBBHHBHHBBHAAAHHBBBHHHHHHHHHBBHHHHBBHBHAHHHHBHHBBHBBBBBHBAAAAAAHBBHHHHHHHBBBHHHAAHHHHHHHBBHAAAHHBBBHHHHAHHHHBHHHAHABHHHHBHBBBBAHHBBBAAAABBBBHHAAAAHAAHHHHHAAAHHAHHHHHHHHHHBHBBAHAHAHAHBABBBHAAAAHHBBBBHHABBHHHHBBBBBBBBBHHHAHAHABBBHHAHHBBHAAHHAHAAAAHAAAAAAAHHHHABABBBBHHHABHBHAHAAAAHAHHAAAHAHAHHHHHAAH
*M289	HHHHHHBHBHAAAAHHHHAAAAHHHHHHBHHAABBHBAAHHHHHHHBHBBBHHAHHHHHBBHHBHHBBHAAAHHBBBHHHHHHHHHBBHHHHBBHBHAHHHHBHHBBHBBBBBHBAAAAAAHBBHHHHHHHBBBHHHAAHHHHHHHBBHAAAHHBBBHHHHAHHHHBHHHAHABHHHHBHBBBBAHHBBBAAAABBBBHHAAAAHAAHHHHHAAAHHAHHHHHHHHHHBHBBAHAHAHAHBABBBHAAAAHHBBBBHHABBHHHHBBBBBBBBBHHHAHAHABBBHHAHHBBHAAHHAHAAAAHAAAAAAAHHHHABABBBBHHHABHBHAHAAAAHAHHAAAHAHAHHHHHAAH
*M290	HHHHHHBHBHAAAAHHHHAAAAHHHHHHBHHAABBHBAAHHHHHHHBHBBBHHAHHHHHBBHHBHHBBHAAAHHBBBHHHHHHHHHBBHHHHBBHBHAHHHHBHHBBHBBBBBHBAAAAAAHBBHHHHHHHBBBHHHAAHHHHHHHBBHAAAHHBBBHHHHAHHHHBHHHAHABHHHHBHBBBBAHHBBBAAAABBBBHHAAAAHAAHHHHHAAAHHAHHHHHHHHHHBHBBAHAHAHAHBABBBHAAAAHHBBBBHHABBHHHHBBBBBBBBBHHHAHAHABBBHHAHHBBHAAHHAHAAAAHAAAAAAAHHHHABABBBBHHHABHBHAHAAAAHAHHAAAHAHAHHHHHAAH
*M291	HHHHHHBHBHAAAAHHHHAAAAHHHHHHBHHAABBHBAAHHHHHHHBHBBBHHAHHHHHBBHHBHHBBHAAAHHBBBHHHHHHHHHBBHHHHBBHBHAHHHHBHHBBHBBBBBHBAAAAAAHBBHHHHHHHBBBHHHAAHHHHHHHBBHAAAHHBBBHHHHAHHHHBHHHAHABHHHHBHBBBBAHHBBBAAAABBBBHHAAAAHAAHHHHHAAAHHAHHHHHHHHHHBHBBAHAHAHAHBABBBHAAAAHHBBBBHHABBHHHHBBBBBBBBBHHHAHAHABBBHHAHHBBHAAHHAHAAAAHAAAAAAAHHHHABABBBBHHHABHBHAHAAAAHAHHAAAHAHAHHHHHAAH
*M292	HHHHAHBHBHAAAAHHHHAAAAHHHHHHBHHAABBHBAAHHHHHHHBHBBBHHAHHHHHBBHHBHHBBHAAAHHBBBHHHHHHHHHBBHHHHBBHBHAHHHHBHHBBHBBBBBHBAAAAAAHBBHHHHHHHBBBHHHAAHHHHHHHBBHAAAHHBBBHHHHAHHHHBHHHAHABHHHHBHBBBBAHHBBBAAHABBBBHHAAAAHAAHHHHHAAAHHAHHHHHHHHHHBHBBAHAHAHAHBABBBHAAAAHHBBBBHHABBHHHHBBBBBBBBBHHHAHAHABBBHHAHHBBHAAHHAHAAAAHAAAAAAAHHHHABABBBBHHHABHBHAHAAAAHAHHAAAHAHAHHHHHAAH
*M293	HHHHAHBHBHAAAAHHHHAAAAHHHHHHBHHAABBHBAAHHHHHHHBHBBBHHAHHHHHBBHHBHHBBHAAAHHBBBHHHHHHHHHBBHHHHBBHBHAHHHHBHHBBHBBBBBHBAAAAAAHBBHHHHHHHBBBHHHAAHHHHHHHBBHAAAHHBBBHHHHAHHHHBHHHAHABHHHHBHBBBBAHHBBBAAHABBBBHHAAAAHAAHHHHHAAAHHAHHHHHHHHHHBHBBAHAHAHAHBABBBHAAAAHHBBBBHHABBHHHHBBBBBBBBBHHHAHAHABBBHHAHHBBHAAHHAHAAAAHAAAAAAAHHHHABABBBBHHHABHBHAHAAAAHAHHAAAHAHAHHHHHAAH
*M294	HHHHAHBHBHAAAAHHHHAAAAHHHHHHBHHAABBHBAAHHHHHHHBHBBBHHAHHHHHBBHHBHHBBHAAAHHBBBHHHHHHHHHBBHHHHBBHBHAHHHHBHHBBHBBBBBHBAAAAAAHBBHHHHHHHBBBHHHAAHHHHHHHBBHAAAHHBBBHHHHAHHHHBHHHAHABHHHHBHBBBBAHHBBBAAHABBBBHHAAAAHAAHHHHHAAAHHAHHHHHHHHHHBHBBAHAHAHAHBABBBHAAAAHHBBBBHHABBHHHHBBBBBBBBBHHHAHAHABBBHHAHHBBHAAHHAHAAAAHAAAAAAAHHHHABABBBBHHHABHBHAHAAAAHAHHAAAHAHAHHHHHAAH
*M295	HHHHAHBHBHAAAAHHHHAAAAHHHHHHBHHAABBHBAAHHHHHHHBHBBBHHAHHHHHBBHHBHHBBHAAAHHBBBHHHHHHHHHBBHHHHBBHBHAHHHHBHHBBHBBBBBHBAAAAAAHBBHHHHHHHBBBHHHAAHHHHHHHBBHAAAHHBBBHHHHAHHHHBHHHAHABHHHHBHBBBBAHHBBBAAHABBBBHHAAAAHAAHHHHHAAAHHAHHHHHHHHHHBHBBAHAHAHAHBABBBHAAAAHHBBBBHHABBHHHHBBBBBBBBBHHHAHAHABBBHHAHHBBHAAHHAHAAAAHAAAAAAAHHHHABABBBBHHHABHBHAHAAAAHAHHAAAHAHAHHHHHAAH
*M296	HHHHAHBHBHAAAAHHHHAAAAHHHHHHBHHAABBHBAAHHHHHHHBHBBBHHAHHHHHBBHHBHHBBHAAAHHBBBHHHHHHHHHBBHHHHBBHBHAHHHHBHHBBHBBBBBHBAAAAAAHBBHHHHHHHBBBHHHAAHHHHHHHBBHAAAHHBBBHHHHAHHHHBHHHAHABHHHHBHBBBBAHHBBBAAHABBBBHHAAAAHAAHHHHHAAAHHAHHHHHHHHHHBHBBAHAHAHAHBABBBHAAAAHHBBBBHHABBHHHHBBBBBBBBBHHHAHAHABBBHHAHHBBHAAHHAHAAAAHAAAAAAAHHHHABABBBBHHHABHBHAHAAAAHAHHAAAHAHAHHHHHAAH
*M297	HHHHAHBHBHAAAAHHHHAAAAHHHHHHBHHAABBHBAAHHHHHHHBHBBBHHAHHHHHBBHHBHHBBHAAAHHBBBHHHHHHHHHBBHHHHBBHBHAHHHHBHHBBHBBBBBHBAAAAAAHBBHHHHHHHBBBHHHAAHHHHHHHBBHAAAHHBBBHHHHAHHHHBHHHAHABHHHHBHBBBBAHHBBBAAHABBBBHHAAAAHAAHHHHHAAAHHAHHHHHHHHHHBHBBAHAHAHAHBABBBHAAAAHHBBBBHHABBHHHHBBBBBBBBBHHHAHAHABBBHHAHHBBHAAHHAHAAAAHAAAAAAAHHHHABABBBBHHHABHBHAHAAAAHAHHAAAHAHAHHHHHAAH
*M298	HHHHAHBHBHAAAAHHHHAAAAHHHHHHBHHAABBHBAAHHHHHHHBHBBBHHAHHHHHBBHHBHHBBHAAAHHBBBHHHHHHHHHBBHHHHBBHBHAHHHHBHHBBHBBBBBHBAAAAAAHBBHHHHHHHBBBHHHAAHHHHHHHBBHAAAHHBBBHHHHAHHHHBHHHAHABHHHHBHBBBBAHHBBBAAHABBBBHHAAAAHAAHHHHHAAAHHAHHHHHHHHHHBHBBAHAHAHAHBABBBHAAAAHHBBBBHHABBHHHHBBBBBBBBBHHHAHAHABBBHHAHHBBHAAHHAHAAAAHAAAAAAAHHHHABABBBBHHHABHBHAHAAAAHAHHAAAHAHAHHHHHAAH
*M299	HHHHAHBHBHAAAAHHHHAAAAHHHHHHBHHAABBHBAAHHHHHHHBHBBBHHAHHHHHBBHHBHHBBHAAAHHBBBHHHHHHHHHBBHHHHBBHBHAHHHHBHHBBHBBBBBHBAAAAAAHBBHHHHHHHBBBHHHAAHHHHHHHBBHAAAHHBBBHHHHAHHHHBHHHAHABHHHHBHBBBBAHHBBBAAHABBBBHHAAAAHAAHHHHHAAAHHAHHHHHHHHHHBHBBAHAHAHAHBABBBHAAAAHHBBBBHHABBHHHHBBBBBBBBBHHHAHAHABBBHHAHHBBHAAHHAHAAAAHAAAAAAAHHHHABABBBBHHHABHBHAHAAAAHAHHAAAHAHAHHHHHAAH
*M300	HHHHAHBHBHAAAAHHHHAAAAHHHHHHBHHAABBHBAAHHHHHHHBHBBBHHAHHHHHBBHHBHHBBHAAAHHBBBHHHHHHHHHBBHHHHBBHBHAHHHHBHHBBHBBBBBHBAAAAAAHBBHHHHHHHBBBHHHAAHHHHHHHBBHAAAHHBBBHHHHAHHHHBHHHAHABHHHHBHBBBBAHHBBBAAHABBBBHHAAAAHAAHHHHHAAAHHAHHHHHHHHHHBHBBAHAHAHAHBABBBHAAAAHHBBBBHHABBHHHHBBBBBBBBBHHHAHAHABBBHHAHHBBHAAHHAHAAAAHAAAAAAAHHHHABABBBBHHHABHBHAHAAAAHAHHAAAHAHAHHHHHAAH
*M301	HHHHAHBHBHAAAAHHHHAAAAHHHHHHBHHAABBHBAAHHHHHHHBHBBBHHAHHHHHBBHHBHHBBHAAAHHBBBHHHHHHHHHBBHHHHBBHBHAHHHHBHHBBHBBBBBHBAAAAAAHBBHHHHHHHBBBHHHAAHHHHHHHBBHAAAHHBBBHHHHAHHHHBHHHAHABHHHHBHBBBBAHHBBBAAHABBBBHHAAAAHAAHHHHHAAAHHAHHHHHHHHHHBHBBAHAHAHAHBABBBHAAAAHHBBBBHHABBHHHHBBBBBBBBBHHHAHAHABBBHHAHHBBHAAHHAHAAAAHAAAAAAAHHHHABABBBBHHHABHBHAHAAAAHAHHAAAHAHAHHHHHAAH
*M302	HHHHAHBHBHAAAAHHHHAAAAHHHHHHBHHAABBHBAAHHHHHHHBHBBBHHAHHHHHBBHHBHHBBHAAAHHBBBHHHHHHHHHBBHHHHBBHBHAHHHHBHHBBHBBBBBHBAAAAAAHBBHHHHHHHBBBHHHAAHHHHHHHBBHAAAHHBBBHHHHAHHHHBHHHAHABHHHHBHBBBBAHHBBBAAHABBBBHHAAAAHAAHHHHHAAAHHAHHHHHHHHHHBHBBAHAHAHAHBABBBHAAAAHHBBBBHHABBHHHHBBBBBBBBBHHHAHAHABBBHHAHHBBHAAHHAHAAAAHAAAAAAAHHHHABABBBBHHHABHBHAHAAAAHAHHAAAHAHAHHHHHAAH
*M303	HHHHAHBHBHAAAAHHHHAAAAHHHHHHBHHAABBHBAAHHHHHHHBHBBBHHAHHHHHBBHHBHHBBHAAAHHBBBHHHHHHHHHBBHHHHBBHBHAHHHHBHHBBHBBBBBHBAAAAAAHBBHHHHHHHBBBHHHAAHHHHHHHBBHAAAHHBBBHHHHAHHHHBHHHAHABHHHHBHBBBBAHHBBBAAHABBBBHHAAAAHAAHHHHHAAAHHAHHHHHHHHHHBHBBAHAHAHAHBABBBHAAAAHHBBBBHHABBHHHHBBBBBBBBBHHHAHAHABBBHHAHHBBHAAHHAHAAAAHAAAAAAAHHHHABABBBBHHHABHBHAHAAAAHAHHAAAHAHAHHHHHAAH
*M304	HHHHAHBHBHAAAAHHHHAAAAHHHHHHBHHAABBHBAAHHHHHHHBHBBBHHAHHHHHBBHHBHHBBHAAAHH-BBHHHHHHHHHBBHHHHBBHBHAHHHHBHHBBHBBBBBHBAAAAAAHBBHHHHHHHBBBHHHAAHHHHHHHBBHAAAHHBBBHHHHAHHHHBHHHAHABHHHHBHBBBBAHHBBBAAHABBBBHHAAAAHAAHHHHHAAAHHAHHHHHHHHHHBHBBAHAHAHAHBABBBHAAAAHHBBBBHHABBHHHHBBBBBBBBBHHHAHAHABBBHHAHHBBHAAHHAHAAAAHAAAAAAAHHHHABABBBBHHHABHBHAHAAAAHAHHAAAHAHAHHHHHAAH
*M305	HHHHAHBHBHAAAAHHHHAAAAHHHHHHBHHAABBHBAAHHHHHHHBHBBBHHAHHHHHBBHHBHHBBHAAAHHBBBHHHHHHHHHBBHHHHBBHBHAHHHHBHHBBHBBBBBHBAAAAAAHBBHHHHHHHBBBHHHAAHHHHHHHBBHAAAHHBBBHHHHAHHHHBHHHAHABHHHHBHBBBBAHHBBBAAHABBBBHHAAAAHAAHHHHHAAAHHAHHHHHHHHHHBHBBAHAHAHAHBABBBHAAAAHHBBBBHHABBHHHHBBBBBBBBBHHHAHAHABBBHHAHHBBHAAHHAHAAAAHAAAAAAAHHHHABABBBBHHHABHBHAHAAAAHAHHAAAHAHAHHHHHAAH
*M306	HHHHAHBHBHAAAAHHHHAAAAHHHHHHBHHAABBHBAAHHHHHHHBHBBBHHAHHHHHBBHHBHHBBHAAAHH-BBHHHHHHHHHBBHHHHBBHBHAHHHHBHHBBHBBBBBHBAAAAAAHBBHHHHHHHBBBHHHAAHHHHHHHBBHAAAHHBBBHHHHAHHHHBHHHAHABHHHHBHBBBBAHHBBBAAHABBBBHHAAAAHAAHHHHHAAAHHAHHHHHHHHHHBHBBAHAHAHAHBABBBHAAAAHHBBBBAAABBHHHHBBBBBBBBBHHHAHAHABBBHHAHHBBHAAHHAHAAAAHAAAAAAAHHHHABABBBBHHHABHBHAHAAAAHAHHAAAHAHAHHHHHAAH
*M307	HHHHAHBHBHAAAAHHHHAAAAHHHHHHBHHAABBHBAAHHHHHHHBHBBBHHAHHHHHBBHHBHHBBHAAAHHBBBHHHHHHHHHBBHHHHBBHBHAHHHHBHHBBHBBBBBHBAAAAAAHBBHHHHHHHBBBHHHAAHHHHHHHBBHAAAHHBBBHHHHAHHHHBHHHAHABHHHHBHBBBBAHHBBBAAHABBBBHHAAAAHAAHHHHHAAAHHAHHHHHHHHHHBHBBAHAHAHAHBABBBHAAAAHHBBBBAAABBHHHHBBBBBBBBBHHHAHAHABBBHHAHHBBHAAHHAHAAAAHAAAAAAAHHHHABABBBBHHHABHBHAHAAAAHAHHAAAHAHAHHHHHAAH
*M308	HHHHAHBHBHAAAAHHHHAAAAHHHHHHBHHAABBHBAAHHHHHHHBHBBBHHAHHHHHBBHHBHHBBHAAAHHBBBHHHHHHHHHBBHHHHBBHBHAHHHHBHHBBHBBBBBHBAAAAAAHBBHHHHHHHBBBHHHAAHHHHHHHBBHAAAHHBBBHHHHAHHHHBHHHAHABHHHHBHBBBBAHHBBBAAHABBBBHHAAAAHAAHHHHHAAAHHAHHHHHHHHHHBHBBAHAHAHAHBABBBHAAAAHHBBBBAAABBHHHHBBBBBBBBBHHHAHAHABBBHHAHHBBHAAHHAHAAAAHAAAAAAAHHHHABABBBBHHHABHBHAHAAAAHAHHAAAHAHAHHHHHAAH
*M309	HHHHAHBHBHAAAAHHHHAAAAHHHHHHBHHAABBHBAAHHHHHHHBHBBBHHAHHHHHBBHHBHHBBHAAAHHBBBHHHHHHHHHBBHHHHBBHBHAHHHHBHHBBHBBBBBHBAAAAAAHBBHHHHHHHBBBHHHAAHHHHHHHBBHAAAHHBBBHHHHAHHHHBHHHAHABHHHHBHBBBBAHHBBBAAHABBBBHHAAAAHAAHHHHHAAAHHAHHHHHHHHHHBHBBAHAHAHAHBABBBHAAAAHHBBBBAAABBHHHHBBBBBBBBBHHHAHAHABBBHHAHHBBHAAHHAHAAAAHAAAAAAAHHHHABABBBBHHHABHBHAHAAAAHAHHAAAHAHAHHHHHAAH
*M310	HHHHAHBHBHAAAAHHHHAAAAHHHHHHBHHAABBHBAAHHHHHHHBHBBBHHAHHHHHBBHHBHHBBHAAAHH-BBHHHHHHHHHBBHHHHBBHBHAHHHHBHHBBHBBBBBHBAAAAAAHBBHHHHHHHBBBHHHAAHHHHHHHBBHAAAHHBBBHHHHAHHHHBHHHAHABHHHHBHBBBBAHHBBBAAHABBBBHHAAAAHAAHHHHHAAAHHAHHHHHHHHHHBHBBAHAHAHAHBABBBHAAAAHHBBBBAAABBHHHHBBBBBBBBBHHHAHAHABBBHHAHHBBHAAHHAHAAAAHAAAAAAAHHHHABABBBBHHHABHBHAHAAAAHAHHAAAHAHAHHHHHAAH
*M311	HHHHAHBHBHAAAAHHHHAAAAHHHHHHBHHAABBHBAAHHHHHHHBHBBBHHAHHHHHBBHHBHHBBHAAAHH-BBHHHHHHHHHBBHHHHBBHBHAHHHHBHHBBHBBBBBHBAAAAAAHBBHHHHHHHBBBHHHAAHHHHHHHBBHAAAHHBBBHHHHAHHHHBHHHAHABHHHHBHBBBBAHHBBBAAHABBBBHHAAAAHAAHHHHHAAAHHAHHHHHHHHHHBHBBAHAHAHAHBABBBHAAAAHHBBBBAAABBHHHHBBBBBBBBBHHHAHAHABBBHHAHHBBHAAHHAHAAAAHAAAAAAAHHHHABABBBBHHHABHBHAHAAAAHAHHAAAHAHAHHHHHAAH
*M312	HHHHAHBHBHAAAAHHHHAAAAHHHHHHBHHAABBHBAAHHHHHHHBHBBBHHAHHHHHBBHHBHHBBHAAAHHBBBHHHHHHHHHBBHHHHBBHBHAHHHHBHHBBHBBBBBHBAAAAAAHBBHHHHHHHBBBHHHAAHHHHHHHBBHAAAHHBBBHHHHAHHHHBHHHAHABHHHHBHBBBBAHHBBBAAHABBBBHHAAAAHAAHHHHHAAAHHAHHHHHHHHHHBHBBAHAHAHAHBABBBHAAAAHHBBBBAAABBHHHHBBBBBBBBBHHHAHAHABBBHHAHHBBHAAHHAHAAAAHAAAAAAAHHHHABABBBBHHHABHBHAHAAAAHAHHAAAHAHAHHHHHAAH
*M313	HHHHAHBHBHAAAAHHHHAAAAHHHHHHBHHAABBHBAAHHHHHHHBHBBBHHAHHHHHBBHHBHHBBHAAAHH-BBHHHHHHHHHBBHHHHBBHBHAHHHHBHHBBHBBBBBHBAAAAAAHBBHHHHHHHBBBHHHAAHHHHHHHBBHAAAHHBBBHHHHAHHHHBHHHAHABHHHHBHBBBBAHHBBBAAHABBBBHHAAAAHAAHHHHHAAAHHAHHHHHHHHHHBHBBAHAHAHAHBABBBHAAAAHHBBBBAAABBHHHHBBBBBBBBBHHHAHAHABBBHHAHHBBHAAHHAHAAAAHAAAAAAAHHHHABABBBBHHHABHBHAHAAAAHAHHAAAHAHAHHHHHAAH
*M314	HHHHAHBHBHAAAAHHHHAAAAHHHHHHBHHAABBHBAAHHHHHHHBHBBBHHAHHHHHBBHHBHHBBHAAAHHBBBHHHHHHHHHBBHHHHBBHBHAHHHHBHHBBHBBBBBHBAAAAAAHBBHHHHHHHBBBHHHAAHHHHHHHBBHAAAHHBBBHHHHAHHHHBHHHAHABHHHHBHBBBBAHHBBBAAHABBBBHHAAAAHAAHHHHHAAAHHAHHHHHHHHHHBHBBAHAHAHAHBABBBHAAAAHHBBBBAAABBHHHHBBBBBBBBBHHHAHAHABBBHHAHHBBHAAHHAHAAAAHAAAAAAAHHHHABABBBBHHHABHBHAHAAAAHAHHAAAHAHAHHHHHAAH
*M315	HHHHAHBHBHAAAAHHHHAAAAHHHHHHBHHAABBHBAAHHHHHHHBHBBBHHAHHHHHBBHHBHHBBHAAAHHBBBHHHHHHHHHBBHHHHBBHBHAHHHHBHHBBHBBBBBHBAAAAAAHBBHHHHHHHBBBHHHAAHHHHHHHBBHAAAHHBBBHHHHAHHHHBHHHAHABHHHHBHBBBBAHHBBBAAHABBBBHHAAAAHAAHHHHHAAAHHAHHHHHHHHHHBHBBAHAHAHAHBABBBHAAAAHHBBBBAAABBHHHHBBBBBBBBBHHHAHAHABBBHHAHHBBHAAHHAHAAAAHAAAAAAAHHHHABABBBBHHHABHBHAHAAAAHAHHAAAHAHAHHHHHAAH
*M316	HHHHAHBHBHAAAAHHHHAAAAHHHHHHBHHAABBHBAAHHHHHHHBHBBBHHAHHHHHBBHHBHHBBHAAAHH-BBHHHHHHHHHBBHHHHBBHBHAHHHHBHHBBHBBBBBHBAAAAAAHBBHHHHHHHBBBHHHAAHHHHHHHBBHAAAHHBBBHHHHAHHHHBHHHAHABHHHHBHBBBBAHHBBBAAHABBBBHHAAAAHAAHHHHHAAAHHAHHHHHHHHHHBHBBAHAHAHAHBABBBHAAAAHHBBBBAAABBHHHHBBBBBBBBBHHHAHAHABHBHHAHHBBHAAHHAHAHAAHAAAAAAAHHHHABABBBBHHHABHBHAHAAAAHAHHAAAHAHAHHHHHAAH
*M317	HHHHAHBHBHAAAAHHHHAAAAHHHHHHBHHAABBHBAAHHHHHHHBHBBBHHAHHHHHBBHHBHHBBHAAAHHBBBHHHHHHHHHBBHHHHBBHBHAHHHHBHHBBHBBBBBHBAAAAAAHBBHHHHHHHBBBHHHAAHHHHHHHBBHAAAHHBBBHHHHAHHHHBHHHAHABHHHHBHBBBBAHHBBBAAHABBBBHHAAAAHAAHHHHHAAAHHAHHHHHHHHHHBHBBAHAHAHAHBABBBHAAAAHHBBBBAAABBHHHHBBBBBBBBBHHHAHAHABHBHHAHHBBHAAHHAHAHAAHAAAAAAAHHHHABABBBBHHHABHBHAHAAAAHAHHAAAHAHAHHHHHAAH
*M318	HHHHAHBHBHAAAAHHHHAAAAHHHHHHBHHAABBHBAAHHHHHHHBHBBBHHAHHHHHBBHHBHHBBHAAAHH-BBHHHHHHHHHBBHHHHBBHBHAHHHHBHHBBHBBBBBHBAAAAAAHBBHHHHHHHBBBHHHAAHHHHHHHBBHAAAHHBBBHHHHAHHHHBHHHAHABHHHHBHBBBBAHHBBBAAHABBBBHHAAAAHAAHHHHHAAAHHAHHHHHHHHHHBHBBAHAHAHAHBABBBHAAAAHHBBBBAAABBHHHHBBBBBBBBBHHHAHAHABHBHHAHHBBHAAHHAHAHAAHAAAAAAAHHHHABABBBBHHHABHBHAHAAAAHAHHAAAHAHAHHHHHAAH
*M319	HHHHAHBHBHAAAAHHHHAAAAHHHHHHBHHAABBHBAAHHHHHHHBHBBBHHAHHHHHBBHHBHHBBHAAAHHBBBHHHHHHHHHBBHHHHBBHBHAHHHHBHHBBHBBBBBHBAAAAAAHBBHHHHHHHBBBHHHAAHHHHHHHBBHAAAHHBBBHHHHAHHHHBHHHAHABHHHHBHBBBBAHHBBBAAHABBBBHHAAAAHAAHHHHHAAAHHAHHHHHHHHHHBHBBAHAHAHAHBABBBHAAAAHHBBBBAAABBHHHHBBBBBBBBBHHHAHAHABHBHHAHHBBHAAHHAHAHAAHAAAAAAAHHHHABABBBBHHHABHBHAHAAAAHAHHAAAHAHAHHHHHAAH
*M320	HHHHAHBHBHAAAAHHHHAAAAHHHHHHBHHAABBHBAAHHHHHHHBHBBBHHAHHHHHBBHHBHHBBHAAAHHBBBHHHHHHHHHBBHHHHBBHBHAHHHHBHHBBHBBBBBHBAAAAAAHBBHHHHHHHBBBHHHAAHHHHHHHBBHAAAHHBBBHHHHAHHHHBHHHAHABHHHHBHBBBBAHHBBBAAHABBBBHHAAAAHAAHHHHHAAAHHAHHHHHHHHHHBHBBAHAHAHAHBABBBHAAAAHHBBBBAAABBHHHHBBBBBBBBBHHHAHAHABHBHHAHHBBHAAHHAHAHAAHAAAAAAAHHHHABABBBBHHHABHBHAHAAAAHAHHAAAHAHAHHHHHAAH
*M321	HHHHAHBHBHAAAAHHHHAAAAHHHHHHBHHAABBHBAAHHHHHHHBHBBBHHAHHHHHBBHHBHHBBHAAAHHBBBHHHHHHHHHBBHHHHBBHBHAHHHHBHHBBHBBBBBHBAAAAAAHBBHHHHHHHBBBHHHAAHHHHHHHBBHAAAHHBBBHHHHAHHHHBHHHAHABHHHHBHBBBBAHHBBBAAHABBBBHHAAAAHAAHHHHHAAAHHAHHHHHHHHHHBHBBAHAHAHAHBABBBHAAAAHHBBBBAAABBHHHHBBBBBBBBBHHHAHAHABHBHHAHHBBHAAHHAHAHAAHAAAAAAAHHHHABABBBBHHHABHBHAHAAAAHAHHAAAHAHAHHHHHAAH
*M322	HHHHAHBHBHAAAAHHHHAAAAHHHHHHBHHAABBHBAAHHHHHHHBHBBBHHAHHHHHBBHHBHHBBHAAAHHBBBHHHHHHHHHBBHHHHBBHBHAHHHHBHHBBHBBBBBHBAAAAAAHBBHHHHHHHBBBHHHAAHHHHHHHBBHAAAHHBBBHHHHAHHHHBHHHAHABHHHHBHBBBBAHHBBBAAHABBBBHHAAAAHAAHHHHHAAAHHAHHHHHHHHHHBHBBAHAHAHAHBABBBHAAAAHHBBBBAAABBHHHHBBBBBBBBBHHHAHAHABHBHHAHHBBHAAHHAHAHAAHAAAAAAAHHHHABABBBBHHHABHBHAHAAAAHAHHAAAHAHAHHHHHAAH
*M323	HHHHAHBHBHAAAAHHHHAAAAHHHHHHBHHAABBHBAAHHHHHHHBHBBBHHAHHHHHBBHHBHHBBHAAAHH-BBHHHHHHHHHBBHHHHBBHBHAHHHHBHHBBHBBBBBHBAAAAAAHBBHHHHHHHBBBHHHAAHHHHHHHBBHAAAHHBBBHHHHAHHHHBHHHAHABHHHHBHBBBBAHHBBBAAHABBBBHHAAAAHAAHHHHHAAAHHAHHHHHHHHHHBHBBAHAHAHAHBABBBHAAAAHHBBBBAAABBHHHHBBBBBBBBBHHHAHAHABHBHHAHHBBHAAHHAHAHAAHAAAAAAAHHHHABABBBBHHHABHBHAHAAAAHAHHAAAHAHAHHHHHAAH
*M324	HHHHAHBHBHAAAAHHHHAAAAHHHHHHBHHAABBHBAAHHHHHHHBHBBBHHAHHHHHBBHHBHHBBHAAAHHBBBHHHHHHHHHBBHHHHBBHBHAHHHHBHHBBHBBBBBHBAAAAAAHBBHHHHHHHBBBHHHAAHHHHHHHBBHAAAHHBBBHHHHAHHHHBHHHAHABHHHHBHBBBBAHHBBBAAHABBBBHHAAAAHAAHHHHHAAAHHAHHHHHHHHHHBHBBAHAHAHAHBABBBHAAAAHHBBBBAAABBHHHHBBBBBBBBBHHHAHAHABHBHHAHHBBHAAHHAHAHAAHAAAAAAAHHHHABABBBBHHHABHBHAHAAAAHAHHAAAHAHAHHHHHAAH
*M325	HHHHAHBHBHAAAAHHHHAAAAHHHHHHBHHAABBHBAAHHHHHHHBHBBBHHAHHHHHBBHHBHHBBHAAAHHBBBHHHHHHHHHBBHHHHBBHBHAHHHHBHHBBHBBBBBHBAAAAAAHBBHHHHHHHBBBHHHAAHHHHHHHBBHAAAHHBBBHHHHAHHHHBHHHAHABHHHHBHBBBBAHHBBBAAHABBBBHHAAAAHAAHHHHHAAAHHAHHHHHHHHHHBHBBAHAHAHAHBABBBHAAAAHHBBBBAAABBHHHHBBBBBBBBBHHHAHAHABHBHHAHHBBHAAHHAHAHAAHAAAAAAAHHHHABABBBBHHHABHBHAHAAAAHAHHAAAHAHAHHHHHAAH
*M326	HHHHAHBHBHAAAAHHHHAAAAHHHHHHBHHAABBHBAAHHHHHHHBHBBBHHAHHHHHBBHHBHHBBHAAAHHBBBHHHHHHHHHBBHHHHBBBBHAHHHHBHHBBHBBBBBHBAAAAAAHBBHHHHHHHBBBHHHAAHHHHHHHBBHAAAHHBBBHHHHAHHHHBHHHAHABHHHHBHBBBBAHHBBBAAHABBBBHHAAAAHAAHHHHHAAAHHAHHHHHHHHHHBHBBAHAHAHAHBABBBHAAAAHHBBBBAAAHBHHHHBBBBBBBBBHHHAHAHABHBHHAHHBBHAAHHAHAHAAHAAAAAAAHHHHABABBBBHHHABHBHAHAAAAHAHHAAAHAHAHHHHHAAH
*M327	HHHHAHBHBHAAAAHHHHAAAAHHHHHHBHHAABBHBAAHHHHHHHBHBBBHHAHHHHHBBHHBHHBBHAAAHHBBBHHHHHHHHHBBHHHHBBBBHAHHHHBHHBBHBBBBBHBAAAAAAHBBHHHHHHHBBBHHHAAHHHHHHHBBHAAAHHBBBHHHHAHHHHBHHHAHABHHHHBHBBBBAHHBBBAAHABBBBHHAAAAHAAHHHHHAAAHHAHHHHHHHHHHBHBBAHAHAHAHBABBBHAAAAHHBBBBAAAHBHHHHBBBBBBBBBHHHAHAHABHBHHAHHBBHAAHHAHAHAAHAAAAAAAHHHHABABBBBHHHABHBHAHAAAAHAHHAAAHAHAHHHHHAAH
*M328	HHHHAHBHBHAAAAHHHHAAAAHHHHHHBHHAABBHBAAHHHHHHHBHBBBHHAHHHHHBBHHBHHBBHAAAHH-BBHHHHHHHHHBBHHHHBBBBHAHHHHBHHBBHBBBBBHBAAAAAAHBBHHHHHHHBBBHHHAAHHHHHHHBBHAAAHHBBBHHHHAHHHHBHHHAHABHHHHBHBBBBAHHBBBAAHABBBBHHAAAAHAAHHHHHAAAHHAHHHHHHHHHHBHBBAHAHAHAHBABBBHAAAAHHBBBBAAAHBHHHHBBBBBBBBBHHHAHAHABHBHHAHHBBHAAHHAHAHAAHAAAAAAAHHHHHBABBBBHHHABHBHAHAAAAHAHHAAAHAHAHHHHHAAH
*M329	HHHHAHBHBHAAAAHHHHAAAAHHHHHHBHHAABBHBAAHHHHHHHBHBBBHHAHHHHHBBHHBHHBBHAAAHHBBBHHHHHHHHHBBHHHHBBBBHAHHHHBHHBBHBBBBBHBAAAAAAHBBHHHHHHHBBBHHHAAHHHHHHHBBHAAAHHBBBHHHHAHHHHBHHHAHABHHHHBHBBBBAHHBBBAAHABBBBHHAAAAHAAHHHHHAAAHHAHHHHHHHHHHBHBBAHAHAHAHBABBBHAAAAHHBBBBAAAHBHHHHBBBBBBBBBHHHAHAHABHBHHAHHBBHAAHHAHAHAAHAAAAAAAHHHHHBABBBBHHHABHBHAHAAAAHAHHAAAHAHAHHHHHAAH
*M330	HHHHAHBHBHAAAAHHHHAAAAHHHHHHBHHAABBHBAAHHHHHHHBHBBBHHAHHHHHBBHHBHHBBHAAAHHBBBHHHHHHHHHBBHHHHBBBBHAHHHHBHHBBHBBBBBHBAAAAAAHBBHHHHHHHBBBHHHAAHHHHHHHBBHAAAHHBBBHHHHAHHHHBHHHAHABHHHHBHBBBBAHHBBBAAHABBBBHHAAAAHAAHHHHHAAAHHAHHHHHHHHHHBHBBAHAHAHAHBABBBHAAAAHHBBBBAAAHBHHHHBBBBBBBBBHHHAHAHABHBHHAHHBBHAAHHAHAHAAHAAAAAAAHHHHHBABBBBHHHABHBHAHAAAAHAHHAAAHAHAHHHHHAAH
*M331	HHHHAHBHBHAAAAHHHHAAAAHHHHHHBHHAABBHBAAHHHHHHHBHBBBHHAHHHHHBBHHBHHBBHAAAHHBBBHHHHHHHHHBBHHHHBBBBHAHHHHBHHBBHBBBBBHBAAAAAAHBBHHHHHHHBBBHHHAAHHHHHHHBBHAAAHHBBBHHHHAHHHHBHHHAHABHHHHBHBBBBAHHBBBAAHABBBBHHAAAAHAAHHHHHAAAHHAHHHHHHHHHHBHBBAHAHAHAHBABBBHAAAAHHBBBBAAAHBHHHHBBBBBBBBBHHHAHAHABHBHHAHHBBHAAHHAHAHAAHAAAAAAAHHHHHBABBBBHHHABHBHAHAAAAHAHHAAAHAHAHHHHHAAH
*M332	HHHHAHBHBHAAAAHHHHAAAAHHHHHHBHHAABBHBAAHHHHHHHBHBBBHHAHHHHHBBHHBHHBBHAAAHHBBBHHHHHHHHHBBHHHHBBBBHAHHHHBHHBBHBBBBBHBAAAAAAHBBHHHHHHHBBBHHHAAHHHHHHHBBHAAAHHBBBHHHHAHHHHBHHHAHABHHHHBHBBBBAHHBBBAAHABBBBHHAAAAHAAHHHHHAAAHHAHHHHHHHHHHBHBBAHAHAHAHBABBBHAAAAHHBBBBAAAHBHHHHBBBBBBBBBHHHAHAHABHBHHAHHBBHAAHHAHAHAAHAAAAAAAHHHHHBABBBBHHHABHBHAHAAAAHAHHAAAHAHAHHHHHAAH
*M333	HHHHAHBHBHAAAAHHHHAAAAHHHHHHBHHAABBHBAAHHHHHHHBHBBBHHAHHHHHBBHHBHHBBHAAAHHBBBHHHHHHHHHBBHHHHBBBBHAHHHHBHHBBHBBBBBHBAAAAAAHBBHHHHHHHBBBHHHAAHHHHHHHBBHAAAHHBBBHHHHAHHHHBHHHAHABHHHHBHBBBBAHHBBBAAHABBBBHHAAAAHAAHHHHHAAAHHAHHHHHHHHHHBHBBAHAHAHAHBABBBHAAAAHHBBBBAAAHBHHHHBBBBBBBBBHHHAHAHABHBHHAHHBBHAAHHAHAHAAHAAAAAAAHHHHHBABBBBHHHABHBHAHAAAAHAHHAAAHAHAHHHHHAAH
*M334	HHHHAHBHBHAAAAHHHHAAAAHHHHHHBHHAABBHBAAHHHHHHHBHBBBHHAHHHHHBBHHBHHBBHAAAHH-BBHHHHHHHHHBBHHHHBBBBHAHHHHBHHBBHBBBBBHBAAAAAAHBBHHHHHHHBBBHHHAAHHHHHHHBBHAAAHHBBBHHHHAHHHHBHHHAHABHHHHBHBBBBAHHBBBAAHABBBBHHAAAAHAAHHHHHAAAHHAHHHHHHHHHHBHBBAHAHAHAHBABBBHAAAAHHBBBBAAAHBHHHHBBBBBBBBBHHHAHAHABHBHHAHHBBHAAHHAHAHAAHAAAAAAAHHHHHBABBBBHHHABHBHAHAAAAHAHHAAAHAHAHHHHHAAH
*M335	HHHHAHBHBHAAAAHHHHAAAAHHHHHHBHHAABBHBAAHHHHHHHBHBBBHHAHHHHHBBHHBHHBBHAAAHH-BBHHHHHHHHHBBHHHHBBBBHAHHHHBHHBBHBBBBBHBAAAAAAHBBHHHHHHHBBBHHHAAHHHHHHHBBHAAAHHBBBHHHHAHHHHBHHHAHABHHHHBHBBBBAHHBBBAAHABBBBHHAAAAHAAHHHHHAAAHHAHHHHHHHHHHBHBBAHAHAHAHBABBBHAAAAHHBBBBAAAHBHHHHBBBBBBBBBHHHAHAHABHBHHAHHBBHAAHHAHAHAAHAAAAAAAHHHHHBABBBBHHHABHBHAHAAAAHAHHAAAHAHAHHHHHAAH
*M336	HHHHAHBHBHAAAAHHHHAAAAHHHHHHBHHAABBHBAAHHHHHHHBHBBBHHAHHHHHBBHHBHHBBHAAAHHBBBHHHHHHHHHBBHHHHBBBBHAHHHHBHHBBHBBBBBHBAAAAAAHBBHHHHHHHBBBHHHAAHHHHHHHBBHAAAHHBBBHHHHAHHHHBHHHAHABHHHHBHBBBBAHHBBBAAHABBBBHHAAAAHAAHHHHHAAAHHAHHHHHHHHHHBHBBAHAHAHAHBABBBHAAAAHHBBBBAAAHBHHHHBBBBBBBBBHHHAHAHABHBHHAHHBBHAAHHAHAHAAHAAAAAAAHHHHHBABBBBHHHABHBHAHAAAAHAHHAAAHAHAHHHHHAAH
*M337	HHHHAHBHBHAAAAHHHHAAAAHHHHHHBHHAABBHBAAHHHHHHHBHBBBHHAHHHHHBBHHBHHBBHAAAHHBBBHHHHHHHHHBBHHHHBBBBHAHHHHBHHBBHBBBBBHBAAAAAAHBBHHHHHHHBBBHHHAAHHHHHHHBBHAAAHHBBBHHHHAHHHHBHHHAHABHHHHBHBBBBAHHBBBAAHABBBBHHAAAAHAAHHHHHAAAHHAHHHHHHHHHHBHBBAHAHAHAHBABBBHAAAAHHBBBBAAAHBHHHHBBBBBBBBBHHHAHAHABHBHHAHHBBHAAHHAHAHAAHAAAAAAAHHHHHBABBBBHHHABHBHAHAAAAHAHHAAAHAHAHHHHHAAH
*M338	HHHHAHBHBHAAAAHHHHAAAAHHHHHHBHHAABBHBAAHHHHHHHBHBBBHHAHHHHHBBHHBHHBBHAAAHHBBBHHHHHHHHHBBHHHHBBBBHAHHHHBHHBBHBBBBBHBAAAAAAHBBHHHHHHHBBBHHHAAHHHHHHHBBHAAAHHBBBHHHHAHHHHBHHHAHABHHHHBHBBBBAHHBBBAAHABBBBHHAAAAHAAHHHHHAAAHHAHHHHHHHHHHBHBBAHAHAHAHBABBBHAAAAHHBBBBAAAHBHHHHBBBBBBBBBHHHAHAHABHBHHAHHBBHAAHHAHAHAAHAAAAAAAHHHHHBABBBBHHHABHBHAHAAAAHAHHAAAHAHAHHHHHAAH
*M339	HHHHAHBHBHAAAAHHHHAAAAHHHHHHBHHAABBHBAAHHHHHHHBHBBBHHAHHHHHBBHHBHHBBHAAAHHBBBHHHHHHHHHBBHHHHBBBBHAHHHHBHHBBHBBBBBHBAAAAAAHBBHHHHHHHBBBHHHAAHHHHHHHBBHAAAHHBBBHHHHAHHHHBHHHAHABHHHHBHBBBBAHHBBBAAHABBBBHHAAAAHAAHHHHHAAAHHAHHHHHHHHHHBHBBAHAHAHAHBABBBHAAAAHHBBBBAAAHBHHHHBBBBBBBBBHHHAHAHABHBHHAHHBBHAAHHAHAHAAHAAAAAAAHHHHHBABBBBHHHABHBHAHAAAAHAHHAAAHAHAHHHHHAAH
*M340	HHHHAHBHBHAAAAHHHHAAAAHHHHHHBHHAABBHBAAHHHHHHHBHBBBHHAHHHHHBBHHBHHBBHAAAHH-BBHHHHHHHHHBBHHHHBBBBHAHHHHBHHBBHBBBBBHBAAAAAAHBBHHHHHHHBBBHHHAAHHHHHHHBBHAAAHHBBBHHHHAHHHHBHHHAHABHHHHBHBBBBAHHBBBAAHABBBBHHAAAAHAAHHHHHAAAHHAHHHHHHHHHHBHBBAHAHAHAHBABBBHAAAAHHBBBBAAAHBHHHHBBBBBBBBBHHHAHAHABHBHHAHHBBHAAHHAHAHAAHAAAAAAAHHHHHBABBBBHHHABHBHAHAAAAHAHHAAAHAHAHHHHHAAH
*M341	HHHHAHBHBHAAAAHHHHAAAAHHHHHHBHHAABBHBAAHHHHHHHBHBBBHHAHHHHHBBHHBHHBBHAAAHHBBBHHHHHHHHHBBHHHHBBBBHAHHHHBHHBBHBBBBBHBAAAAAAHBBHHHHHHHBBBHHHAAHHHHHHHBBHAAAHHBBBHHHHAHHHHBHHHAHABHHHHBHBBBBAHHBBBAAHABBBBHHAAAAHAAHHHHHAAAHHAHHHHHHHHHHBHBBAHAHAHAHBABBBHAAAAHHBBBBAAAHBHHHHBBBBBBBBBHHHAHAHABHBHHAHHBBHAAHHAHAHAAHAAAAAAAHHHHHBABBBBHHHABHBHAHAAAAHAHHAAAHAHAHHHHHAAH
[truncated: 5,652,889 more chars]
